# Supplementary material for: Cirrhosis related functionality characteristic of the fecal microbiota as revealed by a metaproteomic approach
Source: BMC Gastroenterol. 2016 Oct 4;16:121. doi: 10.1186/s12876-016-0534-0 (PMC5051048; doi:10.1186/s12876-016-0534-0)
Supplement: Additional file 1: Table S1. — Protein identification with peptide masses searched against the publically available database for Uniprot-Bacteria database (XLSX 635 kb) [file 12876_2016_534_MOESM1_ESM.xlsx]

## Sheet: AN-Bacteria
Peptide IDs	Description	Mol. weight [kDa]	Sequence lengths
F2V4L6;A0A076D963;G8HPH1;G8HPG5;A0A023CYD7;Q6AD51;J4VQ15;A0A099Y3G2;F5SIX6;A0A095XMW4;X8GKR1;X8FQ69;M4KQD9;A0A097UMW9;Q97FM9;Q891G7;Q5L3E1;L7EMF7;G2IH19;F9VK05;E8SS36;B0S0S7;A0A099APM2;A0A099AC35;A0A087LBR8;J0Y825;J0GWZ8;D5PCM9;A0A095XQD7;A0A073LTI1;W7HT71;W4RHA2;W4DWJ3;Q81VE0;Q73ER7;L5MP12;G2RML1;B7JM61;B7IUT1;B7H4Q8;A9VQG9;A7GKG1;A0A072W8C3;A0A024DIK6;Z9Y2W7;Z9V4L6;Z9N0B5;Z9MZ00;Z9MAH6;Z9HKJ1;Z…	F2V4L6_MYCTX Putative uncharacterized protein OS=Mycobacterium tuberculosis W-148 GN=TBPG_03176 PE=4 SV=1	7.4	149
D7ANY7;C5CDY6;R6Q4N1;C5ELD7;U7J6Z5;F3P399;E4D535;F3IL41;W1Z852;A0A063L1S7;J2IH56;A0A075NXK9;U6ZWR8;S6Y0I0;S6X098;S6U483;S6J5S9;L8NH10;F3K4D8;F2ZQI3;F2K750;A0A084C960;A0A078MEI8;K7RAP3;V4QJF3;K0CMZ1;U9PRJ6;U9PBX8;U9H0K8;U9G047;U8ZD43;U5RIC2;S0J8D9;K1CYR2;A0A081HHG1;A0A072ZGL4;A0A031EWR4;A0A030R243;T4INB2;A0A047K453;A0A022MIJ0;I3IL19;H9NL60;M4KUQ9;G0FS84;A0A067ANF7;A0A097MI36;X8GGZ1;X8G275;X8EFR0;X…	D7ANY7_THEM3 Conserved carboxylase region OS=Thermoanaerobacter mathranii (strain DSM 11426 / CIP 108742 / A3) GN=Tmath_1186 PE=4 SV=1	2.2	465
A0A011UCM6	A0A011UCM6_RUMAL DNA-directed RNA polymerase subunit beta' OS=Ruminococcus albus SY3 GN=rpoC PE=3 SV=1	1.6	1196
D4J0B3;E7ACI6;A0A015KEN5;F1TG88;F4LTW0;I4ACQ9;N2AS20;N2AJV6;A6DBE4;D4J058;A6LP00;R4VSL7;R1F322;Q9X0M7;G4FEK5;A6LJC0;Q9X0N0;G4FEK1;A0A099BIH4;H7T1Q9;H7RDP8;E7AA92;W7S1B6;A6LJW5;C6Q1N2;A6LJ24;F1TDT0;A6LNC2;Q9X1E2;G4FFG3;D4IXL7;W1UBX2;F1T9D1;A0A072XW67;A0A072Y2G1;A0A072XUT3;D4J0R5;F7MN21;C6PX25;A6LK33;F7YTX2;H6KW88;R4NQ60;Q9WYR0;Q9WXN0;W1U8D3;B1QXR5;A6LL11;Q9X020;A6LJU3;C6Q174;C6PZ50;A6LM24;F7YVT2;F…	D4J0B3_BUTFI Methyl-accepting chemotaxis protein OS=Butyrivibrio fibrisolvens 16/4 GN=CIY_06390 PE=4 SV=1	4.3	232
A0A015KQJ2;I3EB96	A0A015KQJ2_9BACL ABC transporter substrate-binding protein OS=Paenibacillus darwinianus GN=BG52_01785 PE=4 SV=1	2.9	415
Q8A474;Q64NK6;Q5L8A7;F7LUY6;D4WS46;D4VJ25;C3R0D4;A0A081TQX3;A0A016N235;A0A016JBB0;A0A016E284;A0A016CZI3;A0A016AUB2;A0A015QGX9;A0A015P4M7;A0A015MLE2;D4VB77;A6KYJ7;A0A076IXG3	EFG_BACTN Elongation factor G OS=Bacteroides thetaiotaomicron (strain ATCC 29148 / DSM 2079 / NCTC 10582 / E50 / VPI-5482) GN=fusA PE=3 SV=1	5.2	705
R6JP97;Q64NJ6;Q5L896;F7LUZ6;D4WS40;D4VRW9;D4VB71;C3R0E0;A6KYK4;A0A081TQY3;A0A076IUH2;A0A016N2J2;A0A016KF78;A0A016FWG1;A0A016AZ01;A0A015XJT4;A0A015TJT3;A0A015N5N4;A0A015MLH5;Q8A468	R6JP97_9BACE 50S ribosomal protein L7/L12 OS=Bacteroides ovatus CAG:22 GN=rplL PE=3 SV=1	60.5	124
R6KEI5;P0CJ83;K1GPZ2;F7LWG3;E1WS50;D4WSX2;D4VTA1;C3R1I8;A0A081TS53;A0A016N669;A0A016I1R3;A0A016F885;A0A016CY50;A0A016BF38;A0A016AY08;A0A015S921;A0A015N927;A0A015MP64	R6KEI5_9BACE Ferritin OS=Bacteroides ovatus CAG:22 GN=BN541_01521 PE=3 SV=1	6.9	159
R6JLV7;K1FU37;F7LRA9;E1KSV4;D4WR79;D4VJ38;C3QYZ8;A0A016N8K4;A0A016IGG4;A0A016ELP8;A0A016E7E7;A0A015YNM2;A0A015TNZ2;A0A015RBR8;A0A015MQM0;D4V4Y9;A0A076IMJ3;K6AKC9;F9D0B0;D1PAR7;K6A749	R6JLV7_9BACE Pyruvate phosphate dikinase OS=Bacteroides ovatus CAG:22 GN=BN541_00625 PE=4 SV=1	1.4	906
Q8A463;Q5L890;P33165;F7LUZ9;A0A081UFN9;A0A016N2W0;A0A016I2U2;A0A016EHX3;A0A016DVZ3;A0A015YIX4;A0A015YG96;A0A015W671;A0A015S643;A0A015RVI7;A0A015PS30;A0A015MRQ4;J5TTS0;R5CN47	EFTU_BACTN Elongation factor Tu OS=Bacteroides thetaiotaomicron (strain ATCC 29148 / DSM 2079 / NCTC 10582 / E50 / VPI-5482) GN=tuf PE=3 SV=1	0	394
A0A015Y204;W2C8U7;R6J7H5;Q89Z05;K5ZZV0;J5W0X0;D4X0Y1;D4VNS3;C3QQN2;K6BH16;K5YDN8;Q8KNX9;Q5LG64;K1GV14;F7LM78;A0A081TV26;A0A016NBQ4;A0A016KIM8;A0A016FRU3;A0A016FC41;A0A016D872;A0A016B3F7;A0A015TSL3;A0A015PD81;A0A015MUB7;F1T8F4;D4VB39;B8I4U1;A6L3M9;A0A076INW5	A0A015Y204_BACFG Phosphopyruvate hydratase (Fragment) OS=Bacteroides fragilis str. J-143-4 GN=M067_1097 PE=3 SV=1	5.6	390
R5IJP7;K1FZ84;F7LMK1;A0A016N7I1;A0A016IAS8;A0A016HNV4;A0A016D7C2;A0A015XSX3;A0A015RMI8;A0A015PCX7;A0A015MZ55;W1U953;R6PV77;K9CKH2;J4V0P4;B1R153;Q9WZY4;D1PHM1;L5MLZ4;J3BBQ6;D4J1P1	R5IJP7_9PORP O-acetylhomoserine aminocarboxypropyltransferase/cysteine synthase OS=Tannerella sp. CAG:118 GN=BN472_01760 PE=3 SV=1	3	428
R6JLD8;R5IPS8;P94598;K1G189;F7LT26;D4X2S2;D4VQV2;D4VC17;C3QX38;A0A081UBP4;A0A076J1X2;A0A016N4H3;A0A016KFA7;A0A016EJG3;A0A016DXX8;A0A015ZCC4;A0A015TLH6;A0A015NSA7;A0A015N289;R6VW85	R6JLD8_9BACE Glutamate dehydrogenase OS=Bacteroides ovatus CAG:22 GN=BN541_03995 PE=3 SV=1	4.1	444
R6BD20;C5EIJ8;G2PVW1;U9VYG1;K9PQ31;C7QTA1;L7VN22;U4D659;U3YNS7;U3WDP2;T4RB60;T4LTQ7;T4KW12;T4CMZ2;T3ZG62;T3RAX4;T3BTS5;R7K7P6;R6G6Y9;H6LK20;E5VY15;D4M3D3;C9XN32;A0A031WAZ6;W7YSK4;W4B395;N2BDV7;M9LMM7;I4AEV8;H3SQ47;D4J1B8;A0A090XUM7;A0A089MSU6;A0A015NQF6;X8KHY9;X8H7N7;V8I8L9;V8HWE6;V6IGQ6;U9WAC3;U5WLE2;S9MHS2;S9J421;S9ILT7;S9IJ71;S9D805;S9AP50;S8RJ42;S8R8T7;S8Q2D0;S8KQW4;S7XG41;R4Z7W3;Q3DFC8;Q3D2S…	R6BD20_9CLOT GTP-binding protein YchF OS=Clostridium sp. CAG:169 GN=BN513_00935 PE=4 SV=1	3.2	310
D4V6F3;A0A076IQF3;R6JQM7;F7LSE2;D4X0H1;D4VP94;C3QWJ8;A0A081TLX2;A0A016N3U9;A0A016KFS8;A0A016JVP0;A0A016HG67;A0A016B6Y5;A0A015YK03;A0A015QI04;A0A015PT67;A0A015NRT4;Q9AE24	D4V6F3_BACVU Response regulator receiver domain protein OS=Bacteroides vulgatus PC510 GN=CUU_3880 PE=4 SV=1	20.7	232
W2C5V4;Q8A499;Q64NN2;Q5L8D3;K5ZKE6;K5ZJY2;F7LUW3;D4WS70;D4VGX9;D4VBA0;C3R0A8;A6LEG8;A6KYH3;A0A081TN78;A0A016N2G3;A0A016I333;A0A016FWC3;A0A016CZG3;A0A015XJS6;A0A015TJN2;A0A015PCR7;A0A015P4K8	W2C5V4_9PORP 30S ribosomal protein S13 OS=Tannerella sp. oral taxon BU063 isolate Cell 2 GN=rpsM PE=3 SV=1	8.7	126
A0A081TYA2;A0A015P931;R6JJX0;D4WYW0;D4VH60;C3QYK9	A0A081TYA2_BACFG Glutamine synthetase OS=Bacteroides fragilis GN=IA74_04120 PE=3 SV=1	5.2	729
F7LNR0;D4VCW3;A0A076J2L2;A0A016N819;A0A016JIX1;A0A016FZP1;A0A016CDJ9;A0A015ZI04;A0A015TJG1;A0A015RLM0;A0A015R095;A0A015PBL7;A0A081TMF8	F7LNR0_9BACE Galactokinase OS=Bacteroides sp. 2_1_56FAA GN=HMPREF1018_01757 PE=3 SV=1	10.4	384
Q6A195;F7LVK9;A0A081UL77;A0A016N1T8;A0A016JAV7;A0A016DV58;A0A016B517;A0A015YI92;A0A015REM8;A0A015PR94;A0A015PC05;D4VGD3;R6JPW2;C3QRN3	Q6A195_BACFG Putative plasminogen binding protein OS=Bacteroides fragilis GN=p60 PE=4 SV=1	7.8	563
D4VIH0;F7LLR7;A0A081TN02;A0A016NAR5;A0A016JKA5;A0A016FS39;A0A016FBF1;A0A016BEG7;A0A015XKZ9;A0A015RND7;A0A015R1R5;A0A015PDH4;D4WZ59;C3QSR7	D4VIH0_9BACE 30S ribosomal protein S1 OS=Bacteroides xylanisolvens SD CC 1b GN=rpsA PE=3 SV=1	3	565
A0A016N233;A0A016KEE3;A0A016HEW9;A0A015QT03;Q8A4A2;Q64NN5;Q5L8D6;F7LUV9;D4VBA3;C3R0A5;A6KYH0;A0A081UFT3;A0A076IVP8;A0A016EHU0;A0A016AU90;A0A015RFE6;A0A015PRY6	A0A016N233_BACFG DNA-directed RNA polymerase subunit alpha OS=Bacteroides fragilis str. 3783N1-6 GN=rpoA PE=3 SV=1	17	317
A0A015QVR3;W2C3B1;J6H133;R6J8E2;F7LUC8;D4WUH6;D4VN55;C3QNR7;A0A081U006;A0A076IR53;A0A016N5Y3;A0A016KG09;A0A016HJ33;A0A016B8M2;A0A015XM60;A0A015S8F0;D4VEF8	A0A015QVR3_BACFG Sodium ion-translocating decarboxylase, beta subunit OS=Bacteroides fragilis str. 1007-1-F #8 GN=M101_3098 PE=4 SV=1	5.1	356
K6BD62;D4V7Z9;A0A015U2N0	K6BD62_9PORP Ferritin OS=Parabacteroides merdae CL09T00C40 GN=HMPREF1078_01712 PE=3 SV=1	10.6	160
A0A022PJN5;H2IR86	A0A022PJN5_PHOLU Elongation factor G OS=Photorhabdus luminescens BA1 GN=fusA PE=3 SV=1	2	702
Q9L6E9;Q93TK6;Q8KP47;D2DJ89;D1KK80;D1KJX4;D1KJW8;C9WLE7;C9WLD3;C9WLC9;C9WLC8;C0SN88;C0SN26;C0SN10;A0A023WHP5;Q6VB97;X8H916;Q8KJ20;Q8KJ18;Q8KJ16;I0SAX5;F9P7V7;F5TZC9;F0IP79;A3CKI1	Q9L6E9_STRIT 60 kDa chaperonin (Fragment) OS=Streptococcus intermedius GN=cpn60 PE=4 SV=1	8.7	184
S1NI76;R3WRB6;R3W821;R2T5Y7;R2STJ9;W7HEK9;W0CPB7;S1P1P3;R8K630;Q81YX1;J7V9L2;C2QN02;B5V1L9;A0A084CRU9;A0A080YNZ7;A0A072W4D9;A0A063CE43;A0A024DII8;W1U1Y6;B1QUR2;C7TCH3;C2SVX0;S0KSA9	S1NI76_9ENTE Formate acetyltransferase OS=Enterococcus dispar ATCC 51266 GN=I569_00703 PE=4 SV=1	2	742
A0A077IJT2;W7HDB5;W4R7T3;W4E548;W0D1B8;S3HQE3;R8KZ95;Q81XT3;Q72YG8;Q6HBZ1;Q632E8;J8E4G0;J8B8H5;J7VLG6;B5V7Q4;A0A084CTR0;A0A080T2S9;A0A076W4C9;A0A072VWA7;A0A063CI73;A0A024DWZ7;C2T7T8;Q6E6P4;Q6F1J8;S8AVL5;Q6MTE4;Q2SRY5;C7LMQ4;A0A078MXE5;A0A063YCK6;W0GM16;A0A097NT25;A0A099I8C0;R6BJX3;Q5KUC1;I3EAL9;G2RXJ9;F4LW59;E8SYT5;A0A087LF93;B1HTI6;A0A095YJH7;A0A081TKG7;Q97EB8;F1T9U2;C5EHS7;C4Z1I4;B8I2Z6;A9KJ36;…	A0A077IJT2_BACAN Glycine--tRNA ligase OS=Bacillus anthracis GN=glyS PE=3 SV=1	2.2	455
A0A062R0H1;Q49TN9;Q49TM8;Q49TL8;Q49TL7;Q49TJ0;D5A7B1;E0WA03;E0W9Y9;Q9K2R9;Q6WAQ1;Q6WAP3;P24748;Q03595;A5X607;X7QDJ7;V2ZRE6;V2QYF2;V0VPB2;V0VPB0;V0T3S6;V0S4L5;U9Z3Y1;U6NA04;U1BN54;U0ZEP9;U0UTZ6;U0URJ3;U0TZZ1;U0S4F5;U0N7V3;T9QSJ7;T9JI29;T9H6K1;T9AYH0;T9AQR8;T8XHW5;T8RW80;T8QB98;T8PDJ3;T8AEL4;T7UM05;T7HCG9;T6S6N3;T5W1N2;T5PI73;T5NJH3;S1RDG6;S1HVZ5;S1G9D6;S1D211;S0VFR9;R9EEG5;P0A9B5;N4NG66;N3CNZ0;N3B…	A0A062R0H1_ACIBA Glyceraldehyde 3-phosphate dehydrogenase, C-terminal domain protein (Fragment) OS=Acinetobacter baumannii 42057_3 GN=K034_4492 PE=3 SV=1	18.7	123
A0A031K6W4	A0A031K6W4_9SPHN Pyruvate phosphate dikinase OS=Novosphingobium resinovorum GN=BV97_00734 PE=4 SV=1	1.1	887
X0DYR3;W7B7D1;T4IGR5;S1P1B2;S0S700;S0PZF1;S0PCS0;S0PAY0;S0K1K4;S0JNH0;R3UAG4;R3SRI8;R2XJX6;R2X2I2;R2V7V1;R2SUR4;R2SSU5;R2RP47;R2RKK9;R2R0T5;R2QV99;R2QG39;R2Q4S4;R2NQR0;R2MXM8;R2B404;R2A7R6;R1X9Q3;Q927I6;Q8Y422;Q71WB9;L8E607;L8DYA0;L2S4S7;L2QJ56;L2IG51;I6SWV4;G2K2T4;C9CL94;C8KDF2;C1KZK6;B8DAY7;A0ALY8;A0A097B8E9;A0A031L0R2;A0A031KPX1;E4IIW9;Z9Y8F5;Z9V076;Z9N3B8;Z9MS33;Z9M572;Z9IER0;Z9GAZ5;Z9DL22;Z9…	X0DYR3_LISMN Elongation factor Tu OS=Listeria monocytogenes Lm_1889 GN=tuf PE=3 SV=1	0	395
T4H7R5;T4R438;T4LLF9;T4KT33;T4K7Z6;T4CHN0;T3ZCD1;T3R9B8;T3BS63;U4D4E4;U3YPL3;U3WBC3;A0A069ALD8;A0A031WC86	T4H7R5_PEPDI Aldehyde dehydrogenase family protein OS=Peptoclostridium difficile Y384 GN=QQG_3108 PE=4 SV=1	2.4	804
E5E768;F4LVQ2;U4D1I1;U3YM09;U3W7Z8;T4RME6;T4M8R8;T4KY77;T4IED6;T4DAA8;T3ZV03;T3RQP7;T3JSL6;T3C6Y8;C9XLV5;C6PVX7;A0A031WFW6;H6LKY7;H6LD23	E5E768_PEPDI Acetyl-CoA synthase (Fragment) OS=Peptoclostridium difficile PE=4 SV=1	2.3	558
W8TLC1;W8TEE1;U4DAC8;U3YIR9;U3WCR8;T4RBN8;T4LPT9;T4KWK2;T4KJN4;T4HH15;T4CJ73;T3ZCJ0;T3REA4;T3BTJ6;S0L177;R6BMY9;R2RJ28;R2PAA3;Q9R4G7;A0A031WJU5;C5EK59	W8TLC1_EUBAC Glycine reductase complex component B subunit alpha and beta OS=Eubacterium acidaminophilum DSM 3953 GN=grd2 PE=4 SV=1	2.6	428
S8B6G7;A0A037ZBL3;A0A099A4T6;D7AQ22;F1THB8;E8ZQG5;C6PTX7;B1KZL6;B1ILK2;A5I618;R6BVC1;E5VZ51;F7MQ85;A0A072YKU9;A0A072Y5V9;W1UBI4;B1QWY9;Q8XIV6;L7EP77;H7CY33;B2TMC7;A0A093W0M6;D4IXZ6;P33656;H6LDM4;A0A099IA78;R9LQA4;G2PZF2;N2AP89;L7VPI9;R6D821;A0A076IG72;E0XJX4;S2SJ30;V5TEW4;V5TEF3;V5TD68;A0A090ZFK6;W4AUI6;H0DZC7;R4PX19;G2KU76;G2IGS6;K6QPN4;F9VJK6;P58290;A0A095ZNS3;S0JMH0;R2S0R8;Z9YBX5;Z9V1A3;Z9N513…	S8B6G7_CLOBO RNA polymerase sigma factor SigA OS=Clostridium botulinum CFSAN002367 GN=sigA PE=3 SV=1	7.4	325
C4SJI4;A0A093S0F2;A0A060AMZ9;Q6D977	C4SJI4_YERFR Lactaldehyde reductase OS=Yersinia frederiksenii ATCC 33641 GN=fucO PE=4 SV=1	4	379
A0A061QC19	A0A061QC19_9PROT Pyruvate, phosphate dikinase OS=alpha proteobacterium Q-1 GN=ppdK PE=4 SV=1	1.2	895
X5IP78;K4TPR4;A0A063PUX7	X5IP78_BORBO Acetyl-CoA C-acetyltransferase family protein OS=Bordetella bronchiseptica GN=BBS798_1696 PE=3 SV=1	4.7	430
A0A095YPI3;A0A063Z0U9;F0GTK2;R7DNC4	A0A095YPI3_9FIRM Sugar ABC transporter ATP-binding protein OS=Clostridiales bacterium S7-1-4 GN=HMPREF1634_00415 PE=4 SV=1	3.8	364
W1UDM2;I4AD30;N1ZQ61;F7MMW0;B2THH1;A0A093WG11;A0A072Y631;A0A072XZL9;L7VRM8;N2ACY3;I4A483;L0BJP8;A0A093UD99;A0A066ZKQ5;D7ASQ4;A0A072XS36;F4E4Z2;F1TD06;L7EF91;B1QVX3;E8ZW27;B1L0I0;A5I1I8;B1QWU5;W8UBX6;A0A072XX32;N2A477;N2AJV1;I4AE63;A0A093W2E9;F4LWR0;C6Q257;B2TMQ1;E8ZR00;B1KS77;A5I2P5;E8ZUI1;B1QTA8;B1L112;B1KS50;B1INB8;B1ILT3;A5I6U2;A5I2D4;F7MNG2;A0A072YFV5;A0A072XU67;W1U6P7;B1QZC7;D4J1H5;D4J1J7;F1…	W1UDM2_CLOBU Methyl-accepting chemotaxis protein OS=Clostridium butyricum DORA_1 GN=Q607_CBUC00050G0035 PE=4 SV=1	3.3	299
G0G082;A0A067ARD1;Q6N976;B3Q8J5;Q2ITA9;Q20ZU5;Q13B10;A5W384;U4VZQ4;H8DIQ7;Q5N0G7;Q31LF9;H2J1E6;F8JNV5;F2KH37	G0G082_AMYMS Probable phosphoketolase OS=Amycolatopsis mediterranei (strain S699) GN=AMES_5412 PE=3 SV=1	1.4	781
U5A8P4;Q9KTU5;Q6A1F5;M7JDX0;M7J5M4;L8T310;L8R9H5;K5T8G0;K5SML4;J1NLB6;C2CD51;A5F3D6;A3GWW7;A0A085RS27;A0A085QQ42;A0A085PZW9;A0A071LJQ9;A0A067BEV5	U5A8P4_VIBMI Oxaloacetate decarboxylase subunit beta OS=Vibrio mimicus CAIM 1883 GN=P781_03845 PE=4 SV=1	4.2	433
U5L3V6;J7LLR0;A5X6I9;I3RTE0;I3RTD3;Q8L2R4;Q8L2P5;D6BMU6;D6BMU4;A0A068E6H5	U5L3V6_9STAP Glyceraldehyde 3-phosphate dehydrogenase (Fragment) OS=Staphylococcus equorum GN=gap PE=3 SV=1	6.8	177
A0A069E7R8;Q0AKW0	A0A069E7R8_9RHOB ATP synthase subunit beta OS=Hyphomonas adhaerens MHS-3 GN=atpD PE=3 SV=1	2.1	474
Q216X5;Q21C07;E8JTC2;Q2SWC2;A0A072ZWV8;A0A069PTI3	Q216X5_RHOPB Acetyl-CoA acetyltransferase OS=Rhodopseudomonas palustris (strain BisB18) GN=RPC_2005 PE=3 SV=1	3.1	390
B2BR65;B2BR45;B2BR48;B2BR56;B2BR62;B2BR46;G9AYL9;G9AYL5;B2XRJ7;B2XRJ1;B2XRH7;Q8DBF9;Q7MIG2;A0A087JDN2;A0A087IPJ5;Q9KPV4;M7J8D1;M7J2Z9;L8T1S2;L8R8R6;K5T1W4;K5SH25;J1F6F3;C2CAS4;A5F619;A3H3C0;A0A085QVX1;A0A071LG90	B2BR65_VIBCL Uridylate kinase (Fragment) OS=Vibrio cholerae GN=pyrH PE=4 SV=1	11.2	187
Q250P0;B8G1V8;I4A4J7;Q3A9Q7;Q2RFN9;A4J103;B0TC48;R4KHB3;A5D5I2;S8CK36;G2IF70;E8ZP38;C6Q0W6;C1FMV9;B1IGG2;A7FZ77;A5I7L4;F9VM04;Q0TMN8;Q0SQD6;P0C2E7;L7EFW6;H7CZB9;F4LSS7;B9DYA1;A7GJ82;A5N4N9;W1U1G8;B1QYI4;Q890N4;A6LPQ4;A0A099ADW1;B1KSN3;W8TH06;Q97EG9;F7ML78;C3KVQ9;B2UYA3;A8MLD2;A0PXT8;A0A072YLF3;A0A072XMZ2;C9LRZ8;F1TDV5;A6TWJ0;A0A093VUY3;B2TIG8;Q67JT3;A3DIZ4;L7VLF3;T3RYW2;H6LBV8;B9MQG5;A4XI30;G2PXT…	RPOB_DESHY DNA-directed RNA polymerase subunit beta OS=Desulfitobacterium hafniense (strain Y51) GN=rpoB PE=3 SV=2	1	1115
F7MML1;A0A072YBL1;A0A072XU85;C6PV20	F7MML1_CLOBO Putative oxidoreductase OS=Clostridium botulinum C str. Stockholm GN=CBCST_08521 PE=4 SV=1	0	453
B9W5Q0;K9UPF3;Q0VKY1;C4LF63;A4SY44;Q8XXT1;C1D5Z8;A0A072ZU87;B7GT17	B9W5Q0_9BACT Urease subunit alpha (Fragment) OS=uncultured soil bacterium GN=ureC PE=4 SV=1	18.7	107
A0A072ZYT1	A0A072ZYT1_RALSL 1,6-dihydroxycyclohexa-2,4-diene-1-carboxylate dehydrogenase OS=Ralstonia solanacearum GN=benD PE=3 SV=1	6.9	261
X0FID5;W7B208;S5LN92;S5LFC3;S5KE63;S5JWM4;G2JY50;C8KBF2;A0A083RRP0;A0A083NFY8;A0A083ECE2;A0A082ZRQ5;A0A082W393;A0A073JEA0	X0FID5_LISMN Pyruvate phosphate dikinase OS=Listeria monocytogenes Lm_1889 GN=X847_0653 PE=4 SV=1	1.3	879
A6GYU7;A0A088PUY2;A0A075RXH5;A5FIJ9;J9RZ22;F8QZ36;B1A7L7;C9LTC7	EFTU_FLAPJ Elongation factor Tu OS=Flavobacterium psychrophilum (strain JIP02/86 / ATCC 49511) GN=tuf PE=3 SV=1	0	395
D4VEI5;A0A076IJZ1;F7LTW1;D4WZN2;D4VNB3;C3QPR6;A0A081UD35;A0A016N5S4;A0A016JF65;A0A016E6P4;A0A016B1F6;A0A015YMB4;A0A015S8Q8;A0A015N8U6;A0A099I340	D4VEI5_BACVU Putative uncharacterized protein OS=Bacteroides vulgatus PC510 GN=CUU_2600 PE=4 SV=1	24	233
W2C5C8;D4VEG2;A0A076ING3	W2C5C8_9PORP Uncharacterized protein OS=Tannerella sp. oral taxon BU063 isolate Cell 2 GN=N425_08855 PE=4 SV=1	11.3	133
A0A076INL0;D4V9H2	A0A076INL0_9BACE Flavodoxin OS=Bacteroides dorei GN=EL88_09265 PE=3 SV=1	18.6	167
D4V988;A0A076IPF6	D4V988_BACVU Ferritin OS=Bacteroides vulgatus PC510 GN=CUU_1096 PE=3 SV=1	30.6	160
A0A076IW67;D4V3A8;R6K9R2	A0A076IW67_9BACE Fructose-bisphosphate aldolase OS=Bacteroides dorei GN=EL88_19935 PE=4 SV=1	17.7	334
D4V5Y1;A6KXL2;A0A076IXN7;A0A078S0A4	D4V5Y1_BACVU Triosephosphate isomerase OS=Bacteroides vulgatus PC510 GN=tpiA PE=3 SV=1	21.5	251
A0A076J058;D4V8H1	A0A076J058_9BACE 4-deoxy-L-threo-5-hexosulose-uronate ketol-isomerase OS=Bacteroides dorei GN=kduI PE=3 SV=1	3.8	318
D4V7T4;A6KXA0;A0A076J079	D4V7T4_BACVU 60 kDa chaperonin OS=Bacteroides vulgatus PC510 GN=groL PE=3 SV=1	18.7	545
D4VD06;A0A076J1V6	D4VD06_BACVU Rubredoxin OS=Bacteroides vulgatus PC510 GN=CUU_0491 PE=4 SV=1	7.1	183
A0A076J1Z5;K6BX59;A6LE88;K5YV59;Q9R420;B2RL52	A0A076J1Z5_9BACE Elongation factor Tu OS=Bacteroides dorei GN=tuf PE=3 SV=1	5.6	394
U5CQ54;D4VAI4;A6KZ78;A0A076J3E2	U5CQ54_9PORP Acyl carrier protein OS=Coprobacter fastidiosus NSB1 GN=acpP PE=3 SV=1	20.5	78
D4V441;A0A076J4V9;R6K7Z4;D4X068;D4VR06;C3QSK5	D4V441_BACVU Glyceraldehyde-3-phosphate dehydrogenase OS=Bacteroides vulgatus PC510 GN=gap PE=3 SV=1	6.5	336
Q8A9J2;D4VDE0;A6L4U4;A0A076J4Z0;R6JDX1;D4X0A0;D4VKK9;C3R0T4	UXAC_BACTN Uronate isomerase OS=Bacteroides thetaiotaomicron (strain ATCC 29148 / DSM 2079 / NCTC 10582 / E50 / VPI-5482) GN=uxaC PE=3 SV=2	6.2	468
A0A076JC79;D4V4K0	A0A076JC79_9BACE Heat-shock protein OS=Bacteroides dorei GN=EL88_14905 PE=3 SV=1	21.2	146
Q8A2E6;D4WYA6;D4VHB3;C3QVM5;A0A078SK71	ACP_BACTN Acyl carrier protein OS=Bacteroides thetaiotaomicron (strain ATCC 29148 / DSM 2079 / NCTC 10582 / E50 / VPI-5482) GN=acpP PE=3 SV=1	20.5	78
V5P1P4;B5V4D4;A0A080TXA7;S1N9Y3;R2PVX4	V5P1P4_LACJH Tagatose-6-phosphate ketose OS=Lactobacillus johnsonii N6.2 GN=agaS PE=4 SV=1	4.1	388
W7CSY8;B1HMZ0;A0A081TBJ4;A5JPF7;Q2S1P8	W7CSY8_9LIST Elongation factor Tu OS=Listeria weihenstephanensis FSL R9-0317 GN=tuf PE=3 SV=1	0	395
W4N5R0;C0BRD1;B7GPD4;B6XW41;A0A083WW75;S5YGL3;Q8NSE8;A0A076ZZ85;Q8FRK9;L5MYE1;J2HUW2;U4D759;U3YM70;U3W5I0;T4R642;T4LJI5;T4KMY0;T4H1Y7;T4CEP0;T3Z7A0;T3R3Q3;T3C451;D5P4K3;A0A069AG67;A0A031WCY2;I7KJX1;H2ITF4;B1KTR5;A0A099I2X6;W8TP17;A0A099I347;Z9Y380;Z9V2F5;Z9MYT7;Z9MY67;Z9MA08;Z9HNW6;Z9GIU2;Z9D7H8;Z9D162;Z9C3C0;Z8UDR8;Z8UCC5;Z8LXD6;Z8KP34;Z8ICF2;Z8DU54;Z7ZUZ9;Z7KZ98;Z7KNV4;Z7GZ18;Z7FGR9;Z6RQC5;Z6DG…	W4N5R0_9BIFI Sugar ABC transporter ATP-binding protein OS=Bifidobacterium moukalabense DSM 27321 GN=BMOU_2086 PE=4 SV=1	3.5	375
C0BUK1;B6XSB0;W4N7R8;A0A087BGB9;W4N7B6;Q8G6V2;Q8G6V1;B7GT42;B7GT37;B6XSA8;A0A087DYJ5;A0A083WX69;A0A083WX68	C0BUK1_9BIFI Ketol-acid reductoisomerase OS=Bifidobacterium pseudocatenulatum DSM 20438 = JCM 1200 = LMG 10505 GN=ilvC PE=3 SV=1	4.3	346
D6T2N8;A0A087AX55;W4N7Y1;Q9REU4;E5RLX8;C0BVC8;B6XX05;Q8G879;D6QTD5;B7GPR8;B3DPK4;A0A087DVP6;A0A083X117;A0A087BDA3;D3K355;D3K348;D1NU71;Q93M78;Q5YBV3;B8DTZ2;Q9EY76;Q9KI57	D6T2N8_GARVA 60 kDa chaperonin OS=Gardnerella vaginalis 5-1 GN=groL PE=3 SV=1	8	527
W4N7E9;C0BQ37;B6XVS1;A0A087BJJ7;Q8G3Q1;D1NUZ9;B3DR33;A1A0H0;A0A087AKK4;A0A083X1C6	W4N7E9_9BIFI Xylose isomerase OS=Bifidobacterium moukalabense DSM 27321 GN=xylA PE=3 SV=1	2.9	448
A0A083X2D6;D4M5D4;D6SZ40;A0A087BIL3;C0BTH4;B6XTJ8;A0A087DVV3;W4N943;A0A087B4Q8	A0A083X2D6_BIFLN Aminotransferase OS=Bifidobacterium longum subsp. longum 1-5B GN=BL15B_01515 PE=4 SV=1	2.9	408
W4N8D8;S2ZJR8;Q8G5I9;C0BSS9;B7GTK2;B6XU21;B3DSV2;A1A143;A0A083X766;D1NS50;B8DTI9;A0A087B447;D6T2I5;A0A087BKT1;A0A087DWF3	W4N8D8_9BIFI Enolase OS=Bifidobacterium moukalabense DSM 27321 GN=eno PE=3 SV=1	7.2	432
X5KQ93;E4TBC7;A0A086A6V2;A0A085CUK7	X5KQ93_9FLAO GTP-binding elongation factor family protein OS=Elizabethkingia anophelis GN=typA PE=4 SV=1	3	601
W4N8N1;C0BSZ4;B6XV82;A0A087B492	W4N8N1_9BIFI Xylulose-5-phosphate/fructose-6-phosphate phosphoketolase OS=Bifidobacterium moukalabense DSM 27321 GN=BMOU_0902 PE=4 SV=1	1.9	825
W4N6Z2;C0BQM8;B6XWD6;A1A033;A0A087BEG3	W4N6Z2_9BIFI 50S ribosomal protein L7/L12 OS=Bifidobacterium moukalabense DSM 27321 GN=rplL PE=3 SV=1	10.3	126
A0A087BIL4;D1NTN3;B7GQV5;A0A087DVV4;A0A083X2D9	A0A087BIL4_9BIFI Transaldolase OS=Bifidobacterium merycicum GN=tal PE=3 SV=1	10.9	367
A0A087DZV4;A0A087BKN1;C0BTV5;B7GTQ8;B6XUG3;A0A083X7B7	A0A087DZV4_9BIFI Glutamine synthetase OS=Bifidobacterium thermacidophilum subsp. porcinum GN=BPORC_1642 PE=3 SV=1	9	478
E8SVD7;A0A087LBN5	E8SVD7_GEOS2 Aldehyde Dehydrogenase OS=Geobacillus sp. (strain Y412MC52) GN=GYMC52_1882 PE=4 SV=1	2.7	475
A0A087LFS2	A0A087LFS2_GEOSE Flagellin OS=Geobacillus stearothermophilus GN=ET31_06120 PE=4 SV=1	7.6	275
C5D3R4;B7GJ64;A4IJI6;A0A087LHJ1	EFG_GEOSW Elongation factor G OS=Geobacillus sp. (strain WCH70) GN=fusA PE=3 SV=1	0	692
C4XJ72;Q5WDF8;Q2LTP4;B8FHX0;Q6AJK1;B8J1J9;Q3YQQ3;Q2GF50;V2QDR7;Q5GT19;Q73HK8;Q5P9Q9;Q2GIT5;A0LCX0;S3UF76;Q050M4;Q04SJ8;I0XMU8;A7HTW6;T0FH89;M6VNI6;C7KWI1;Q11DY9;A5G0Q9;A9HAU9;Q5FQC8;K7Z619;G6XFV4;A8Z5Z5;B3QXR7;Q11YU5;A0A089HN00	SECA_DESMR Protein translocase subunit SecA OS=Desulfovibrio magneticus (strain ATCC 700980 / DSM 13731 / RS-1) GN=secA PE=3 SV=1	1.4	838
A0A089MMU5	A0A089MMU5_9BACL Cobalamin biosynthesis protein CobD OS=Paenibacillus odorifer GN=cobD PE=3 SV=1	3.4	319
N2A6Z4;A0A089MYV7;E5VVL4	N2A6Z4_9FIRM Phosphoglucomutase OS=Eubacterium plexicaudatum ASF492 GN=C823_04301 PE=3 SV=1	2.6	573
Q2RFQ3;Q250M6;I4A4L1;B8G1X2;R4KBI7;Q8R7W0;G2IF57;F9VLZ1;D7AS49;B2UYB6;B2TII1;A4J117;A0A093VW18;F1TFU0;A3DJH8;Q0AUI6;R6BHX1;A5D5G1;A0A095XAZ1	RS3_MOOTA 30S ribosomal protein S3 OS=Moorella thermoacetica (strain ATCC 39073) GN=rpsC PE=3 SV=1	7.3	219
R7GE60;B2TPX5;A0A093WB89;R7DMF4	R7GE60_9CLOT Glyceraldehyde-3-phosphate dehydrogenase OS=Clostridium sp. CAG:440 GN=BN658_00859 PE=3 SV=1	4.7	338
A0A095ZTL0	A0A095ZTL0_9FIRM Phosphoribosylformylglycinamidine synthase OS=Clostridiales bacterium S5-A11 GN=HMPREF1633_03020 PE=4 SV=1	1.4	1252
G2MWZ3;D7AS57;D3T4R9;A0A097ATQ1	G2MWZ3_9THEO Elongation factor Tu OS=Thermoanaerobacter wiegelii Rt8.B1 GN=tuf PE=3 SV=1	4	400
F4LUC8;K9CFL3;C9LSZ2;D4M5N9;L7VMG7;R5ELC0;S5JLP5;A0A097SYS7;B8KBP1;F7YK96	F4LUC8_TEPAE Glutaconyl-CoA decarboxylase subunit beta OS=Tepidanaerobacter acetatoxydans (strain DSM 21804 / JCM 16047 / Re1) GN=gcdB PE=4 SV=1	4.9	371
F0GTT8;A0A099IAI1;A0A097T6R8;A7N3X3;A7JYQ1	F0GTT8_9FIRM Acetyl-CoA C-acetyltransferase OS=Anaerococcus prevotii ACS-065-V-Col13 GN=HMPREF9290_0020 PE=3 SV=1	2.8	394
S0L7T4;R2Q6Z2;X6SRI8;U7RR99;S7UB03;R3X3Z4;R3TWQ3;R3JGD3;R3F066;R3BRJ1;R3BMP6;R2QRE2;R2KNJ7;R2JHQ3;R2J2N1;R2IJP0;R1VAA7;R1R125;Q831P1;K4YQK2;C2JLZ5;A0A099HRX2;F9VAV7;A0A098CMD3;Q1JAT1;K9UL57;K9PJF5;P72749;I4FGV2;C7QTH0;B4WGN9;U9W2E6;A2BW69;S4FG61;E2Y887;E0H3L9;D4EJI1;A0A066ZIH3;A0A059MZB9;D6KP15;A0A095YWU5;V5Q7J8;R4PVX3;G4Q308;X5ITR4;V8UD40;K4TVH3;F2JTS5;A0A072YG11;A0A072XY32;A0A063QAQ8;A0A058TJ77…	S0L7T4_9ENTE GTP-binding protein TypA/BipA OS=Enterococcus sulfureus ATCC 49903 GN=I573_01733 PE=4 SV=1	4.9	608
C5EJK5;H6LJI9;E5VXH7;W1U719;B1QXL4;N2AJZ4;D4J2K3;D4M000;A0A099I2L6	C5EJK5_9FIRM CobW/P47K family protein (Fragment) OS=Clostridiales bacterium 1_7_47FAA GN=CBFG_00490 PE=4 SV=1	4.8	251
A0A099I2T7	A0A099I2T7_CLOIN Reverse rubrerythrin-1 OS=Clostridium innocuum GN=CIAN88_21965 PE=4 SV=1	8.9	180
R6PTB0;A0A099I4M8;L7EQ12;G4Q7G2	R6PTB0_9FIRM Putative inosine-5'-monophosphate dehydrogenase OS=Faecalibacterium sp. CAG:82 GN=BN792_01089 PE=3 SV=1	5	504
R9LL40;A0A099I4S7;Q47JA6;A1KB30;D7GJ21;B1Y7G9;E3UMG0	R9LL40_9FIRM Elongation factor G OS=Firmicutes bacterium M10-2 GN=fusA PE=3 SV=1	1.4	692
A0A099I7R3;R7DQX3	A0A099I7R3_CLOIN Pyruvate phosphate dikinase OS=Clostridium innocuum GN=CIAN88_10130 PE=4 SV=1	1.3	877
A0A099IC82	A0A099IC82_CLOIN Glyceraldehyde-3-phosphate dehydrogenase OS=Clostridium innocuum GN=CIAN88_02160 PE=4 SV=1	4.7	337
R4V9E8;Q8EK81;Q8EK70;Q5QWA3;Q12SW1;Q0I0B9;Q0I0A7;Q0HNV1;Q0HNT9;Q089R8;Q089Q6;P33169;G0DFK7;G0ARH9;E6XQ74;E0HV40;D4ZE74;B8EBK7;B0TM14;A9KWA0;A9KW88;A9DLT3;A8GYW2;A8G1F0;A6WHR4;A4YBY5;A3Q980;A3Q968;A3DBA0;A3DA74;A1T056;A1S204;A0KRL0;D1MWQ8	R4V9E8_9GAMM Elongation factor Tu OS=Idiomarina loihiensis GSL 199 GN=tuf PE=3 SV=1	5.6	394
C0BPQ4;B6XXF6;A1A0T0;U3SZL5;U3SYB0;U3SWZ1;W4N7U4;D1NUL6	C0BPQ4_9BIFI Elongation factor G OS=Bifidobacterium pseudocatenulatum DSM 20438 = JCM 1200 = LMG 10505 GN=fusA PE=3 SV=1	5.4	709
A1A0T1	EFTU_BIFAA Elongation factor Tu OS=Bifidobacterium adolescentis (strain ATCC 15703 / DSM 20083 / NCTC 11814 / E194a) GN=tuf PE=3 SV=1	6.8	399
Q7U8L9;Q0BPG2;B3QUN2;Q3AHW1;A9BCI5;A3PEY3;A8G6Z5;A5GNJ0;A2BT70;Q318P8;Q0I7K2;A2BYM0;Q7UZZ9;Q46J13;A2C4P1	IF2_SYNPX Translation initiation factor IF-2 OS=Synechococcus sp. (strain WH8102) GN=infB PE=3 SV=1	2.5	650
A2BUI4	A2BUI4_PROM5 Putative ATP-dependent Clp protease, Hsp 100, ATP-binding subunit ClpB OS=Prochlorococcus marinus (strain MIT 9515) GN=clpB2 PE=3 SV=1	2.4	915
B6B2U8;A3X910	B6B2U8_9RHOB PEP-utilizing enzyme, TIM barrel domain protein OS=Rhodobacteraceae bacterium HTCC2083 GN=RB2083_640 PE=4 SV=1	1.4	845
A4E7H3	A4E7H3_9ACTN Arginine deiminase OS=Collinsella aerofaciens ATCC 25986 GN=arcA PE=3 SV=1	5.8	413
A4J167	ARGC_DESRM N-acetyl-gamma-glutamyl-phosphate reductase OS=Desulfotomaculum reducens (strain MI-1) GN=argC PE=3 SV=1	4.6	346
B1XRU1;A4SZR8	DNAK_POLNS Chaperone protein DnaK OS=Polynucleobacter necessarius subsp. necessarius (strain STIR1) GN=dnaK PE=3 SV=1	3.4	640
A5EX85;Q5NQ66;Q2G8Y3;A5V605;A0A085K2A1;Q0ANP7;P74228;A0A084CQ01;W7HHI3;W4RFD2;W4EVK0;W0CR96;S3I5M0;R8K0G2;Q8YP62;Q81VT3;Q814C5;Q73F99;Q6HPR1;Q63H93;Q5L400;Q3MDM4;K9PIX2;J8ECY6;J8CZY7;J7T0K2;I3E435;E8T0L9;C3P9Q2;C3LJ79;C1ET36;B9IZJ1;B7JKB6;B7IT16;B7HQU1;B7HJ45;B2J5B0;A9VP74;A0ZFC0;A0A080TXI9;A0A080T4U1;A0A072W8X7;A0A068KJC9;A0A063CE27;A0A024DJ64;A0A061QAV8;S3PGA2;S3PEI0;Q8YHP3;Q8G075;Q57CQ5;Q2YM00…	EFG_DICNV Elongation factor G OS=Dichelobacter nodosus (strain VCS1703A) GN=fusA PE=3 SV=1	0	699
A5I5E5	A5I5E5_CLOBH Radical SAM superfamily protein OS=Clostridium botulinum (strain Hall / ATCC 3502 / NCTC 13319 / Type A) GN=CBO2711 PE=4 SV=1	3.4	435
E8ZLZ4;B1KYH6;B1IKH2;A5I5J4	E8ZLZ4_CLOB0 Pyruvate-flavodoxin oxidoreductase OS=Clostridium botulinum (strain H04402 065 / Type A5) GN=H04402_02840 PE=3 SV=1	2.2	1192
Q9WZ20;G4FDS1;B1L8U5;A5IJM5;B1HR99	ILVC_THEMA Ketol-acid reductoisomerase OS=Thermotoga maritima (strain ATCC 43589 / MSB8 / DSM 3109 / JCM 10099) GN=ilvC PE=3 SV=1	5.4	336
D4VB66;A6KYK9	D4VB66_BACVU Elongation factor Tu OS=Bacteroides vulgatus PC510 GN=tuf PE=3 SV=1	5.6	394
D4VAQ0;A6KZ07	D4VAQ0_BACVU Phosphoenolpyruvate carboxykinase [ATP] OS=Bacteroides vulgatus PC510 GN=pckA PE=3 SV=1	3.4	535
A6L050;D4V3G8	GPMI_BACV8 2,3-bisphosphoglycerate-independent phosphoglycerate mutase OS=Bacteroides vulgatus (strain ATCC 8482 / DSM 1447 / NCTC 11154) GN=gpmI PE=3 SV=1	2.8	504
D4VD66;A6L2X7;Q64X01;Q5LG30;K1G783;F7LMN7;A0A016NBD8;A0A016KIF2;A0A016FAN1;A0A016B6X8;A0A016B3G5;A0A015TSF2;A0A015PD15;A0A015NYU5;C3QQJ8;D4WTR6;D4VQ42;Q89YW6	D4VD66_BACVU Chaperone protein DnaK OS=Bacteroides vulgatus PC510 GN=dnaK PE=2 SV=1	7.7	638
U5C951;R6JN11;Q8A9M2;D4X0U3;D4VMC8;C3R0V8;A6L792	U5C951_9PORP Xylose isomerase OS=Coprobacter fastidiosus NSB1 GN=xylA PE=3 SV=1	3	438
A6LLW6	A6LLW6_THEM4 Uncharacterized protein OS=Thermosipho melanesiensis (strain BI429 / DSM 12029) GN=Tmel_1057 PE=4 SV=1	8.1	186
A6Q1L5	EFTU_NITSB Elongation factor Tu OS=Nitratiruptor sp. (strain SB155-2) GN=tuf PE=3 SV=1	3.8	399
A7GK18	EFTU_BACCN Elongation factor Tu OS=Bacillus cereus subsp. cytotoxis (strain NVH 391-98) GN=tuf PE=3 SV=1	0	395
A7I3U7;A0A099BMX0;A7ZCN0;A7GZK6	EFTU_CAMHC Elongation factor Tu OS=Campylobacter hominis (strain ATCC BAA-381 / LMG 19568 / NCTC 13146 / CH001A) GN=tuf PE=3 SV=1	8	399
Q5LMR5;A8LLG2;W8S549;Q1GDV0;G8PQ85;B6R0T9;A3SI13;A0A084UAE1;F2J5R7;E2CNW5	EFTU_RUEPO Elongation factor Tu OS=Ruegeria pomeroyi (strain ATCC 700808 / DSM 15171 / DSS-3) GN=tuf1 PE=3 SV=1	3.8	391
D4IYK5;C4ZH75;A9KHX3;D4M266	D4IYK5_BUTFI Phosphoribosylformylglycinamidine cyclo-ligase OS=Butyrivibrio fibrisolvens 16/4 GN=purM PE=3 SV=1	8.5	341
A9KKU0	DNAK_CLOPH Chaperone protein DnaK OS=Clostridium phytofermentans (strain ATCC 700394 / DSM 18823 / ISDg) GN=dnaK PE=3 SV=1	2.1	620
E5VR63;D4M191;A9KPQ3	E5VR63_9FIRM Probable transaldolase OS=Anaerostipes sp. 3_2_56FAA GN=tal PE=3 SV=1	0	217
A9KRZ3;H6LBW3	EFG_CLOPH Elongation factor G OS=Clostridium phytofermentans (strain ATCC 700394 / DSM 18823 / ISDg) GN=fusA PE=3 SV=1	0	705
R6GAT2;E5VUI3;N2A8I3;A9KS12;D4IXG6;C5EVT4;D4LZ20;B1I6D8	R6GAT2_9FIRM Protein translocase subunit SecA OS=Blautia sp. CAG:52 GN=secA PE=3 SV=1	2.8	855
A9KSJ1	CH60_CLOPH 60 kDa chaperonin OS=Clostridium phytofermentans (strain ATCC 700394 / DSM 18823 / ISDg) GN=groL PE=3 SV=1	3.7	541
T1U098;T1TJR6;Q3KM40;P0CD71;L0UQV3;C4PQZ4;B0BBV3;B0B7N8	T1U098_CHLTH Elongation factor Tu OS=Chlamydia trachomatis GN=tuf PE=3 SV=1	4.1	394
B0SSU4;B0SB22;R6VPD2	TPIS_LEPBP Triosephosphate isomerase OS=Leptospira biflexa serovar Patoc (strain Patoc 1 / ATCC 23582 / Paris) GN=tpiA PE=3 SV=1	6.4	249
B1QSH2;C9RJP8;N2A8Q1;W1UAU7	B1QSH2_CLOBU Sulfate adenylyltransferase subunit 1 OS=Clostridium butyricum 5521 GN=CBY_3245 PE=4 SV=1	2.7	557
W1UE82;Q8XFP8;Q0TMN0;Q0SQC8;M8K1P9;H7CZB3;C4IF57;B1QUE9;U2Q8L1;Q877L9;N9WCN9;M1MG92;C5UTM6;B2UY95;B2TIG1;A6LPP6;A0A099AAH1;A0A097L299;A0A093VRS2;A0A069A4M3;U6Q1N2	W1UE82_CLOBU Elongation factor Tu (Fragment) OS=Clostridium butyricum DORA_1 GN=Q607_CBUC00014G0001 PE=3 SV=1	0	397
W1UJZ3;B1QY42;S8AVY5;E8ZQ73;B1KS31;A5I2B5;S8CXU1;E8ZWD5;B1L1Y4;B1IFE0;A5I729;C6PQL6;C5ENL8;B1QWW4;A0A037ZBX2;A6LR69;A0A097L2V6;B1QWU1	W1UJZ3_CLOBU Glutamate synthase (NADPH), homotetrameric OS=Clostridium butyricum DORA_1 GN=Q607_CBUC00017G0043 PE=4 SV=1	4.1	461
W1UG63;B1QZW2	W1UG63_CLOBU Ketol-acid reductoisomerase OS=Clostridium butyricum DORA_1 GN=ilvC PE=3 SV=1	8.8	341
D4IWU3;W1UJ36;B1R035	D4IWU3_BUTFI Alpha-1,4 glucan phosphorylase OS=Butyrivibrio fibrisolvens 16/4 GN=CIY_26510 PE=3 SV=1	1.3	749
B2KAX0	DNAK_ELUMP Chaperone protein DnaK OS=Elusimicrobium minutum (strain Pei191) GN=dnaK PE=3 SV=1	2.6	619
Q7MWI7;B2RII9;W2C2T6	TPIS_PORGI Triosephosphate isomerase OS=Porphyromonas gingivalis (strain ATCC BAA-308 / W83) GN=tpiA PE=3 SV=1	13.9	251
B2TIR4;B2UYT8	ILVC_CLOBB Ketol-acid reductoisomerase OS=Clostridium botulinum (strain Eklund 17B / Type B) GN=ilvC PE=3 SV=1	5	338
B3E9M5	B3E9M5_GEOLS Tetratricopeptide TPR_2 repeat protein OS=Geobacter lovleyi (strain ATCC BAA-1151 / DSM 17278 / SZ) GN=Glov_1585 PE=4 SV=1	10.7	150
B3EAJ7	B3EAJ7_GEOLS Cytochrome c, putative OS=Geobacter lovleyi (strain ATCC BAA-1151 / DSM 17278 / SZ) GN=Glov_1719 PE=4 SV=1	2.6	464
B3QHM5	B3QHM5_RHOPT Pyruvate, phosphate dikinase OS=Rhodopseudomonas palustris (strain TIE-1) GN=Rpal_1243 PE=4 SV=1	1.1	1008
B5SB68	B5SB68_RALSL Phosphogluconate dehydratase OS=Ralstonia solanacearum GN=edd PE=4 SV=1	3.6	609
B6D3H6	B6D3H6_9BACT Elongation factor Tu (Fragment) OS=uncultured bacterium GN=tuf PE=3 SV=1	6.7	282
D4M0Q1;B6FT51	D4M0Q1_9FIRM Cupin domain OS=Ruminococcus torques L2-14 GN=RTO_32390 PE=4 SV=1	12.8	117
B6JCW6	B6JCW6_OLICO Glucose-1-phosphate thymidylyltransferase OS=Oligotropha carboxidovorans (strain ATCC 49405 / DSM 1227 / OM5) GN=rfbA PE=3 SV=1	4.4	297
W4NAP8;C0BS74;B6XTB3	W4NAP8_9BIFI Glyceraldehyde 3-phosphate dehydrogenase OS=Bifidobacterium moukalabense DSM 27321 GN=BMOU_0196 PE=3 SV=1	12.5	351
C0BTI0;B6XTJ7;Q93AQ9;D6SZM2;W4NA49;A0A087B4Q9	C0BTI0_9BIFI Transaldolase OS=Bifidobacterium pseudocatenulatum DSM 20438 = JCM 1200 = LMG 10505 GN=tal PE=3 SV=1	4.9	367
W4N8L6;D1NWV6;C0BSW4;B6XTY3;A0A087B479;A0A087BKY3	W4N8L6_9BIFI Pyruvate kinase OS=Bifidobacterium moukalabense DSM 27321 GN=BMOU_0847 PE=3 SV=1	6	480
W4N8X5;C0BPQ2;B6XXF8	W4N8X5_9BIFI Elongation factor Tu OS=Bifidobacterium moukalabense DSM 27321 GN=tuf PE=3 SV=1	6.8	399
B7S308	B7S308_9GAMM Tetratricopeptide repeat domain protein OS=marine gamma proteobacterium HTCC2148 GN=GPB2148_257 PE=4 SV=1	1.8	669
C4ZHC0;B8DKV6;E5VW30;C5EPQ8;C4Z3J5	GATB_EUBR3 Aspartyl/glutamyl-tRNA(Asn/Gln) amidotransferase subunit B OS=Eubacterium rectale (strain ATCC 33656 / VPI 0990) GN=gatB PE=3 SV=1	3.2	475
B9E8Q0	EFTU_MACCJ Elongation factor Tu OS=Macrococcus caseolyticus (strain JCSC5402) GN=tuf PE=3 SV=1	0	395
D4WYZ6;D4VQP9;C3QWX9;F7LSP3;A0A016N4C2;A0A016KFG4;A0A016F4M6;A0A016EJ15;A0A015ZBP2;A0A015TL33;A0A015TKK2;A0A015QLE3;A0A015PE75;A0A081TLM3;A0A015PTQ0	D4WYZ6_9BACE Ferric siderophore transport system, biopolymer transport protein ExbB OS=Bacteroides xylanisolvens SD CC 2a GN=BN891_29230 PE=3 SV=1	6.4	266
R6JHJ8;D4WYW2;D4VH62;C3QYL1	R6JHJ8_9BACE Uncharacterized protein OS=Bacteroides ovatus CAG:22 GN=BN541_00406 PE=3 SV=1	9.3	118
D4WS34;D4VRW3;C3R0E6	D4WS34_9BACE Elongation factor Tu OS=Bacteroides xylanisolvens SD CC 2a GN=tuf PE=3 SV=1	0	394
C4Z0Q6	PCKA_EUBE2 Phosphoenolpyruvate carboxykinase [ATP] OS=Eubacterium eligens (strain ATCC 27750 / VPI C15-48) GN=pckA PE=3 SV=1	6.2	534
C4Z1J4	DNAK_EUBE2 Chaperone protein DnaK OS=Eubacterium eligens (strain ATCC 27750 / VPI C15-48) GN=dnaK PE=3 SV=1	6.4	628
D4LZD7;K9CFJ1;J5IA06;C4Z1M9;W8T533;Q2RLT8;L5N1B1;J3B489;H3SM93;F4LQU7;C0Z6L3;A0A089MF87;A0A069REU8;Q8R967;W1UC15;W1U1S0;Q7V377;Q31CX3;B9E6B1;B1R150;B1QU11;A8G2L5;A6LR09;A5N2N5;A3PAS6;A2BUI5;A2BP03;Q8XKU4;Q0TQZ2;Q0STE0;H7CVX8;E8ZP74;C6PSA2;C3KZ49;C1FQW6;B2UY16;B2TPW4;B1KTJ8;B1IDB9;A7G9Y3;A7FQP0;A0A093YHA2;A0A015NVW4;B3QXY4	D4LZD7_9FIRM Enolase OS=Ruminococcus torques L2-14 GN=eno PE=3 SV=1	3.5	431
C4Z2R3;E5VVF9	RL7_EUBE2 50S ribosomal protein L7/L12 OS=Eubacterium eligens (strain ATCC 27750 / VPI C15-48) GN=rplL PE=3 SV=1	19	121
C4Z2R9	EFTU_EUBE2 Elongation factor Tu OS=Eubacterium eligens (strain ATCC 27750 / VPI C15-48) GN=tuf PE=3 SV=1	13.4	397
C4Z3R4	CH60_EUBE2 60 kDa chaperonin OS=Eubacterium eligens (strain ATCC 27750 / VPI C15-48) GN=groL PE=3 SV=1	3.3	541
C4Z5P8;C5EJF0	UXAC_EUBE2 Uronate isomerase OS=Eubacterium eligens (strain ATCC 27750 / VPI C15-48) GN=uxaC PE=3 SV=1	5.3	468
C4Z8N0;G4Q8H6;N1ZTD5	RISB_EUBR3 6,7-dimethyl-8-ribityllumazine synthase OS=Eubacterium rectale (strain ATCC 33656 / VPI 0990) GN=ribH PE=3 SV=1	25.3	154
C4Z917	ACKA_EUBR3 Acetate kinase OS=Eubacterium rectale (strain ATCC 33656 / VPI 0990) GN=ackA PE=3 SV=1	12.6	397
C4Z9C9	ASSY_EUBR3 Argininosuccinate synthase OS=Eubacterium rectale (strain ATCC 33656 / VPI 0990) GN=argG PE=3 SV=1	8.6	408
C4Z9Z6;N2BJY2;D4J3B7	RL21_EUBR3 50S ribosomal protein L21 OS=Eubacterium rectale (strain ATCC 33656 / VPI 0990) GN=rplU PE=3 SV=1	25.5	102
C4ZA73	RRF_EUBR3 Ribosome-recycling factor OS=Eubacterium rectale (strain ATCC 33656 / VPI 0990) GN=frr PE=3 SV=1	33.2	184
C4ZAV7;D4IYD8	SYG_EUBR3 Glycine--tRNA ligase OS=Eubacterium rectale (strain ATCC 33656 / VPI 0990) GN=glyQS PE=3 SV=1	8.4	465
C4ZAW6	ILVD_EUBR3 Dihydroxy-acid dehydratase OS=Eubacterium rectale (strain ATCC 33656 / VPI 0990) GN=ilvD PE=3 SV=1	8.9	559
C4ZB99	EFTU_EUBR3 Elongation factor Tu OS=Eubacterium rectale (strain ATCC 33656 / VPI 0990) GN=tuf PE=3 SV=1	22	395
D4IZH8;C4ZBD3	D4IZH8_BUTFI 30S ribosomal protein S10 OS=Butyrivibrio fibrisolvens 16/4 GN=rpsJ PE=3 SV=1	11.7	103
C4ZBD5	RL4_EUBR3 50S ribosomal protein L4 OS=Eubacterium rectale (strain ATCC 33656 / VPI 0990) GN=rplD PE=3 SV=1	24.3	206
C4ZBG1	RL20_EUBR3 50S ribosomal protein L20 OS=Eubacterium rectale (strain ATCC 33656 / VPI 0990) GN=rplT PE=3 SV=1	12.7	118
C4ZBL1	PCKA_EUBR3 Phosphoenolpyruvate carboxykinase [ATP] OS=Eubacterium rectale (strain ATCC 33656 / VPI 0990) GN=pckA PE=3 SV=1	21.9	534
C4ZBS5;N2ARR8	RS3_EUBR3 30S ribosomal protein S3 OS=Eubacterium rectale (strain ATCC 33656 / VPI 0990) GN=rpsC PE=3 SV=1	16.1	218
C4ZBS6	RL16_EUBR3 50S ribosomal protein L16 OS=Eubacterium rectale (strain ATCC 33656 / VPI 0990) GN=rplP PE=3 SV=1	9.7	145
C4ZBT1	RL5_EUBR3 50S ribosomal protein L5 OS=Eubacterium rectale (strain ATCC 33656 / VPI 0990) GN=rplE PE=3 SV=1	6.7	179
C4ZBU3	RS13_EUBR3 30S ribosomal protein S13 OS=Eubacterium rectale (strain ATCC 33656 / VPI 0990) GN=rpsM PE=3 SV=1	18.9	122
C4ZBU5	RS4_EUBR3 30S ribosomal protein S4 OS=Eubacterium rectale (strain ATCC 33656 / VPI 0990) GN=rpsD PE=3 SV=1	24.9	197
C4ZC24	SYP_EUBR3 Proline--tRNA ligase OS=Eubacterium rectale (strain ATCC 33656 / VPI 0990) GN=proS PE=3 SV=1	9	479
C4ZD46	CH60_EUBR3 60 kDa chaperonin OS=Eubacterium rectale (strain ATCC 33656 / VPI 0990) GN=groL PE=3 SV=1	23.3	541
C4ZEK2	CARB_EUBR3 Carbamoyl-phosphate synthase large chain OS=Eubacterium rectale (strain ATCC 33656 / VPI 0990) GN=carB PE=3 SV=1	6	1068
C4ZF71	TAL_EUBR3 Probable transaldolase OS=Eubacterium rectale (strain ATCC 33656 / VPI 0990) GN=tal PE=3 SV=1	31.8	217
C4ZF78	PYRE_EUBR3 Orotate phosphoribosyltransferase OS=Eubacterium rectale (strain ATCC 33656 / VPI 0990) GN=pyrE PE=3 SV=1	17.7	226
C4ZG66	DAPAT_EUBR3 LL-diaminopimelate aminotransferase OS=Eubacterium rectale (strain ATCC 33656 / VPI 0990) GN=dapL PE=3 SV=1	7.4	404
C4ZGF3	TIG_EUBR3 Trigger factor OS=Eubacterium rectale (strain ATCC 33656 / VPI 0990) GN=tig PE=3 SV=1	26.6	443
C4ZGF4	CLPP_EUBR3 ATP-dependent Clp protease proteolytic subunit OS=Eubacterium rectale (strain ATCC 33656 / VPI 0990) GN=clpP PE=3 SV=1	25.4	193
N2AIN1;C4ZI12	N2AIN1_9FIRM Aspartate--tRNA ligase OS=Eubacterium plexicaudatum ASF492 GN=aspS PE=3 SV=1	1.7	593
E5VUK6;D4IY87;C5EVS2;C4ZI84	E5VUK6_9FIRM 30S ribosomal protein S9 OS=Anaerostipes sp. 3_2_56FAA GN=rpsI PE=3 SV=1	9.2	130
W8TCF3;C5EEU9;Q3A9Q8;B1I1M9;U4D8R5;U3YLX8;U3W7P9;T4R2D5;T4MEP1;T4L8F4;T4IRE2;T4A4Q0;T3R5A0;T3C9A0;Q18CF3;A0A031WA07;W0FHG2;E5VVF7	W8TCF3_EUBAC DNA-directed RNA polymerase subunit beta' OS=Eubacterium acidaminophilum DSM 3953 GN=rpoC PE=3 SV=1	1.5	1162
C5EG85;D4IYV7;D4M273	C5EG85_9FIRM Orotidine 5'-phosphate decarboxylase OS=Clostridiales bacterium 1_7_47FAA GN=pyrF PE=3 SV=1	3.9	305
C5EGU6;H6LDW7;X6SQI8;U7RLG8;S0P6A1;R3ZKI2;R3M7X9;R3F0Q3;R3DY20;R2Z347;R2KYF0;R2KK26;R2K3Y0;R2J832;R1XK05;R1R1A3;K4YNY1;D4M6P3;A0A099HQ99;R3W722;R2SUD3;R2S9F2;S7VMM2;S4F8T9;E2Y8F6;E0H3F4;A0A066Z8W9;A0A059MZP5	C5EGU6_9FIRM Putative selenium metabolism hydrolase OS=Clostridiales bacterium 1_7_47FAA GN=CBFG_01141 PE=4 SV=1	5.8	446
C5EIE1	C5EIE1_9FIRM HTH domain protein OS=Clostridiales bacterium 1_7_47FAA GN=CBFG_00080 PE=4 SV=1	1.4	697
D4J2U2;C5EII2;N2A6N7;E5VSS4;U9XA87;D4M1N5;W4N7M8;C0BR47;B6XXL8;A0A087DY88;A0A087BDI7;A0A083WXA9	D4J2U2_BUTFI Aspartate-semialdehyde dehydrogenase (Non-peptidoglycan organisms) OS=Butyrivibrio fibrisolvens 16/4 GN=CIY_16710 PE=3 SV=1	6.4	361
C5EIV6	C5EIV6_9FIRM GTP-sensing transcriptional pleiotropic repressor CodY OS=Clostridiales bacterium 1_7_47FAA GN=codY PE=3 SV=1	4.2	262
N2AD73;D4J0J7;C5EIY1;A0A095YTQ2	N2AD73_9FIRM Serine-tRNA ligase OS=Eubacterium plexicaudatum ASF492 GN=C823_03348 PE=3 SV=1	2.3	429
C5EJ71;R6G5G4;E5VX18;D4IWI1;D4M6E3	C5EJ71_9FIRM ATP-dependent 6-phosphofructokinase OS=Clostridiales bacterium 1_7_47FAA GN=pfkA PE=3 SV=1	3.4	324
C5ELF2	C5ELF2_9FIRM Elongation factor Tu OS=Clostridiales bacterium 1_7_47FAA GN=tuf PE=3 SV=1	5.5	397
C5EMN8;R6BND5	C5EMN8_9FIRM Uncharacterized protein OS=Clostridiales bacterium 1_7_47FAA GN=CBFG_02992 PE=4 SV=1	3.8	494
E5VYQ5;C5EN46	E5VYQ5_9FIRM Lactaldehyde reductase OS=Anaerostipes sp. 3_2_56FAA GN=HMPREF1011_03130 PE=4 SV=1	5.5	382
C5ENF0	C5ENF0_9FIRM 10 kDa chaperonin OS=Clostridiales bacterium 1_7_47FAA GN=groS PE=3 SV=1	21.3	94
C5ENM3;L7EM47	C5ENM3_9FIRM Uncharacterized protein OS=Clostridiales bacterium 1_7_47FAA GN=CBFG_03463 PE=4 SV=1	0	230
C5ENM4;L7EKC7;R7L7R4;E5VT36;R6J4U3;K6AVH1;K5YW39;R5I6R4;F7LTW2;D4WZN3;D4VNB4;D4VEI4;C3QPR7;A0A081TW45;A0A076J6W1;A0A016N4L2;A0A016IF33;A0A016G107;A0A016EK48;A0A016AXS0;A0A015TLX2;A0A015QEP0;A0A015PVE0;A0A015MPE8	C5ENM4_9FIRM Uncharacterized protein OS=Clostridiales bacterium 1_7_47FAA GN=CBFG_03464 PE=4 SV=1	8.3	336
C5EP52	C5EP52_9FIRM L-fucose isomerase OS=Clostridiales bacterium 1_7_47FAA GN=fucI PE=3 SV=1	2	597
C5EQ69	C5EQ69_9FIRM Glyceraldehyde-3-phosphate dehydrogenase OS=Clostridiales bacterium 1_7_47FAA GN=gap PE=3 SV=1	8.2	343
C5EU52	C5EU52_9FIRM Galactose/glucose-binding lipoprotein OS=Clostridiales bacterium 1_7_47FAA GN=mglB PE=4 SV=1	7.4	445
C5EUN1	C5EUN1_9FIRM Phosphoenolpyruvate carboxykinase [ATP] OS=Clostridiales bacterium 1_7_47FAA GN=pckA PE=3 SV=1	3.6	534
D4J0T4;C5EUR7;Q2RFX9;E5VWH0;R6Q1M0	D4J0T4_BUTFI ATP synthase subunit beta OS=Butyrivibrio fibrisolvens 16/4 GN=atpD PE=3 SV=1	7.1	466
C5EV39	C5EV39_9FIRM Site-determining protein OS=Clostridiales bacterium 1_7_47FAA GN=minD PE=3 SV=1	4.9	263
C5EVF2	C5EVF2_9FIRM ABC transporter, ATP-binding protein OS=Clostridiales bacterium 1_7_47FAA GN=CBFG_05708 PE=4 SV=1	2.7	370
C5EVN8;R7GEH8;R6GF84;Q8XHT5;Q0TMQ8;Q0SQF6;H7CZ99;E5VUN2;A9KJI2;A6TWH0;W7Z7E8;W4BCD6;A0A089MS51;A0A015P105;R7ES48	C5EVN8_9FIRM 50S ribosomal protein L5 OS=Clostridiales bacterium 1_7_47FAA GN=rplE PE=3 SV=1	15.1	179
C5EVQ4;A0A037EX84;Q3D1F5;A9Y6M7;A9Y6H5;A9Y6H4;A9Y6H1;A9Y6G3;A1JHE7;A1IUZ4;G8B2Q5;Q4H080;A6PXW0;W1ICS2;Q4H038;Q4H034;Q4H029;Q4H048;Q4H046;H9NET3;Q4H083;Q4H079;Q4H055;Q4H028;H9NER7;H9NER5;H9NET2;H9NET0;H9NER8;Q4H043;B1GVV4;F1JXQ9;F1JXQ0;F1JXP9;Q4H094;T2ASQ3;I3RMK4;I3RMJ4;I3RMI2;T2AUI3;K7WIR8;I3RMH7;I3RMG6;I3RMK3;I3RMJ1;I3RMF0;T2AUD4;T2ASN5;A0A023WB55;T2ATC1;T2AU87;E5L8J6;E5L8J0;E5L8I6;E5L8I4;E5L8H7…	C5EVQ4_9FIRM DNA-directed RNA polymerase subunit alpha OS=Clostridiales bacterium 1_7_47FAA GN=rpoA PE=3 SV=1	8.1	320
C5EVZ9	C5EVZ9_9FIRM Rod shape-determining protein MreB OS=Clostridiales bacterium 1_7_47FAA GN=mreB PE=4 SV=1	3.5	346
C5EW16	C5EW16_9FIRM 50S ribosomal protein L10 OS=Clostridiales bacterium 1_7_47FAA GN=rplJ PE=3 SV=1	8.4	166
C5EW17	C5EW17_9FIRM 50S ribosomal protein L7/L12 OS=Clostridiales bacterium 1_7_47FAA GN=rplL PE=3 SV=1	8.9	124
D4M0J4;D4J1P2;C9RQ00;C5EWB1	D4M0J4_9FIRM Cysteine synthase OS=Ruminococcus torques L2-14 GN=RTO_31680 PE=3 SV=1	3.9	310
C6Q1G4	C6Q1G4_9CLOT Acyl-CoA dehydrogenase domain protein OS=Clostridium carboxidivorans P7 GN=bcd PE=3 SV=1	3.4	378
S2SC93;K6S4I8;K6RBU8;K6QUB8;F2MEE1;C7T9X6	S2SC93_LACPA Fructose-bisphosphate aldolase OS=Lactobacillus paracasei subsp. paracasei Lpp126 GN=Lpp126_05805 PE=4 SV=1	4.1	293
K0YLR0;C8WG92;F3PAS6;E4D9A8;A0A083Y016	K0YLR0_9ACTN Uncharacterized protein OS=Slackia piriformis YIT 12062 GN=HMPREF9451_00032 PE=4 SV=1	8.9	382
R2RT77;C9CPN0	R2RT77_ENTCA Formate acetyltransferase OS=Enterococcus flavescens ATCC 49996 GN=I582_02209 PE=4 SV=1	2	742
R2P4R7;C9CQ09	R2P4R7_ENTCA Gluconate 5-dehydrogenase OS=Enterococcus flavescens ATCC 49996 GN=I582_02017 PE=3 SV=1	6.7	268
C9LUW1	C9LUW1_SELS3 Formate C-acetyltransferase OS=Selenomonas sputigena (strain ATCC 35185 / DSM 20758 / VPI D19B-28) GN=pflB PE=4 SV=1	1.9	750
R9LU40;K9D0X8;J5HNR2;C9RPI5;R2PQJ7;R2S6X9	R9LU40_9FIRM Formate acetyltransferase OS=Firmicutes bacterium M10-2 GN=C815_02324 PE=4 SV=1	2.7	748
C9RQ23	C9RQ23_FIBSS Cysteine synthase family protein OS=Fibrobacter succinogenes (strain ATCC 19169 / S85) GN=Fisuc_1095 PE=4 SV=1	7.9	328
D1PED5	D1PED5_9BACT Uncharacterized protein OS=Prevotella copri DSM 18205 GN=PREVCOP_05583 PE=4 SV=1	3.9	492
D4IW79;D4M3E6;N2A5Z1	D4IW79_BUTFI ATP-dependent chaperone ClpB OS=Butyrivibrio fibrisolvens 16/4 GN=CIY_23750 PE=3 SV=1	1.5	860
R6Q1Q4;R5EIL7;D4IWK4	R6Q1Q4_9FIRM Uncharacterized ABC-type transport system periplasmic component/surface lipoprotein OS=Faecalibacterium sp. CAG:82 GN=BN792_00050 PE=4 SV=1	4.5	310
D4IYU6	D4IYU6_BUTFI Enoyl-CoA hydratase/carnithine racemase OS=Butyrivibrio fibrisolvens 16/4 GN=CIY_00370 PE=4 SV=1	13.5	267
D4IZ09	D4IZ09_BUTFI Electron transfer flavoprotein, beta subunit OS=Butyrivibrio fibrisolvens 16/4 GN=CIY_01170 PE=4 SV=1	11.5	260
D4IZ81	D4IZ81_BUTFI Formate acetyltransferase 1 OS=Butyrivibrio fibrisolvens 16/4 GN=CIY_02060 PE=4 SV=1	1.5	752
D4IZD6	D4IZD6_BUTFI Fructose-1,6-bisphosphate aldolase, class II, various bacterial and amitochondriate protist OS=Butyrivibrio fibrisolvens 16/4 GN=CIY_02630 PE=4 SV=1	8.1	283
D4J017	D4J017_BUTFI Elongation factor Tu OS=Butyrivibrio fibrisolvens 16/4 GN=tuf PE=3 SV=1	7.8	395
D4J021	D4J021_BUTFI 50S ribosomal protein L7/L12 OS=Butyrivibrio fibrisolvens 16/4 GN=rplL PE=3 SV=1	9.7	124
D4J030	D4J030_BUTFI Cellobiose phosphorylase OS=Butyrivibrio fibrisolvens 16/4 GN=CIY_05430 PE=4 SV=1	2	811
D4J048	D4J048_BUTFI S-adenosylmethionine synthase OS=Butyrivibrio fibrisolvens 16/4 GN=metK PE=3 SV=1	10.7	393
D4J0F2	D4J0F2_BUTFI Transketolase, N-terminal subunit OS=Butyrivibrio fibrisolvens 16/4 GN=CIY_06860 PE=4 SV=1	5.1	274
D4J193	D4J193_BUTFI Pyruvate-flavodoxin oxidoreductase OS=Butyrivibrio fibrisolvens 16/4 GN=CIY_10260 PE=3 SV=1	6.5	1177
D4J1B0;L5MT11;A7IZG5;A7IZG6;D4IX97;D4J1B1	D4J1B0_BUTFI Flagellin and related hook-associated proteins OS=Butyrivibrio fibrisolvens 16/4 GN=CIY_10440 PE=4 SV=1	9.3	486
D4J1T6	D4J1T6_BUTFI Acetyl-CoA hydrolase OS=Butyrivibrio fibrisolvens 16/4 GN=CIY_12530 PE=4 SV=1	4.3	446
D4J1X9	D4J1X9_BUTFI Pyruvate, phosphate dikinase OS=Butyrivibrio fibrisolvens 16/4 GN=CIY_13020 PE=4 SV=1	8.9	879
D4J2A7	D4J2A7_BUTFI Glyceraldehyde-3-phosphate dehydrogenase OS=Butyrivibrio fibrisolvens 16/4 GN=CIY_14530 PE=3 SV=1	17.8	338
D4J2A8	D4J2A8_BUTFI Phosphoglycerate kinase OS=Butyrivibrio fibrisolvens 16/4 GN=pgk PE=3 SV=1	5.2	407
D4J2B6	D4J2B6_BUTFI Glutamate dehydrogenase OS=Butyrivibrio fibrisolvens 16/4 GN=CIY_14620 PE=3 SV=1	2.6	453
D4J2K6	D4J2K6_BUTFI Sulfide dehydrogenase (Flavoprotein) subunit SudA OS=Butyrivibrio fibrisolvens 16/4 GN=CIY_15730 PE=4 SV=1	3.7	461
D4J2V5	D4J2V5_BUTFI NifU homolog involved in Fe-S cluster formation OS=Butyrivibrio fibrisolvens 16/4 GN=CIY_16900 PE=4 SV=1	9.1	230
D4J2V6	D4J2V6_BUTFI Putative uncharacterized protein OS=Butyrivibrio fibrisolvens 16/4 GN=CIY_16910 PE=4 SV=1	6.5	336
D4J2W3	D4J2W3_BUTFI Ketol-acid reductoisomerase OS=Butyrivibrio fibrisolvens 16/4 GN=ilvC PE=3 SV=1	7.6	342
D4J354	D4J354_BUTFI Pyruvate/oxaloacetate carboxyltransferase OS=Butyrivibrio fibrisolvens 16/4 GN=CIY_18070 PE=4 SV=1	5.5	472
D4J359	D4J359_BUTFI Ribosomal protein S1 OS=Butyrivibrio fibrisolvens 16/4 GN=CIY_18130 PE=4 SV=1	3.7	374
D4LZ03	D4LZ03_9FIRM Threonine dehydrogenase and related Zn-dependent dehydrogenases OS=Ruminococcus torques L2-14 GN=RTO_25420 PE=3 SV=1	3.7	351
D4LZF4;L5S2U5;I7C6Q7;R0Y700;A0A099ES65;C7KU88;A0A028YYQ4;R0UWJ1;R0UHC4;R0SKJ6;P55255;M5D5W1;M5D5M3;M5D4V0;L5S158;J8YQF9;J8WRQ8;F0N2R3;F0MXR4;F0MN77;F0AQH3;F0ALC7;F0A2Z6;C9X1J1;A1KR94;A0A099EI63;Z9JP26;A9HH12;B2TQI2;W7WNT2;Q8XMS2;B3E2F3;A5FW53;A0A078KT46;B8JCP2;A0A091B8B9;V8KGM6;U4M2J4;P0C7J4;D7DHL4;B0RVK9;A0A099QIY8;A0A098K7U0;A0A084NAS7;A0A023NZR6;A0A087ARN8;Q7WU72;A9H3I2;D1NRS2;C5EF20;A0A087BHT…	D4LZF4_9FIRM Glucose-1-phosphate thymidylyltransferase OS=Ruminococcus torques L2-14 GN=RTO_27070 PE=3 SV=1	7.7	313
D4LZF5;R6GIA9	D4LZF5_9FIRM dTDP-glucose 4,6-dehydratase OS=Ruminococcus torques L2-14 GN=RTO_27080 PE=3 SV=1	10.3	339
D4LZJ9;R7GE19;R6CZG4;R6CCA8;H6LIS3;F7MQH7;A0A072Y7I3;A0A072Y4S3;W1U564;Q8XL10;H7CVR5;B1QS69;A0A099I3E4;R7DPG3;D5EYJ8;R7K5I6;B2TP24;D1PGJ7	D4LZJ9_9FIRM Putative uncharacterized protein OS=Ruminococcus torques L2-14 GN=RTO_27580 PE=4 SV=1	4.8	336
D4M008;R6PZV0	D4M008_9FIRM Cobalamin biosynthesis protein CbiK, Co2+ chelatase OS=Ruminococcus torques L2-14 GN=RTO_29530 PE=4 SV=1	7.3	398
D4M043	D4M043_9FIRM Phosphomannomutase OS=Ruminococcus torques L2-14 GN=RTO_29940 PE=3 SV=1	3.6	560
D4M0J5;G8N350;E8SSM8;A0A087LEV9	D4M0J5_9FIRM O-acetylhomoserine sulfhydrolase OS=Ruminococcus torques L2-14 GN=RTO_31690 PE=3 SV=1	5.7	435
D4M137	D4M137_9FIRM Rubrerythrin OS=Ruminococcus torques L2-14 GN=RTO_01560 PE=4 SV=1	8.9	180
D4M189	D4M189_9FIRM Transketolase, C-terminal subunit OS=Ruminococcus torques L2-14 GN=RTO_02150 PE=4 SV=1	19.5	313
D4M242	D4M242_9FIRM Carbohydrate ABC transporter ATP-binding protein, CUT1 family (TC 3.A.1.1.-) OS=Ruminococcus torques L2-14 GN=RTO_05560 PE=4 SV=1	3.8	370
D4M296;Q8KAC9;Q3B6W8;Q3AP13;P35110;B4SAN6;B3EJK9;B3EDQ7;A4SC45;A1BCJ2;S8B9C7;F7MJJ7;E8ZMS4;C3KYJ3;C1FQP5;B2UZK0;B2TK00;B1R2J4;B1KSS8;B1IE34;A7G9Q9;A7FQH9;A5HY52;A0A093YA34;A0A072YFE4;A0A072Y0Z4;U4D5N2;U3YML5;U3WGQ0;T4R6D3;T4LNX4;T4KSL4;T4GZK0;T4CEB8;T3ZDF3;T3R7I5;Q9PR15;Q4A604;Q180W5;C9XS71;B5ZAW1;B3XUX2;B1AIB8;A5N3H7;A0Q2Z4;A0A031WHJ3;L7EKP4;B3QUP6;A0A037ZEM9;Q9Z687;R7DRH9;P33253;D3FIJ6;D3FGH7;Q…	D4M296_9FIRM ATP synthase subunit beta OS=Ruminococcus torques L2-14 GN=atpD PE=3 SV=1	4.5	464
D4M2N8	D4M2N8_9FIRM Lactaldehyde reductase OS=Ruminococcus torques L2-14 GN=RTO_07870 PE=4 SV=1	9.4	381
D4M2Q4	D4M2Q4_9FIRM Pyruvate, phosphate dikinase OS=Ruminococcus torques L2-14 GN=RTO_08070 PE=4 SV=1	11	876
D4M2S9;R6QE84	D4M2S9_9FIRM Polyamine aminopropyl transferase OS=Ruminococcus torques L2-14 GN=speE PE=3 SV=1	3.9	284
D4M2Z0;X4BPR4;E8D6I2;A0A095ZG77;X5ACK5;X4XA14;X4WAV1;X4PPH3;X4EZM3;X4DNM1;X4CX08;X4AYS0;X3GL96;X0F6S6;W7B645;V7WGN3;V7UL66;V7TVJ3;V3D3G6;V2MR52;V2L9U7;V1XEL4;V1WUN5;V1M5R5;V1L3I6;V1IQL0;V1DPQ9;V0MY62;V0LND6;V0JSI1;V0J7F8;S5GEU2;S4IKL5;Q9XDN7;Q7BV81;N2AIF0;N1I441;N1DKI6;N1A7H3;L8E299;L8DT92;L6ZKB8;L6NZ83;L6FSZ1;L5YYB1;K5A933;J2G2R9;I9K8N1;I9K0Z2;I9JBN4;H6LEQ5;G9V0A7;G2JXF0;D6KQA5;C8KB37;C4TQT8;C4S…	D4M2Z0_9FIRM Carbon dioxide concentrating mechanism/carboxysome shell protein OS=Ruminococcus torques L2-14 GN=RTO_09030 PE=4 SV=1	14	136
Q1A674;D4M2Z2	Q1A674_9FIRM PduJ OS=Roseburia inulinivorans PE=4 SV=1	15.1	93
D4M341	D4M341_9FIRM Phosphotransferase enzyme family OS=Ruminococcus torques L2-14 GN=RTO_09600 PE=4 SV=1	4.8	251
D4M342	D4M342_9FIRM Aldehyde-alcohol dehydrogenase OS=Ruminococcus torques L2-14 GN=RTO_09610 PE=3 SV=1	6	879
E5VUN8;D4M360;A9KJI8	E5VUN8_9FIRM 30S ribosomal protein S3 OS=Anaerostipes sp. 3_2_56FAA GN=rpsC PE=3 SV=1	0	218
D4M3C4	D4M3C4_9FIRM Monosaccharide ABC transporter substrate-binding protein, CUT2 family (TC 3.A.1.2.-) OS=Ruminococcus torques L2-14 GN=RTO_10500 PE=4 SV=1	4.3	371
D4M3C9;Q1A689;N2ATM4	D4M3C9_9FIRM L-fucose isomerase OS=Ruminococcus torques L2-14 GN=fucI PE=3 SV=1	4.8	598
D4M3D1	D4M3D1_9FIRM Pyruvate-flavodoxin oxidoreductase OS=Ruminococcus torques L2-14 GN=RTO_10590 PE=3 SV=1	3.4	1190
D4M3H6	D4M3H6_9FIRM PTS system N-acetylglucosamine-specific IIB component, Glc family (TC 4.A.1.1.2)/PTS system N-acetylglucosamine-specific IIC component, Glc family (TC 4.A.1.1.2) OS=Ruminococcus torques L2-14 GN=RTO_11090 PE=4 SV=1	2.3	487
D4M466	D4M466_9FIRM Acetylornithine aminotransferase OS=Ruminococcus torques L2-14 GN=argD PE=3 SV=1	18.1	404
D4M495	D4M495_9FIRM Fructose-1,6-bisphosphate aldolase, class II, various bacterial and amitochondriate protist OS=Ruminococcus torques L2-14 GN=RTO_14410 PE=4 SV=1	12.2	287
D4M4C8	D4M4C8_9FIRM Elongation factor Tu OS=Ruminococcus torques L2-14 GN=tuf PE=3 SV=1	10.3	397
D4M4E2;E5VSP0	D4M4E2_9FIRM Aconitase A OS=Ruminococcus torques L2-14 GN=RTO_14980 PE=4 SV=1	7.9	756
D4M4G2	D4M4G2_9FIRM Chaperone protein DnaK OS=Ruminococcus torques L2-14 GN=dnaK PE=2 SV=1	13.8	623
D4M4H7	D4M4H7_9FIRM Formate acetyltransferase 1 OS=Ruminococcus torques L2-14 GN=RTO_15390 PE=4 SV=1	1.6	750
D4M4K5	D4M4K5_9FIRM 60 kDa chaperonin OS=Ruminococcus torques L2-14 GN=groL PE=3 SV=1	3.7	541
D4M4P4	D4M4P4_9FIRM Phosphoribosylaminoimidazole-succinocarboxamide synthase OS=Ruminococcus torques L2-14 GN=purC PE=3 SV=1	4.1	291
D4M4Q1	D4M4Q1_9FIRM Elongation factor Ts OS=Ruminococcus torques L2-14 GN=tsf PE=3 SV=1	3.6	307
D4M4Z9	D4M4Z9_9FIRM Phosphoglycerate kinase OS=Ruminococcus torques L2-14 GN=pgk PE=3 SV=1	7	399
D4M500	D4M500_9FIRM Triosephosphate isomerase OS=Ruminococcus torques L2-14 GN=tpiA PE=3 SV=1	17.7	249
D4M552;G2IGB8;F9VIM2;R9LT55;N2B3Y6;A0A099I7Y9;C5EQP2	D4M552_9FIRM Membrane protease subunits, stomatin/prohibitin homologs OS=Ruminococcus torques L2-14 GN=RTO_18010 PE=4 SV=1	9.4	319
D4M5E0;D4IXB5	D4M5E0_9FIRM Glucose-6-phosphate isomerase OS=Ruminococcus torques L2-14 GN=pgi PE=3 SV=1	7.6	526
D4M5H6	D4M5H6_9FIRM Ketol-acid reductoisomerase OS=Ruminococcus torques L2-14 GN=ilvC PE=3 SV=1	16.8	339
D4M5L5;E5VV13;A0A099I785	D4M5L5_9FIRM Glutamate dehydrogenase OS=Ruminococcus torques L2-14 GN=RTO_19900 PE=3 SV=1	4.1	444
D4M5P6;E5VPV5	D4M5P6_9FIRM Ribosomal protein S1 OS=Ruminococcus torques L2-14 GN=RTO_20230 PE=4 SV=1	10.3	358
D4M5Y4	D4M5Y4_9FIRM Cytidylate kinase OS=Ruminococcus torques L2-14 GN=RTO_21320 PE=4 SV=1	5.1	216
D4M681;N2A2A1	D4M681_9FIRM Carbohydrate ABC transporter substrate-binding protein, CUT1 family (TC 3.A.1.1.-) OS=Ruminococcus torques L2-14 GN=RTO_22400 PE=4 SV=1	2.9	445
D4M6E5	D4M6E5_9FIRM Putative uncharacterized protein OS=Ruminococcus torques L2-14 GN=RTO_23120 PE=4 SV=1	17.5	80
D4M6K8;X5KE88;V6IHZ4;S9NDM0;S9K3D4;S9IPG7;S9I0C9;S9EP28;S8Z3E8;S8SC58;S8REU5;S8NK86;S8KJ61;R4Z7Z6;Q3DFK0;Q3D3U1;I5BJB1;F0IJC4;E3C942;C5EL99;A0A076Z407;A0A075N2D7	D4M6K8_9FIRM Dihydrodipicolinate synthase/N-acetylneuraminate lyase OS=Ruminococcus torques L2-14 GN=RTO_23820 PE=3 SV=1	14.1	305
D4V4J4	D4V4J4_BACVU Glutamine synthetase, catalytic domain protein OS=Bacteroides vulgatus PC510 GN=glnA PE=3 SV=1	2.2	729
D4V7L5;R5IP59;R6J9X8;C3QNV3;F7LUG5;A0A081UKC7;A0A016N4V9;A0A016IEI4;A0A016F6J2;A0A016EKH5;A0A016AWQ0;A0A015S8B8;A0A015PUR2;A0A015NT87	D4V7L5_BACVU Pyruvate-flavodoxin oxidoreductase OS=Bacteroides vulgatus PC510 GN=nifJ PE=3 SV=1	0	1181
D4VAT0	D4VAT0_BACVU Tetratricopeptide repeat protein OS=Bacteroides vulgatus PC510 GN=CUU_0307 PE=4 SV=1	17	558
D4VCE0	D4VCE0_BACVU Transporter, MotA/TolQ/ExbB proton channel family protein OS=Bacteroides vulgatus PC510 GN=CUU_1484 PE=3 SV=1	24.1	257
D4VDJ4	D4VDJ4_BACVU TonB-dependent receptor plug domain protein OS=Bacteroides vulgatus PC510 GN=CUU_3969 PE=3 SV=1	3.8	1136
D4VEA6	D4VEA6_BACVU 30S ribosomal protein S1 OS=Bacteroides vulgatus PC510 GN=rpsA PE=3 SV=1	2.8	598
V8H6K9;V8H0K4;D5AL56;C8RYA1	V8H6K9_RHOCA Elongation factor Tu OS=Rhodobacter capsulatus B6 GN=tuf PE=3 SV=1	2.8	391
D5ETL5	D5ETL5_PRER2 Glyceraldehyde-3-phosphate dehydrogenase OS=Prevotella ruminicola (strain ATCC 19189 / JCM 8958 / 23) GN=gap PE=3 SV=1	4.4	341
D5EVN2	D5EVN2_PRER2 Phosphoenolpyruvate carboxykinase [ATP] OS=Prevotella ruminicola (strain ATCC 19189 / JCM 8958 / 23) GN=pckA PE=3 SV=1	0	537
D5T4I7	D5T4I7_LEUKI Prophage Lp1 protein 24 OS=Leuconostoc kimchii (strain IMSNU 11154 / KCTC 2386 / IH25) GN=LKI_09595 PE=4 SV=1	13.3	143
D5X9U2;P72231;E3UMF9;A0A086A7K3	D5X9U2_THEPJ Elongation factor Tu OS=Thermincola potens (strain JR) GN=tuf PE=3 SV=1	8.8	400
D6KMG7;J4U054;G4Q7D1;C5ESV5	D6KMG7_9FIRM Branched-chain-amino-acid transaminase OS=Veillonella sp. 6_1_27 GN=HMPREF0874_00131 PE=3 SV=1	6.2	340
D7ASN4	D7ASN4_THEM3 Pyruvate-flavodoxin oxidoreductase OS=Thermoanaerobacter mathranii (strain DSM 11426 / CIP 108742 / A3) GN=Tmath_0499 PE=3 SV=1	1.7	1175
D7NJ93	D7NJ93_9BACT 60 kDa chaperonin (Fragment) OS=uncultured bacterium GN=cpn60 PE=4 SV=1	22.7	185
D7NJB3	D7NJB3_9BACT 60 kDa chaperonin (Fragment) OS=uncultured bacterium GN=cpn60 PE=4 SV=1	8.7	184
Q3J8R1;D8K7W6	EFG_NITOC Elongation factor G OS=Nitrosococcus oceani (strain ATCC 19707 / NCIMB 11848) GN=fusA PE=3 SV=1	2.9	697
E3UVT3;E3UVT1;Q60024	E3UVT3_THETY 60 kDa chaperonin (Fragment) OS=Thermoanaerobacter thermohydrosulfuricus GN=cpn60 PE=4 SV=1	10.3	184
E5EZT2;E5EZS3	E5EZT2_9BACT Putative acetyl-CoA synthase (Fragment) OS=uncultured bacterium PE=4 SV=1	21.1	57
E5VQD8;D6KR56	E5VQD8_9FIRM Phosphoribosylformylglycinamidine synthase OS=Anaerostipes sp. 3_2_56FAA GN=HMPREF1011_00210 PE=4 SV=1	1.4	1249
E5VT08	E5VT08_9FIRM Acyl-CoA dehydrogenase domain-containing protein OS=Anaerostipes sp. 3_2_56FAA GN=HMPREF1011_01162 PE=3 SV=1	5.8	378
E5VUH0	E5VUH0_9FIRM Carbohydrate diacid regulator OS=Anaerostipes sp. 3_2_56FAA GN=HMPREF1011_01645 PE=4 SV=1	0	361
E5VUS0	E5VUS0_9FIRM Rubredoxin OS=Anaerostipes sp. 3_2_56FAA GN=HMPREF1011_01745 PE=4 SV=1	8.3	180
N2ANP2;E5VV96	N2ANP2_9FIRM Uncharacterized protein OS=Eubacterium plexicaudatum ASF492 GN=C823_01725 PE=4 SV=1	6.1	180
E5VVF4	E5VVF4_9FIRM Elongation factor G OS=Anaerostipes sp. 3_2_56FAA GN=fusA PE=3 SV=1	2.5	689
E5VVG0	E5VVG0_9FIRM 50S ribosomal protein L10 OS=Anaerostipes sp. 3_2_56FAA GN=rplJ PE=3 SV=1	8.1	173
E5VVU0	E5VVU0_9FIRM Cell division protein FtsZ OS=Anaerostipes sp. 3_2_56FAA GN=ftsZ PE=3 SV=1	4.2	383
E5VVZ5	E5VVZ5_9FIRM 60 kDa chaperonin OS=Anaerostipes sp. 3_2_56FAA GN=groL PE=3 SV=1	3.3	542
E5VWN3	E5VWN3_9FIRM Phosphate acetyl/butaryl transferase OS=Anaerostipes sp. 3_2_56FAA GN=HMPREF1011_02408 PE=4 SV=1	11.1	334
H1PU52;E5VWX5	H1PU52_9FUSO Uncharacterized protein OS=Fusobacterium ulcerans 12-1B GN=HMPREF0402_01945 PE=4 SV=1	5.4	279
E5VWX6	E5VWX6_9FIRM Acyl-CoA dehydrogenase domain-containing protein OS=Anaerostipes sp. 3_2_56FAA GN=HMPREF1011_02501 PE=3 SV=1	8.1	383
E5VWX7	E5VWX7_9FIRM Electron transfer flavoprotein domain-containing protein OS=Anaerostipes sp. 3_2_56FAA GN=HMPREF1011_02502 PE=4 SV=1	17.3	260
E5VX23	E5VX23_9FIRM SPFH domain-containing protein OS=Anaerostipes sp. 3_2_56FAA GN=HMPREF1011_02548 PE=4 SV=1	6.8	323
E5VY83	E5VY83_9FIRM Pyruvate-flavodoxin oxidoreductase OS=Anaerostipes sp. 3_2_56FAA GN=HMPREF1011_02958 PE=3 SV=1	3.4	1174
E5VYY8	E5VYY8_9FIRM Glyceraldehyde-3-phosphate dehydrogenase OS=Anaerostipes sp. 3_2_56FAA GN=HMPREF1011_03213 PE=3 SV=1	7.7	338
E5VYZ0;C5EQ71	E5VYZ0_9FIRM Triosephosphate isomerase OS=Anaerostipes sp. 3_2_56FAA GN=tpiA PE=3 SV=1	12.9	248
E5VZ78;H8FQT5;D7DP86;G6EBS1;A0A031JYX8;A0A011NYI2;I2QHY1;G7D356;X6KRV8;X5XQ57;U7Z9B3;U7Y928;U7XNB1;U7W9V1;S3PEB2;S3P633;Q8FXL0;Q2YJ86;N8A8P1;N7SI29;N7QI17;N7CZZ7;N7C8F6;N7AYV1;D0PED0;D0G919;B3QF83;A3WW58;A0A083V318;A0A080QYI1;A0A080NWN7;A0A074K2V2;A0A060DXE9;A0A024EU38;Q21BA5;M4IE58;B6JB01;H0PWJ2;A0A073AGY6;X2K6U0;W7X809;Q2SU82;G7H9E2;F5XY99;C6TZW4;A9K0N6;A9ADQ0;A0A097XWF5;A0A097ABB9;A0A095UX59;A…	E5VZ78_9FIRM Glutamate synthase OS=Anaerostipes sp. 3_2_56FAA GN=HMPREF1011_03304 PE=4 SV=1	5.5	494
E5YBM5	E5YBM5_BILWA Uncharacterized protein OS=Bilophila wadsworthia 3_1_6 GN=HMPREF0179_03599 PE=4 SV=1	2.6	428
R6QHV0;F1TBF9	R6QHV0_9FIRM Cysteine synthase OS=Faecalibacterium sp. CAG:82 GN=BN792_00499 PE=3 SV=1	4.5	310
F1TCH6	F1TCH6_9FIRM Pyruvate-flavodoxin oxidoreductase OS=[Clostridium] papyrosolvens DSM 2782 GN=Cpap_2096 PE=3 SV=1	2.6	1183
F1TG85	F1TG85_9FIRM Heat shock protein Hsp90-like protein OS=[Clostridium] papyrosolvens DSM 2782 GN=Cpap_1088 PE=4 SV=1	2.2	634
F1TGI8	F1TGI8_9FIRM Glutamate dehydrogenase OS=[Clostridium] papyrosolvens DSM 2782 GN=Cpap_0806 PE=3 SV=1	8.5	445
F8EQZ2	F8EQZ2_RUNSL Bacteroides conjugative transposon TraK protein OS=Runella slithyformis (strain ATCC 29530 / DSM 19594 / LMG 11500 / NCIMB 11436 / LSU 4) GN=Runsl_5896 PE=4 SV=1	6.4	204
F9D151	F9D151_PREDD Elongation factor Tu OS=Prevotella dentalis (strain ATCC 49559 / DSM 3688 / JCM 13448 / NCTC 12043 / ES 2772) GN=ef1a PE=3 SV=1	4.7	401
F9D663	F9D663_PREDD Glyceraldehyde-3-phosphate dehydrogenase OS=Prevotella dentalis (strain ATCC 49559 / DSM 3688 / JCM 13448 / NCTC 12043 / ES 2772) GN=gap PE=3 SV=1	4.2	355
G2PZB3	G2PZB3_9FIRM HAD superfamily (Subfamily IIIA) phosphatase, TIGR01668 OS=Caldicellulosiruptor lactoaceticus 6A GN=Calla_1523 PE=4 SV=1	8.4	166
G3CWH2	G3CWH2_9BACT Acetyl-CoA synthase (Fragment) OS=uncultured bacterium PE=4 SV=1	35.1	57
G3CWN0;G3CWJ1	G3CWN0_9BACT Acetyl-CoA synthase (Fragment) OS=uncultured bacterium PE=4 SV=1	28.1	57
G3KIM7;U4CWN6;U3YKK2;U3W5N4;T4RWJ9;T4MB39;T4L5Z1;T4II37;T4DBL1;T4A2W6;T3RN11;T3PB38;T3G0Y2;T3C912;C9XK87;A0A031W9Z3;M5DY46;R6DW02;R6D824;G4KSB6;C9RP91	ETFB_CLOPR Acryloyl-CoA reductase electron transfer subunit gamma OS=Clostridium propionicum GN=acrB PE=1 SV=1	4.1	267
S3A4V2;G4Q750	S3A4V2_9FIRM Elongation factor Tu OS=Acidaminococcus sp. HPA0509 GN=tuf PE=3 SV=1	4.1	395
H1ZCY9	H1ZCY9_MYROD Putative uncharacterized protein OS=Myroides odoratus DSM 2801 GN=Myrod_1761 PE=4 SV=1	3.8	450
T0FEN9;I0XUT5	T0FEN9_9LEPT Elongation factor Tu OS=Leptospira broomii serovar Hurstbridge str. 5399 GN=tuf PE=3 SV=1	4	401
I3IPL0	I3IPL0_9PLAN RNA polymerase sigma factor OS=planctomycete KSU-1 GN=KSU1_D0346 PE=3 SV=1	2.2	493
I9U6G6	I9U6G6_BACUN Uncharacterized protein OS=Bacteroides uniformis CL03T12C37 GN=HMPREF1073_02158 PE=4 SV=1	7.2	374
J1Y956	J1Y956_9ALTE ATP-dependent protease OS=Alishewanella aestuarii B11 GN=AEST_28360 PE=3 SV=1	1.7	859
L5MY79;J2QMN8	L5MY79_9BACL ABC transporter ATP-binding protein OS=Brevibacillus agri BAB-2500 GN=D478_03914 PE=4 SV=1	2.7	371
J6GY59	J6GY59_9PORP Glyceraldehyde-3-phosphate dehydrogenase OS=Porphyromonas sp. oral taxon 279 str. F0450 GN=gap PE=3 SV=1	6	334
K0AZP3	K0AZP3_CLOA9 Elongation factor Tu OS=Clostridium acidurici (strain ATCC 7906 / DSM 604 / KCTC 5404 / 9a) GN=tuf1 PE=3 SV=1	3	397
K7SCZ5;K0CXD5;U5I6U5;U5I5Q7	K7SCZ5_ALTMA Elongation factor G OS=Alteromonas macleodii AltDE1 GN=fusA PE=3 SV=1	2	700
K0E7M8;K0E422	K0E7M8_9FLAO Elongation factor Tu (Fragment) OS=Flavobacterium sp. Sr55 GN=tuf PE=4 SV=1	12.4	153
K6BI54;K5Y2M1	K6BI54_9PORP Uncharacterized protein OS=Parabacteroides merdae CL09T00C40 GN=HMPREF1078_03335 PE=4 SV=1	9.1	230
K5ZL72;K5Z7Q2	K5ZL72_9PORP Glyceraldehyde-3-phosphate dehydrogenase OS=Parabacteroides merdae CL09T00C40 GN=HMPREF1078_03244 PE=3 SV=1	6	336
K5ZJT3	K5ZJT3_9PORP Uncharacterized protein OS=Parabacteroides merdae CL03T12C32 GN=HMPREF1060_02275 PE=4 SV=1	2.2	1301
K6B2F0;K5ZKH4;D4X357;D4VQJ7;A6LFQ4;Q64MV4;Q5L7N5;K1G4B3;I8WTX6;F7LVH3;A0A081U564;A0A016N1K3;A0A016KE79;A0A016HER3;A0A016CZ13;A0A015XJ58;A0A015TJ40;A0A015PRG1;A0A015PBY4	K6B2F0_9PORP Phosphoenolpyruvate carboxykinase [ATP] OS=Parabacteroides merdae CL09T00C40 GN=pckA PE=3 SV=1	2.8	535
K6A3W8;K5ZSB2;D1P9Y2	K6A3W8_9PORP Pyruvate-flavodoxin oxidoreductase OS=Parabacteroides merdae CL09T00C40 GN=HMPREF1078_01633 PE=3 SV=1	1.3	1182
K6BXB0;K5ZUC4;W2C1U0	K6BXB0_9PORP Uncharacterized protein OS=Parabacteroides merdae CL09T00C40 GN=HMPREF1078_02292 PE=3 SV=1	6.1	245
K9CEI8	K9CEI8_9GAMM PF04480 family protein OS=Acinetobacter sp. WC-136 GN=ACINWC136_3153 PE=4 SV=1	1.3	1059
K9CI62;J5I9T5	K9CI62_9FIRM Elongation factor Tu OS=Selenomonas sp. F0473 GN=tuf PE=3 SV=1	0	395
K9UL66	K9UL66_9CHRO Putative membrane protein OS=Chamaesiphon minutus PCC 6605 GN=Cha6605_4912 PE=4 SV=1	17.9	123
Q59309;O52631;L7EL03	G3P_CLOPA Glyceraldehyde-3-phosphate dehydrogenase OS=Clostridium pasteurianum GN=gap PE=1 SV=1	3.9	334
L7EMU2	L7EMU2_CLOPA 60 kDa chaperonin OS=Clostridium pasteurianum DSM 525 = ATCC 6013 GN=groL PE=3 SV=1	3.5	543
L7EN51	L7EN51_CLOPA Pyruvate-flavodoxin oxidoreductase OS=Clostridium pasteurianum DSM 525 = ATCC 6013 GN=CP6013_3739 PE=3 SV=1	0.9	1181
L7EP95	L7EP95_CLOPA Ketol-acid reductoisomerase OS=Clostridium pasteurianum DSM 525 = ATCC 6013 GN=ilvC PE=3 SV=1	4.2	335
L7ES54	L7ES54_CLOPA Ferrous iron transport protein B OS=Clostridium pasteurianum DSM 525 = ATCC 6013 GN=CP6013_2649 PE=4 SV=1	3.3	718
L7VLU8;F7MPN7;A0A072YG15;A0A072Y328	L7VLU8_CLOSH Pyruvate-flavodoxin oxidoreductase OS=Clostridium stercorarium subsp. stercorarium (strain ATCC 35414 / DSM 8532 / NCIMB 11754) GN=nifJ1 PE=3 SV=1	1.1	1177
L7VN33;F4LUM5;B0S1R4;A0A037ZBW7;F1TE32;B8I5W0;Q24QE3;B8FNT7;I4A718;A0A095XNW4	L7VN33_CLOSH 60 kDa chaperonin OS=Clostridium stercorarium subsp. stercorarium (strain ATCC 35414 / DSM 8532 / NCIMB 11754) GN=groL PE=3 SV=1	4.6	539
L7VSN9;A0A011WMW4	L7VSN9_CLOSH Elongation factor G OS=Clostridium stercorarium subsp. stercorarium (strain ATCC 35414 / DSM 8532 / NCIMB 11754) GN=fusA2 PE=3 SV=1	2.6	697
S0RVT0;S0KVE4;R2VCW6;R2RXJ0;R2RVY7;M7DKB1;M7DGZ0;M2LT61;M2GYT8;S1RIM2	S0RVT0_ENTAV Glyceraldehyde-3-phosphate dehydrogenase OS=Enterococcus avium ATCC 14025 GN=I570_04239 PE=3 SV=1	3.6	333
M6VNA5	M6VNA5_LEPBO Uncharacterized protein OS=Leptospira borgpetersenii serovar Mini str. 200901116 GN=LEP1GSC190_0747 PE=4 SV=1	26.2	42
N1ZYI7	N1ZYI7_9FIRM Uncharacterized protein OS=Eubacterium plexicaudatum ASF492 GN=C823_04185 PE=4 SV=1	19.1	230
N2A1R0	N2A1R0_9FIRM Uncharacterized protein OS=Eubacterium plexicaudatum ASF492 GN=C823_04184 PE=4 SV=1	0	336
N2A2D9;W1U272;B1R1J3;K6B652;K5ZFS1;A0A076ISG8;D4LZY7;D4J328;C5EIX0;E5VVU8;R5CJW7;G4Q656;F9D0W7;E1KUN7;D5EUA3;D1PFU4;D4V5B3	N2A2D9_9FIRM Phosphoribosylaminoimidazolecarboxamide formyltransferase/IMP cyclohydrolase OS=Eubacterium plexicaudatum ASF492 GN=C823_03660 PE=4 SV=1	3.6	393
N2A443	N2A443_9FIRM Butyryl-CoA dehydrogenase OS=Eubacterium plexicaudatum ASF492 GN=C823_03376 PE=3 SV=1	16.1	384
N2A5B5;D4M496;C5EF64;R9LR91;W1U9X5;B1R273;N2A6J6;D7APC3;E5VQ37;D4IZD5	N2A5B5_9FIRM Glutamine synthetase OS=Eubacterium plexicaudatum ASF492 GN=C823_03227 PE=3 SV=1	6.1	705
N2A651	N2A651_9FIRM Uncharacterized protein OS=Eubacterium plexicaudatum ASF492 GN=C823_05328 PE=4 SV=1	4	405
N2A828	N2A828_9FIRM Pyruvate, phosphate dikinase OS=Eubacterium plexicaudatum ASF492 GN=C823_04981 PE=4 SV=1	6.3	874
N2A8G2;D4IXY1;R6G5W6	N2A8G2_9FIRM Molecular chaperone HtpG OS=Eubacterium plexicaudatum ASF492 GN=C823_03881 PE=4 SV=1	5.4	708
N2A8J2;D4J0S2	N2A8J2_9FIRM L-arabinose isomerase OS=Eubacterium plexicaudatum ASF492 GN=araA PE=3 SV=1	8.4	498
N2A8K4	N2A8K4_9FIRM CTP synthase OS=Eubacterium plexicaudatum ASF492 GN=pyrG PE=3 SV=1	3.7	534
N2A8Q5	N2A8Q5_9FIRM Triosephosphate isomerase OS=Eubacterium plexicaudatum ASF492 GN=tpiA PE=3 SV=1	18.9	249
N2A909	N2A909_9FIRM Pyruvate-flavodoxin oxidoreductase OS=Eubacterium plexicaudatum ASF492 GN=C823_03015 PE=3 SV=1	3.5	1181
N2B036;N2AAA5	N2B036_9FIRM Uncharacterized protein OS=Eubacterium plexicaudatum ASF492 GN=C823_01316 PE=4 SV=1	3.4	436
N2ACM8	N2ACM8_9FIRM Phosphoglycerate kinase OS=Eubacterium plexicaudatum ASF492 GN=pgk PE=3 SV=1	3.5	402
N2ACW5	N2ACW5_9FIRM Uncharacterized protein OS=Eubacterium plexicaudatum ASF492 GN=C823_03265 PE=4 SV=1	7.5	267
N2AD89	N2AD89_9FIRM Acetyl-CoA C-acetyltransferase OS=Eubacterium plexicaudatum ASF492 GN=C823_03374 PE=3 SV=1	12.2	394
N2AF26;I4AE14	N2AF26_9FIRM Phosphoserine aminotransferase OS=Eubacterium plexicaudatum ASF492 GN=serC PE=3 SV=1	7.5	360
N2AGL8	N2AGL8_9FIRM Glutamate dehydrogenase OS=Eubacterium plexicaudatum ASF492 GN=C823_01914 PE=3 SV=1	9.2	444
N2AHQ0	N2AHQ0_9FIRM Glyceraldehyde-3-phosphate dehydrogenase OS=Eubacterium plexicaudatum ASF492 GN=C823_02786 PE=3 SV=1	4.7	338
N2ATK4	N2ATK4_9FIRM Uncharacterized protein OS=Eubacterium plexicaudatum ASF492 GN=C823_02183 PE=3 SV=1	3.7	403
N2AUX5;E5VX33;D4IXC7;D4M095;C5EJ68;A9KIP3	N2AUX5_9FIRM Transcription elongation factor GreA OS=Eubacterium plexicaudatum ASF492 GN=greA PE=3 SV=1	20	160
N2B003	N2B003_9FIRM Flagellin OS=Eubacterium plexicaudatum ASF492 GN=C823_01290 PE=4 SV=1	10.7	270
N2B4E7	N2B4E7_9FIRM Chaperone protein DnaK OS=Eubacterium plexicaudatum ASF492 GN=dnaK PE=2 SV=1	11.2	626
N2B5H6;I1TGE2;W8T4F3;A0A095XC54;D4IXI8;I1A6T6;I1A266;Z9Y5B5;Z9UVE7;Z9MSQ3;Z9MQQ3;Z9M781;Z9HVQ9;Z9G9V7;Z9DGD6;Z9DAQ6;Z9CDE0;Z8UHP7;Z8U7G1;Z8LYA3;Z8KP99;Z8I2D8;Z8DPW9;Z7ZNW4;Z7LD62;Z7KTG4;Z7GWU4;Z7F934;Z6RPN0;Z6DAQ8;Z4VLI5;Z4QX24;Z4K3X1;Z4JM98;Z4I484;Z4H967;Z4G6T9;Z4DYG3;Z4BGV8;Z3ZZ56;Z3THN4;Z3LBF3;Z3L671;Z3GDA4;Z3AEL4;Z2N746;Z2MVC2;Z2F980;Z2CDX6;Z1XS49;Z1PNI0;Z1LJ04;Z1LI77;Z1AKD6;Z0U3I8;Z0TCS7;Z0L…	N2B5H6_9FIRM ATP synthase subunit beta OS=Eubacterium plexicaudatum ASF492 GN=atpD PE=3 SV=1	3.2	462
N2B5S4;A9KJL3	N2B5S4_9FIRM DNA-directed RNA polymerase subunit beta' OS=Eubacterium plexicaudatum ASF492 GN=rpoC PE=3 SV=1	1.5	1285
N2B645	N2B645_9FIRM Elongation factor G OS=Eubacterium plexicaudatum ASF492 GN=fusA PE=3 SV=1	3	705
N2B650	N2B650_9FIRM 50S ribosomal protein L7/L12 OS=Eubacterium plexicaudatum ASF492 GN=rplL PE=3 SV=1	9.9	121
N2B8I8	N2B8I8_9FIRM Uncharacterized protein OS=Eubacterium plexicaudatum ASF492 GN=C823_00286 PE=4 SV=1	3.6	478
N2BA21	N2BA21_9FIRM Ketol-acid reductoisomerase OS=Eubacterium plexicaudatum ASF492 GN=ilvC PE=3 SV=1	4.4	340
N2BAU2	N2BAU2_9FIRM Elongation factor Tu OS=Eubacterium plexicaudatum ASF492 GN=tuf PE=3 SV=1	4.1	395
N2BAU9;R6H370;D4J020;E5VVF8;D4M4B2;C5EEV0	N2BAU9_9FIRM DNA-directed RNA polymerase subunit beta OS=Eubacterium plexicaudatum ASF492 GN=rpoB PE=3 SV=1	4.6	1294
N2BC74;D4M5P0	N2BC74_9FIRM Oxaloacetate decarboxylase, alpha subunit OS=Eubacterium plexicaudatum ASF492 GN=C823_00290 PE=4 SV=1	12.1	472
N2BHW5	N2BHW5_9FIRM Polyribonucleotide nucleotidyltransferase OS=Eubacterium plexicaudatum ASF492 GN=pnp PE=3 SV=1	2.4	697
N3CYN6;N3BFP2	N3CYN6_ECOLX Uncharacterized protein OS=Escherichia coli P0299917.5 GN=ECP02999175_1647 PE=4 SV=1	30.3	66
N9GGJ5	N9GGJ5_ACIHA Triosephosphate isomerase OS=Acinetobacter haemolyticus CIP 64.3 GN=tpiA PE=3 SV=1	6.1	263
O09460	PCKA_ANASU Phosphoenolpyruvate carboxykinase [ATP] OS=Anaerobiospirillum succiniciproducens GN=pckA PE=1 SV=1	4.7	532
O50305	CH60_BACHD 60 kDa chaperonin OS=Bacillus halodurans (strain ATCC BAA-125 / DSM 18197 / FERM 7344 / JCM 9153 / C-125) GN=groL PE=2 SV=2	2.6	544
O83023	PCKA_SELRU Phosphoenolpyruvate carboxykinase [ATP] OS=Selenomonas ruminantium GN=pckA PE=3 SV=1	0	539
P10656	GLNA_CLOSA Glutamine synthetase OS=Clostridium saccharobutylicum GN=glnA PE=3 SV=1	2.5	443
Q2UZQ5;P21219	Q2UZQ5_9NOCA Nitrile hydratase alpha subunit OS=Rhodococcus pyridinivorans GN=nhha PE=4 SV=1	6.4	203
P21220	NHB1_RHORH High-molecular weight cobalt-containing nitrile hydratase subunit beta OS=Rhodococcus rhodochrous GN=nhhB PE=1 SV=2	5.7	229
P22983;C5EHR1	PPDK_CLOSY Pyruvate, phosphate dikinase OS=Clostridium symbiosum GN=ppdK PE=1 SV=5	2.2	874
P28463	HEM1_SYNY3 Glutamyl-tRNA reductase OS=Synechocystis sp. (strain PCC 6803 / Kazusa) GN=hemA PE=3 SV=1	2.6	427
P42474	EFTU_CELLY Elongation factor Tu OS=Cellulophaga lytica GN=tuf PE=3 SV=1	4.8	395
P42480;Q11Q98	EFTU_HYMOC Elongation factor Tu OS=Hymenobacter ocellatus GN=tuf PE=3 SV=1	4.8	395
V5P3G7;Q74K17;Q042L3;R9YCH6	V5P3G7_LACJH ATP synthase subunit alpha OS=Lactobacillus johnsonii N6.2 GN=atpA PE=3 SV=1	2.4	503
Q11KD2	COXX_CHESB Protoheme IX farnesyltransferase OS=Chelativorans sp. (strain BNC1) GN=ctaB PE=3 SV=1	3.2	310
Q11QQ3	MDH_CYTH3 Malate dehydrogenase OS=Cytophaga hutchinsonii (strain ATCC 33406 / NCIMB 9469) GN=mdh PE=3 SV=1	4.8	312
Q1ILZ3	ILVC_KORVE Ketol-acid reductoisomerase OS=Koribacter versatilis (strain Ellin345) GN=ilvC PE=3 SV=1	3.8	345
Q8P0X5;Q48TE8;Q1JGN8	FTHS1_STRP8 Formate--tetrahydrofolate ligase 1 OS=Streptococcus pyogenes serotype M18 (strain MGAS8232) GN=fhs1 PE=3 SV=1	2.9	556
Q1L3T7	Q1L3T7_9BACT 60 kDa chaperonin (Fragment) OS=uncultured bacterium GN=cpn60 PE=4 SV=1	10.9	184
Q1L3Y6	Q1L3Y6_9BACT 60 kDa chaperonin (Fragment) OS=uncultured bacterium GN=cpn60 PE=4 SV=1	10.9	184
Q1MPT8	EFTU_LAWIP Elongation factor Tu OS=Lawsonia intracellularis (strain PHE/MN1-00) GN=tuf PE=3 SV=1	4	397
Q5FCW3;X5HH56;X5H8M4;X5H6J9;X5GZN1;X5GXZ9;X5GV59;X5GJ50;X5GI40;V9R842;Q5HAS0;Q5FFE6;Q3YRK7;Q2GFN6	EFTUL_EHRRW Putative elongation factor Tu-like protein OS=Ehrlichia ruminantium (strain Welgevonden) GN=ERWE_CDS_01630 PE=5 SV=1	5.7	228
R9GIQ5;Q38WR7;C5J218;C5J217;C5J250;C5J234;C5J260;C5J247;C5J229;Q88VE0;A0A084E6K0;A0A023CUV1	R9GIQ5_LACSK Elongation factor Tu OS=Lactobacillus sakei subsp. sakei LS25 GN=tuf PE=3 SV=1	4.3	396
Q39U97	TPIS_GEOMG Triosephosphate isomerase OS=Geobacter metallireducens (strain GS-15 / ATCC 53774 / DSM 7210) GN=tpiA PE=3 SV=1	5.2	251
Q3A9R3;Q3A9P8;Q6F0J5;A0A099I5I5;Q6MU81;Q2SSW8;C7LM21;A0A078KMT4;B4Y2V1;B4Y2U9;F4A2Y7	EFTU1_CARHZ Elongation factor Tu 1 OS=Carboxydothermus hydrogenoformans (strain Z-2901 / DSM 6008) GN=tuf1 PE=3 SV=1	2.8	400
Q3AC47	ACKA_CARHZ Acetate kinase OS=Carboxydothermus hydrogenoformans (strain Z-2901 / DSM 6008) GN=ackA PE=3 SV=1	3	398
Q3AF09	GRPE_CARHZ Protein GrpE OS=Carboxydothermus hydrogenoformans (strain Z-2901 / DSM 6008) GN=grpE PE=3 SV=1	5.2	194
Q47LJ1	EFTU_THEFY Elongation factor Tu OS=Thermobifida fusca (strain YX) GN=tuf PE=3 SV=1	4.3	397
Q4ZH57	Q4ZH57_RUMAL Glutamine synthetase type III OS=Ruminococcus albus 8 GN=CUS_5996 PE=3 SV=1	2.6	693
Q6ACZ0	EFTU_LEIXX Elongation factor Tu OS=Leifsonia xyli subsp. xyli (strain CTCB07) GN=tuf PE=3 SV=1	4.3	397
Q6AEP2	ILVC_LEIXX Ketol-acid reductoisomerase OS=Leifsonia xyli subsp. xyli (strain CTCB07) GN=ilvC PE=3 SV=1	3.8	342
Q7U5Q1	ILVC_SYNPX Ketol-acid reductoisomerase OS=Synechococcus sp. (strain WH8102) GN=ilvC PE=3 SV=1	3.6	331
Q7VQI2	SECA_BLOFL Protein translocase subunit SecA OS=Blochmannia floridanus GN=secA PE=3 SV=1	1.9	840
Q88YH6	Q88YH6_LACPN Glyceraldehyde 3-phosphate dehydrogenase OS=Lactobacillus plantarum GN=gap PE=3 SV=1	3.5	340
Q8EW34	TPIS_MYCPE Triosephosphate isomerase OS=Mycoplasma penetrans (strain HF-2) GN=tpiA PE=3 SV=1	6.4	250
Q8KAH0	EFTU_CHLTE Elongation factor Tu OS=Chlorobium tepidum (strain ATCC 49652 / DSM 12025 / TLS) GN=tuf PE=3 SV=1	3.8	393
Q8KHD0	Q8KHD0_9BACT 60 kDa chaperonin (Fragment) OS=uncultured pig faeces bacterium GN=cpn60 PE=4 SV=1	10.9	184
Q8KHJ9	Q8KHJ9_9BACT 60 kDa chaperonin (Fragment) OS=uncultured pig faeces bacterium GN=cpn60 PE=4 SV=1	10.9	184
R5T2W1;R4KIE7;Q8R6J8;C9LXH3;A0A075KEE4;C5CDQ3;K9D3S1;J5I625;R4KDV2;A0R1U8;A0A097MD91;A6LKJ8;F5YRT1;D3PSA3;I0RKF4;X8CNH4;X7SJ37	R5T2W1_9FIRM Methylmalonyl-CoA mutase alpha subunit OS=Dialister invisus CAG:218 GN=BN540_01512 PE=4 SV=1	19.2	130
Q9R342	EFTU_DEIRA Elongation factor Tu OS=Deinococcus radiodurans (strain ATCC 13939 / DSM 20539 / JCM 16871 / LMG 4051 / NBRC 15346 / NCIMB 9279 / R1 / VKM B-1422) GN=tufA PE=3 SV=1	4	405
S0L274;R2VCD3;R2PDP2;R2P7C5	S0L274_ENTAV Formate acetyltransferase OS=Enterococcus avium ATCC 14025 GN=I570_04093 PE=4 SV=1	1.3	763
R4KRY5;R6JXK1	R4KRY5_9FIRM GTP-binding protein TypA/BipA OS=Desulfotomaculum gibsoniae DSM 7213 GN=Desgi_4086 PE=4 SV=1	5.1	592
R5EEZ3	R5EEZ3_9FIRM Chaperone protein DnaK OS=Firmicutes bacterium CAG:110 GN=dnaK PE=2 SV=1	2.1	606
R5EGY8;R6Q3Q2;G2IH84;F9VJM6;D3PSV7;Q0A7I0;R5SMW6;B8CW53;Q1IZI6;R2SLR2;I4W9A8;I4WNP9	R5EGY8_9FIRM 30S ribosomal protein S2 OS=Firmicutes bacterium CAG:110 GN=rpsB PE=3 SV=1	9	244
R5EQH1	R5EQH1_9FIRM Glutamate dehydrogenase OS=Firmicutes bacterium CAG:110 GN=BN466_00118 PE=3 SV=1	4.1	444
R5EVR0	R5EVR0_9FIRM Branched-chain-amino-acid transaminase OS=Firmicutes bacterium CAG:110 GN=BN466_01912 PE=3 SV=1	3.6	337
R5T8H2;R5SI33;R5SNB4;R5SRP0	R5T8H2_9FIRM S-layer protein OS=Dialister invisus CAG:218 GN=BN540_01170 PE=4 SV=1	11.2	134
R5SJH5	R5SJH5_9FIRM Methylmalonyl-CoA decarboxylase alpha subunit OS=Dialister invisus CAG:218 GN=BN540_01509 PE=4 SV=1	12.2	509
R5T834	R5T834_9FIRM Methylmalonyl-CoA mutase OS=Dialister invisus CAG:218 GN=BN540_01513 PE=4 SV=1	10	548
R6BC24	R6BC24_9CLOT Monosaccharide ABC transporter substrate-binding protein CUT2 family (TC 3.A.1.2.-) OS=Clostridium sp. CAG:169 GN=BN513_01458 PE=4 SV=1	7.7	362
R6BDN3	R6BDN3_9CLOT Elongation factor G OS=Clostridium sp. CAG:169 GN=fusA PE=3 SV=1	1.4	693
R6BE98	R6BE98_9CLOT Uncharacterized protein OS=Clostridium sp. CAG:169 GN=BN513_01261 PE=4 SV=1	14.1	92
R6BLI0	R6BLI0_9CLOT Galactose/methyl galactoside import ATP-binding protein MglA OS=Clostridium sp. CAG:169 GN=mglA PE=3 SV=1	2.2	502
R6G295;U4D1H0;U3YM02;U3W7Z1;T4YZJ2;T4RMD5;T4M8Q9;T4L7N8;T4KY67;T4IKJ4;T4IEC9;T4D936;T4A0V2;T3RQR2;T3JSK9;T3C726;Q189R2;C9XLU5;C6PVW7;A0A031WFV7	R6G295_9FIRM Formate--tetrahydrofolate ligase OS=Blautia sp. CAG:52 GN=BN690_01024 PE=4 SV=1	32.4	71
R6G3P0	R6G3P0_9FIRM Polyribonucleotide nucleotidyltransferase OS=Blautia sp. CAG:52 GN=pnp PE=3 SV=1	2.4	698
R6G4Q0	R6G4Q0_9FIRM L-arabinose isomerase OS=Blautia sp. CAG:52 GN=araA PE=3 SV=1	5	501
R6G5G0	R6G5G0_9FIRM Electron transport complex subunit C OS=Blautia sp. CAG:52 GN=BN690_02080 PE=3 SV=1	4	654
R6G6P9	R6G6P9_9FIRM Uncharacterized protein OS=Blautia sp. CAG:52 GN=BN690_02413 PE=4 SV=1	5	359
R6G7H2;E5VVY7;V9GJ44;D4IYK3;D4M264;N2AL10;G8N333;E8SSL2;A0A087LEU5	R6G7H2_9FIRM Phosphoribosylamine--glycine ligase OS=Blautia sp. CAG:52 GN=purD PE=3 SV=1	5.7	423
R6G8D8	R6G8D8_9FIRM Inosine-5'-monophosphate dehydrogenase OS=Blautia sp. CAG:52 GN=guaB PE=3 SV=1	2.3	484
R6G9J2;E5VQM7	R6G9J2_9FIRM Uncharacterized protein OS=Blautia sp. CAG:52 GN=BN690_02271 PE=4 SV=1	6.5	713
R6GGC9;N2A5W4	R6GGC9_9FIRM Glutamate synthase OS=Blautia sp. CAG:52 GN=BN690_01711 PE=4 SV=1	0	464
R6GHI4	R6GHI4_9FIRM Methylenetetrahydrofolate reductase OS=Blautia sp. CAG:52 GN=BN690_02078 PE=3 SV=1	4.1	292
R6GIY1;E5VT35	R6GIY1_9FIRM Uncharacterized protein OS=Blautia sp. CAG:52 GN=BN690_02456 PE=4 SV=1	9.1	230
R6GS57	R6GS57_9CLOT Elongation factor G OS=Clostridium sp. CAG:557 GN=fusA PE=3 SV=1	1.9	692
R6PSH2	R6PSH2_9FIRM Fructose-1 6-bisphosphate aldolase class II various bacterial and amitochondriate protist OS=Faecalibacterium sp. CAG:82 GN=BN792_00993 PE=4 SV=1	13.6	287
R6PVS1	R6PVS1_9FIRM Rubredoxin OS=Faecalibacterium sp. CAG:82 GN=BN792_01094 PE=4 SV=1	27.9	183
R6PW92	R6PW92_9FIRM Aspartate-semialdehyde dehydrogenase OS=Faecalibacterium sp. CAG:82 GN=BN792_01175 PE=3 SV=1	4.4	360
R6PXU3	R6PXU3_9FIRM SPFH/Band 7/PHB domain protein OS=Faecalibacterium sp. CAG:82 GN=BN792_01644 PE=4 SV=1	12.3	301
R6PYC6	R6PYC6_9FIRM Glutamate dehydrogenase OS=Faecalibacterium sp. CAG:82 GN=BN792_01729 PE=3 SV=1	4	450
R6PYU5	R6PYU5_9FIRM 2-dehydro-3-deoxyphosphogluconate aldolase/4-hydroxy-2-oxoglutarate aldolase OS=Faecalibacterium sp. CAG:82 GN=BN792_00143 PE=4 SV=1	11.9	320
R6PYV5	R6PYV5_9FIRM Mannonate dehydratase OS=Faecalibacterium sp. CAG:82 GN=uxuA PE=3 SV=1	8.5	366
R6Q0N3	R6Q0N3_9FIRM Phosphoglycerate kinase OS=Faecalibacterium sp. CAG:82 GN=pgk PE=3 SV=1	17.9	402
R6Q1A2	R6Q1A2_9FIRM Phosphate acetyltransferase OS=Faecalibacterium sp. CAG:82 GN=BN792_01765 PE=4 SV=1	10.6	341
R6Q1B5	R6Q1B5_9FIRM Acetyl-CoA C-acetyltransferase OS=Faecalibacterium sp. CAG:82 GN=BN792_01776 PE=3 SV=1	26.7	405
R6Q2B9	R6Q2B9_9FIRM ABC transporter ATP-binding protein OS=Faecalibacterium sp. CAG:82 GN=BN792_00227 PE=4 SV=1	14.6	371
R6Q2Y1	R6Q2Y1_9FIRM Response regulator receiver domain protein OS=Faecalibacterium sp. CAG:82 GN=BN792_00854 PE=4 SV=1	9.1	232
R6Q3B9	R6Q3B9_9FIRM Lactaldehyde reductase OS=Faecalibacterium sp. CAG:82 GN=BN792_00931 PE=4 SV=1	14.9	382
R6Q3D4	R6Q3D4_9FIRM Uncharacterized protein OS=Faecalibacterium sp. CAG:82 GN=BN792_00037 PE=4 SV=1	7.5	134
R6Q3H0	R6Q3H0_9FIRM Glycosyltransferase family 36 OS=Faecalibacterium sp. CAG:82 GN=BN792_00381 PE=4 SV=1	1.7	811
R6Q6B4;Q4FQ37;Q1Q899	R6Q6B4_9FIRM ATP synthase subunit beta OS=Faecalibacterium sp. CAG:82 GN=atpD PE=3 SV=1	4.1	464
R6Q8N3	R6Q8N3_9FIRM TRAP transporter solute receptor DctP family OS=Faecalibacterium sp. CAG:82 GN=BN792_00110 PE=4 SV=1	20.4	363
R6Q8V7	R6Q8V7_9FIRM Stage IV sporulation protein A OS=Faecalibacterium sp. CAG:82 GN=BN792_01740 PE=4 SV=1	2.4	493
R6Q958	R6Q958_9FIRM 3-hydroxyacyl-CoA dehydrogenase OS=Faecalibacterium sp. CAG:82 GN=BN792_01778 PE=4 SV=1	16.2	290
R6Q975	R6Q975_9FIRM Electron transfer flavoprotein domain protein OS=Faecalibacterium sp. CAG:82 GN=BN792_01780 PE=4 SV=1	19.3	264
R6QB30	R6QB30_9FIRM Carboxyl transferase domain protein OS=Faecalibacterium sp. CAG:82 GN=BN792_01242 PE=4 SV=1	2.7	439
R6QBM3	R6QBM3_9FIRM Uronate isomerase OS=Faecalibacterium sp. CAG:82 GN=uxaC PE=3 SV=1	7.3	477
R6QBY1	R6QBY1_9FIRM Branched chain amino acid aminotransferase apoenzyme OS=Faecalibacterium sp. CAG:82 GN=BN792_00550 PE=3 SV=1	7.5	359
R6QCS0	R6QCS0_9FIRM Putative phosphocarrier protein HPr OS=Faecalibacterium sp. CAG:82 GN=BN792_01422 PE=4 SV=1	46	87
R6QF02	R6QF02_9FIRM Carbohydrate ABC transporter substrate-binding protein CUT1 family (TC 3.A.1.1.-) OS=Faecalibacterium sp. CAG:82 GN=BN792_01748 PE=4 SV=1	4	454
R6QFC4	R6QFC4_9FIRM Electron transfer flavoprotein alpha subunit OS=Faecalibacterium sp. CAG:82 GN=BN792_01781 PE=4 SV=1	12.1	364
R6QHA2	R6QHA2_9FIRM 2,3-bisphosphoglycerate-independent phosphoglycerate mutase OS=Faecalibacterium sp. CAG:82 GN=gpmI PE=3 SV=1	2.4	508
R6QHC0	R6QHC0_9FIRM Tat pathway signal sequence OS=Faecalibacterium sp. CAG:82 GN=BN792_00379 PE=4 SV=1	10.8	481
R6QHE4;Q56H46;D7APR2;R6BLJ3;G2KUF4;X6SV28;U7RX94;S7VP73;S4EY54;S0PIJ3;R4ACJ5;R3JUF3;R3E4S2;R3D2F9;R2ZBX5;R2LD65;R2KLI0;R2K426;R2IGC0;R1XGL9;R1RIU5;O08439;E2YY73;E2Y601;E0H840;D4EKV9;C2JQ59;C2H1W2;A0A066ZFK2;A0A059N464;S1P4A6;S0J541;T4J6I9;S0QCQ9;S0PDI1;S0NZM5;S0KPK4;S0KC06;S0K460;R3U689;R3PVP1;R2WY75;R2S8X1;R2N4D5;R2AW96;R2A1V3;R1YXE8;Q3Y2I1;O08458;L2RZU7;L2QSG8;L2JRY6;L2IH47;E4IEM3;A0A099RB31;A0…	R6QHE4_9FIRM Cell division protein FtsZ OS=Faecalibacterium sp. CAG:82 GN=ftsZ PE=3 SV=1	6.5	387
R6QI55;B2TJB3;A0A093VXD2;A0A099AEN5;A0A098ZZG7	R6QI55_9FIRM Putative GTPases (G3E family) OS=Faecalibacterium sp. CAG:82 GN=BN792_00582 PE=4 SV=1	7.1	366
R6QIJ2	R6QIJ2_9FIRM Chaperone protein DnaK OS=Faecalibacterium sp. CAG:82 GN=dnaK PE=2 SV=1	9.3	610
R6QJQ5	R6QJQ5_9FIRM Uncharacterized protein OS=Faecalibacterium sp. CAG:82 GN=BN792_00872 PE=4 SV=1	6.6	332
R6QZH5	R6QZH5_9FIRM Ketol-acid reductoisomerase OS=Faecalibacterium sp. CAG:82 GN=ilvC PE=3 SV=1	22.4	339
R6R4Z4	R6R4Z4_9FIRM Elongation factor P OS=Faecalibacterium sp. CAG:82 GN=efp PE=3 SV=1	26.5	185
R6R5J0	R6R5J0_9FIRM Enoyl-CoA hydratase/carnithine racemase OS=Faecalibacterium sp. CAG:82 GN=BN792_01777 PE=3 SV=1	15.3	261
R6R5L0	R6R5L0_9FIRM Butyryl-CoA dehydrogenase OS=Faecalibacterium sp. CAG:82 GN=BN792_01779 PE=3 SV=1	9.5	389
R6R773	R6R773_9FIRM Triosephosphate isomerase OS=Faecalibacterium sp. CAG:82 GN=tpiA PE=3 SV=1	14.8	256
R6R7Y6	R6R7Y6_9FIRM Putative PTS system N-acetylglucosamine-specific IIBC component OS=Faecalibacterium sp. CAG:82 GN=BN792_00573 PE=4 SV=1	4.5	490
R6R8I3;D7NJP6;D7NJP2;D7NJI0;D7NJH2;D7NJG4;D7NJF7;D7NJD0;D7NJA8;D7NJ97;D7NJ96	R6R8I3_9FIRM 60 kDa chaperonin OS=Faecalibacterium sp. CAG:82 GN=groL PE=3 SV=1	12.1	546
R6W0N2	R6W0N2_9BACT Elongation factor Tu OS=Alistipes sp. CAG:268 GN=tuf PE=3 SV=1	4.1	395
R7EPD3	R7EPD3_9FIRM Uncharacterized protein OS=Anaerotruncus sp. CAG:390 GN=BN640_01168 PE=4 SV=1	5.1	878
R7K5P8;R6BV14	R7K5P8_9FIRM Uncharacterized protein OS=Subdoligranulum sp. CAG:314 GN=BN603_01048 PE=4 SV=1	8.7	229
S0RVK8;S0KJS3;T4J4M1;F7LJ28;A0A016NEW9;A0A016JMY2;A0A016G9H5;A0A016DAZ0;A0A015ZMC2;A0A015UDS8;A0A015U2F5;A0A015U0C5;A0A015RJ66;A0A015QS22;A0A015PP32;S0S4X1;R2S4D3;A0A099R6I2;S0QKR9;S0PQZ6;S0LC93;R3SS90;R2V5M0;R2UVW1;R2RAS5;R2A894;R1Z485;R1XA47;Q3XZK9;L2S269;L2QH31;L2IIY5;E4IKB5;C5EHE1;A0A031KYN7;A0A031KPJ6	S0RVK8_9ENTE Gluconate 5-dehydrogenase OS=Enterococcus durans ATCC 6056 GN=I571_00940 PE=3 SV=1	14.2	268
U1H9C3	U1H9C3_9BRAD Ribose transport system ATP-binding protein OS=Bradyrhizobium sp. DFCI-1 GN=C207_00423 PE=4 SV=1	2.1	524
U2HXY3	U2HXY3_9CORY Elongation factor Tu OS=Corynebacterium pseudodiphtheriticum 090104 GN=tuf PE=3 SV=1	4.8	396
U5CBZ7	U5CBZ7_9PORP Phosphoenolpyruvate carboxykinase [ATP] OS=Coprobacter fastidiosus NSB1 GN=pckA PE=3 SV=1	0	535
U7KT74	U7KT74_9CORY Elongation factor Tu OS=Corynebacterium sp. KPL1860 GN=tuf PE=3 SV=1	4.8	396
V2Z3W3	V2Z3W3_9FIRM Flagellin protein OS=Catonella morbi ATCC 51271 GN=GCWU0000282_003161 PE=4 SV=1	4.8	270
V5ISG8	V5ISG8_BUTFI 3-hydroxyacyl-CoA dehydrogenase OS=Butyrivibrio fibrisolvens 16/4 GN=CIY_01190 PE=4 SV=1	26.9	290
W0FMG9	W0FMG9_9BACT 30s ribosomal protein s1 OS=uncultured bacterium Contigcl_1769 PE=4 SV=1	2.9	421
W2C0V5;B6YQ04	W2C0V5_9PORP Elongation factor Tu OS=Tannerella sp. oral taxon BU063 isolate Cell 2 GN=tuf PE=3 SV=1	0	398
W2C1U3	W2C1U3_9PORP Pyruvate phosphate dikinase OS=Tannerella sp. oral taxon BU063 isolate Cell 2 GN=N425_11330 PE=4 SV=1	2.4	873
W8EDN1	W8EDN1_9BACT Propionaldehyde dehydrogenase (Fragment) OS=uncultured bacterium GN=pduP PE=4 SV=1	4.5	330
W8TH10	W8TH10_EUBAC Elongation factor G OS=Eubacterium acidaminophilum DSM 3953 GN=fusA2 PE=3 SV=1	0	689
X8K161	X8K161_9FIRM Elongation factor Tu OS=Eubacterium sulci ATCC 35585 GN=tuf_1 PE=3 SV=1	7.1	397

## Sheet: AP-Bacteria
Peptide IDs	Description	Mol. weight [kDa]	Sequence lengths
D0YPK7;C2KTB2;P75088;X5KIA5;W8EKQ3;W3R475;W3QN99;W3PQC5;W3KNU0;W3GHS5;W3FUK6;W1YYM6;V5VDU5;U9VYG1;S3ZN24;R4W0J3;R1GPU4;R0VX27;R0PM31;N9RWZ4;N9RIS5;N9LB80;N9J9L7;N9F9S0;N9EZE2;N8ZME3;N8XA93;N8UF07;M8I5S9;L5TR24;L5RPT4;L5P3R7;K9CEB3;K6UZH5;K6L3G7;K5QKA9;K5DS20;K2ILH7;J4UEC8;J1M6I5;H0PX39;F0N9N4;E6MYK2;E4TAZ8;D0WC94;C6SFW4;A0A089GN26;A0A086A6U5;A0A085CU88;A0A080KGH8;A0A075A3X8;A0A066TMI8;A0A063KT31;…	D0YPK7_9ACTO Ribosome-binding ATPase YchF OS=Mobiluncus mulieris 28-1 GN=ychF PE=3 SV=1	3.6	361
M8NT98;L0ZZE7;L0X7W6;K5HP69;U4SR84;T2RIJ1;T0BD71;S5PDP3;Q65W45;Q4QN32;P44342;O32614;H1LNM4;H0KE50;F0ERB0;E4QVA1;D9PAJ4;B8F7D3;B3GYU5;B0BSE7;A5UH21;A5U9X7;A3N317;A0A076UZL7;A0A076NMB7;A0A063V858;A0A037VEH5;A0A011LZJ8;S6Y943;S6Y2U0;S6TWW9;Q88QP4;Q889Y1;Q4ZMN4;Q4K523;Q48D26;Q2BGR4;Q1IFX6;L8N8W7;F3K5L7;F3IM40;F2JX13;E7PER0;B7S353;B3PK27;B1JE12;B0KK57;A5VXN7;A4XZA0;A4VHM0;A0A084C578;Y1CL85;X7Q1X0;X4ZV…	M8NT98_ECOLX 50S ribosomal protein L1 OS=Escherichia coli MP021017.11 GN=rplA PE=3 SV=1	5.3	227
V1HQC6;Q0I286;H1LQG6;H0KG46;F9GI44;E4QV83;A0A037V7C0;U4RWA3;T0AFY9;S5PJJ9;P44324;D9PAB2;A0A076NHW8;A0A063VBG0;A0A011NDV3;Y1CLU5;X7PZY3;X4ZVQ9;X4X9D9;X4VXE5;X4PYS0;X4F255;X4DF14;X4B4B7;X3GWD7;W7NPG8;W1H439;V7VYU9;V7USB2;V7TUK4;V3R3V9;V3R289;V3HFT9;V3HBC7;V3CN15;V2ZSS7;V2QFI7;V2MZI1;V2JVG2;V1XCN0;V1VTX6;V1MFN8;V1M9J0;V1DUR9;V0LYL6;V0LU03;V0K5K7;V0IWN9;U7B2R7;U6NG82;U4VV70;U1C6H5;U1AQY3;U0V6X9;U0UCA…	V1HQC6_SALVI Aspartate ammonia-lyase OS=Salmonella enterica subsp. enterica serovar Virchow str. ATCC 51955 GN=aspA PE=4 SV=1	3.7	407
J2IA38;A0A022PPP7;U0VWL6;U0UVI1;U0TNE7;U0S555;U0M8I4;S7H3E0;S1TNG5;N3CWG7;N3B6N6;N2YR85;N2XG76;N2T129;N2NB12;N2N368;N2JU92;N2EQK2;M9KEC5;M8ZEU0;M8PAX9;M8NQ10;L1H3A0;L1AKU0;L0XWZ9;K8A1P4;K5JYH9;K3T563;K3MIG5;K3E846;K3BHI2;I5Y5S3;I2SSG6;H5P4V8;H5E207;H4WB80;H4VGI5;H4Q1T2;F1ZHY3;A0A080AP17;A0A078YMY7;A0A078Y976;A0A075L4I2;A0A073QB12;A0A073PPI5;A0A073GDU3;A0A071C450;A0A070UJN9;A0A070S4E8;A0A069YM99;A…	J2IA38_9ALTE Translation initiation factor IF-3 OS=Alishewanella aestuarii B11 GN=AEST_31380 PE=4 SV=1	11.6	112
A0A011U0D9	A0A011U0D9_9MICO Uncharacterized protein OS=Microbacterium sp. MRS-1 GN=AS96_09835 PE=4 SV=1	3.4	436
A0A069YCX4;R8WZV2;K8QX46;K7ZZC2;Y1D5A7;X7PYR1;W7NR24;V3PC69;V3GW92;V3AT11;V2RF54;V0VQK2;V0ULV4;V0SNE7;V0SEG0;U9YLB0;U6N935;U1A6R3;U0WBI0;U0V4Y5;U0TLT0;U0RH06;T9R344;T9JH27;T9HQT5;T9B4T1;T8ZJX2;T8YT41;T8SC70;T8PTH7;T8PRC8;T8AS52;T7UWB9;T7HHY5;T6T1P6;T5W2H6;T5PVX4;T5NSS0;S1S8E9;S1IS93;S1E6R0;S0W561;R9E8R9;P0A914;N3CSU9;N3BB57;N2YX60;N2XRQ5;N2TDL8;N2NQ25;N2NJ60;N2JQQ2;M9KQP3;M8ZLB2;M8TJU3;M8Q9B8;M8N…	A0A069YCX4_ECOLX OmpA family protein (Fragment) OS=Escherichia coli 3-373-03_S1_C1 GN=AB19_4009 PE=3 SV=1	16.5	133
V0L5R3;N1I2H6;B5F2L0;X7PXD8;X5A3J5;X4WXJ8;X4VR92;X4PYS5;X4F259;X4DF21;X4B4C2;X3GWE1;V7VZU9;V7USI4;V7TUK8;V2ZVD3;V2Q402;V2MX51;V2JY52;V1XG89;V1VK21;V1MVU9;V1IJN6;V1DRC3;V0X6W1;V0VGP6;V0T3X6;V0SNG2;V0LZK0;V0K3M9;V0IVD4;U9Z5U7;U6NCV4;U1B0N5;U1AMF1;U0VC65;U0TQD9;U0SYV0;U0RM12;U0LG10;T9QQV1;T9IZJ1;T9FHA8;T9ACN2;T8YZ61;T8WPF2;T8S610;T8PYV2;T8N1D2;T7ZYD9;T7U2A4;T7G873;T6RER7;T5VH49;T5P577;T5NZM6;T5N456;…	V0L5R3_SALET 60 kDa chaperonin OS=Salmonella enterica subsp. enterica serovar Agona str. SA-2 GN=groEL PE=3 SV=1	7.9	545
W1H513;N2MD83;K5JCI5;K3CEB9;I6GAM7;I5XBU6;U4W0F4;R1F1X8;H8DPJ3;G7UFI4;C5BHJ5;A0A095U326;A0A028YZK1;S3G4E3;R4VTG8;Q9CLE6;Q7N930;Q4QN30;Q0I1K5;P44417;H1LNM2;E4QV99;B0UVM2;A5UH23;A5U9X5;A0A084DT59;A0A037V4U3;Y1CLJ8;X7Q0X7;X4ZWD0;X4WZH2;X4VY21;X4PQL4;X4FPM8;X4DM57;X4D3D9;X4BIZ1;X3H591;W9BD07;V7VHU2;V7U6N2;V7TZ03;V3R4M5;V3H3V8;V3FQU2;V3D667;V2ZTD6;V2QM95;V2M8B7;V2KB18;V1XW33;V1WJI8;V1NFD9;V1L2Y5;V1ICG…	W1H513_KLEPN Purine nucleoside phosphorylase DeoD-type OS=Klebsiella pneumoniae ISC21 GN=deoD PE=3 SV=1	5.4	221
V0WAA4;V0V0T1;V0ST94;V0SN45;U9YSQ7;U1ADH0;S4IFD1;N2SLC5;L0ZZX2;L0X7L3;K5IHM9;I6FJ23;I5XF06;E1IUI8;A0A073G4H1;A0A024L6V9;A0A024KLS7;X7PZP0;X5A327;X4XEI3;X4VWW1;X4QA16;X4FNF0;X4DKX3;X4B0K9;X3VWV3;X3H266;W1GL21;V7VR08;V7UCN1;V7TQR2;V3RC13;V3GEM7;V3E945;V2ZUH3;V2S1J9;V2MJ05;V2JV90;V1ZQ34;V1X2U4;V1W1G1;V1MWX4;V1KVB5;V1J5I3;V1DYH7;V0LY77;V0LWM4;V0JQ77;V0J6Q8;U7AY85;U6NE55;U0Z3Q8;U0V812;U0U3M7;U0TCR0;U0…	V0WAA4_ECOLX Triosephosphate isomerase OS=Escherichia coli 908521 GN=tpiA PE=3 SV=1	16.9	249
A0A092S9W1;H9YLA8;W1H4V0;V1INE3;X7PU93;X5A897;X4X8I0;X4VHM6;X4Q523;X4EWP7;X4DPL8;X4BPM7;X4BEG1;X3GVK1;W9BFL7;V7V6P1;V3RXB9;V3H594;V3D3V4;V3A727;V2SN66;V2NMP5;V2JYD9;V1XF30;V1W400;V1M1G7;V1LL09;V1ERX6;V0WI49;V0UHR2;V0SLC5;V0SIF6;V0MKB8;V0LZ75;V0JKY6;V0J2U3;U9YKA0;U7AP21;U6N9I2;U1D1G0;U1AQG9;U0VFE3;U0VE28;U0VA33;U0RC24;U0MP19;T9S1E6;T9JS32;T9HKD7;T9BE97;T9AAS8;T8YN20;T8S7N7;T8PRV7;T8NQU1;T8AR99;T7V…	A0A092S9W1_SALET Pyruvate formate-lyase (Fragment) OS=Salmonella enterica subsp. enterica serovar Bareilly str. CFSAN000208 GN=SEEB0208_23085 PE=4 SV=1	6	435
H4VGQ3;Y1D6M4;X7QDJ7;X4ZW53;X4X7C4;X4VK58;X4Q7L3;X4FCY2;X4DEU1;X4BC48;X3GL52;W7N576;W1H7T8;V7WD71;V7U6P0;V7THY3;V3RVZ4;V3PLN4;V3H4Z2;V3GVV4;V3DH21;V2ZRE6;V2QYF2;V2NXQ5;V2JPQ1;V1VXS2;V1MKX7;V1LH01;V1HQP3;V1DMS0;V0VPB2;V0VPB0;V0T3S6;V0S4L5;V0MBP7;V0M4H7;V0LUY1;V0J9E8;V0J714;V0IMY1;U9Z3Y1;U7AT27;U6NA04;U1BN54;U0ZEP9;U0UTZ6;U0URJ3;U0TZZ1;U0S4F5;U0N7V3;T9QSJ7;T9JI29;T9H6K1;T9AYH0;T9AQR8;T8XHW5;T8RW80;…	H4VGQ3_ECOLX Glyceraldehyde-3-phosphate dehydrogenase A OS=Escherichia coli DEC6C GN=gapA PE=3 SV=1	6.9	203
V3AKK9;Y1CLK5;W7NNZ7;V3R301;V3IA28;O32464;B8D8V4;B8D758;A0A094XRZ3;A0A064I3Z6;X7PXA0;X5A646;X4XFA0;X4W5C4;X4PIV8;X4EU78;X4CZT4;X4CMJ7;X4B0L7;X3V363;X3GG94;W9BCY2;W1H393;V7WEU6;V7U691;V7TYB4;V3RK22;V3HDA7;V3D7S5;V2Q5V5;V2MG73;V2JD60;V1ZRD3;V1X4M6;V1W4U4;V1NFI2;V1L318;V1I8A1;V1DZJ0;V0UKD6;V0M4D2;V0LW31;V0K3S3;V0JFE3;U7AJD4;U6N2B8;U1D605;U1AJW4;U0WF44;U0VRJ3;U0VBW4;U0SSY8;U0MRX7;T9S794;T9JK12;T9HWL8…	V3AKK9_ECOLX Chaperone protein DnaK OS=Escherichia coli BIDMC 37 GN=dnaK PE=2 SV=1	2.4	633
A0A085H8H4;P02938;Y1D7H7;X7QFM4;X4WIM7;X4W9Z1;X4PIH3;X4F554;X4D822;X4BKH9;X4AUH9;X3GKZ5;W7NFT0;W1GID0;V7W8T9;V7U775;V7TGH2;V3SST9;V3P1T6;V3GW55;V3GCH0;V3EFN0;V3A9U4;V2S6Q5;V2JHW9;V1YWI7;V1WX61;V1WP85;V1MQT4;V1LDZ3;V1IDB3;V1DQW0;V0VKJ9;V0UG96;V0T4Q6;V0S8W3;V0MP71;V0LUR1;V0K0Z2;V0J9E5;U9Z492;U7ASR8;U6N6G3;U1BPT3;U0Z1H2;U0V4W5;U0UVI3;U0UES1;U0R540;U0M8Q4;T9RMC7;T9KBR5;T9G1F8;T9BS09;T9ARW9;T8YA62;T8S…	A0A085H8H4_9ENTR Lpp family major outer membrane lipoprotein (Fragment) OS=Kluyvera ascorbata ATCC 33433 GN=lpp PE=4 SV=1	50.7	75
Y1CUQ3;X7Q6N8;X5A031;X4WS74;X4VV39;X4PWL0;X4F9G0;X4DS30;X4BRQ7;X4BKU9;X3GQ11;W7P715;W1GTU8;V7WZV4;V7U355;V7TXW2;V3REY4;V3P7I9;V3HJP6;V3FP95;V3D248;V3A3W7;V2RXI2;V2MJC6;V2K694;V1WZ60;V1W2N6;V1MU86;V1LXE7;V1I528;V1E6Z2;V0WJ01;V0VJS1;V0T8X9;V0STQ7;V0M8H6;V0M1M8;V0J7S6;V0J5H8;U9Z2R3;U7AYB5;U6NI00;U4VRV3;U1C1M9;U1A5J3;U0V884;U0UZL2;U0TC17;U0QDS7;U0LVV2;T9PMW1;T9IRA0;T9FMT3;T9APB8;T9A8M8;T8XYZ6;T8SF61;…	Y1CUQ3_ENTCL 50S ribosomal protein L5 OS=Enterobacter cloacae UCI 39 GN=rplE PE=3 SV=1	6.7	179
A0A077DQW4;K5IYF1;K3L8I9;I6FK60;W1GQ93;U0U8H9;U0TM95;U0QQ52;S7HC13;S1UPH8;S1SWM7;N3CDI7;N3BKG3;N2X0W6;N2ST09;N2JNV4;M8NWB2;M8M4X7;L1A593;K7ZZE6;K3SXB4;K3CZJ5;H5PA18;H5E9T6;H4WGH0;H4Q7C7;A0A080AQ09;A0A078Y5N6;A0A078XWV7;A0A075LA56;A0A073PX22;A0A073PLR6;A0A073GIV5;A0A071BW29;A0A070UBI6;A0A070RES4;A0A069YB40;A0A066SQU9;A0A029LBY0;A0A029KBZ1;A0A024KR05;Y1CUP7;X7Q650;X4ZTM5;X4X1X4;X4VP11;X4QBN6;X4FLH5…	A0A077DQW4_SHIFL 30S ribosomal protein S4 OS=Shigella flexneri 2003036 GN=rpsD PE=3 SV=1	10.5	152
A0A024KYT6;A0A024KRU6;Y1CMC6;X7Q4J7;X5NQ54;X5AED3;X4WYH1;X4WC36;X4PMR4;X4EZQ4;X4DW64;X4B9D0;X3H0D1;W9BB84;W7NX37;W1GSJ7;W1G3V7;V7WZA4;V7U580;V7TYP1;V3RB48;V3R048;V3HDK9;V3GBV1;V3D4P0;V3A1C6;V2T2H9;V2NX20;V2K3T9;V1WVC0;V1W8V0;V1NRX9;V1LVL7;V1IQW2;V1E3I2;V0WGF6;V0VIX9;V0TCD0;V0SUM8;V0MRQ0;V0LIU3;V0JTM2;V0J3F5;U9YXR5;U7AVR9;U6NFV6;U1AZU1;U1A1W8;U0V3R7;U0UG59;U0TVW7;U0RTB7;U0MZ77;T9Q1N0;T9J4I8;T9FYZ9…	A0A024KYT6_ECOLX 50S ribosomal protein L4 OS=Escherichia coli GN=rplD PE=3 SV=1	17.3	197
X7Q455;X4ZTN5;X4X1Y6;X4VP25;X4QBP8;X4FLI7;X4DCF9;X4BG53;X3GPQ9;V7WZF0;V7U362;V7TZM6;V3A268;V2RTQ1;V2MS81;V2KBA8;V1X7A0;V1X338;V1MYK1;V1MIW2;V1I485;V1E7A8;V0WJR5;V0W4Q2;V0U075;V0TE81;V0M9I5;V0LDB2;V0JBZ7;V0J471;U9Z0Q4;U6NBD7;U4W0T9;U1C504;U0Z0E7;U0U8L6;U0TZW1;U0TCI0;U0RPT9;U0LJY3;T9PZT8;T9J3D6;T9FZM5;T9BKK9;T9AB96;T8Y1H3;T8SGS4;T8P4K3;T8P2D8;T8A0G9;T7V5V5;T7G6M3;T6S5Y7;T5VI95;T5PEI7;T5NEB4;S5GTD2;…	X7Q455_ECOLX 50S ribosomal protein L29 OS=Escherichia coli BIDMC 49b GN=rpmC PE=3 SV=1	22.2	63
Q88VE0;A0A084E6K0;A0A023CUV1;C5J218;C5J217;C5J250;C5J234;C5J260;C5J247;C5J229	EFTU_LACPL Elongation factor Tu OS=Lactobacillus plantarum (strain ATCC BAA-793 / NCIMB 8826 / WCFS1) GN=tuf PE=3 SV=1	0	395
X7PUX4;V0X4J2;V0VXX4;T9QY24;T8ZIH1;T8XXH4;T8U355;T8S1B6;T8QG27;T8AHU1;T7V1X6;T7H064;T6SBW7;T6HNF9;T5VXH0;T5NN70;S1S0R7;S1E7Q8;R9EI39;N2TE41;N2NIX7;L5J9J4;L4ZD82;L4X106;L4SY99;L3L6I9;L2Y640;L2UMP5;E2QKP7;A0A086TU15;A0A023KGA5;V3ANV9;U9ZBV8;S1I5W9;S0W2Z3;L4FKF7;H5P1G2;F1ZFX2;A0A078YMZ1;A0A024KW85;P21420;T9BEZ9;N2NQY2;I4NJY5;A0A061KB34;A0A017MXK8	X7PUX4_ECOLX Outer membrane porin OmpD OS=Escherichia coli BIDMC 49b GN=P811_04507 PE=3 SV=1	6.1	360
X7PYQ0;V3ALI1;V2RSV3;V0WPR4;V0UNI6;V0TTA3;V0SEB0;U9Z320;U6N3F4;U1BQN4;U0VF50;U0UZR3;U0UM22;U0RPE1;U0LH78;T9R857;T9KR23;T9GPH8;T9AGN2;T8ZKR3;T8Y710;T8T314;T8PX78;T8NU31;T8AWK5;T7V7G4;T7H4V3;T7ECR6;T6SQE8;T6SDE8;T5VTG7;T5Q770;T5NHK3;S1S8L3;S1IWV2;S1GA05;S1D530;S0UND5;R9EJJ1;Q3Z5I8;Q32JT9;Q325X0;Q0T839;P0A6P4;N4NWB5;N3D5K7;N3BD73;N2ZBK7;N2XU54;N2TDR2;N2NPU9;N2NLJ9;N2JU46;N2FCM6;M9JUG2;M8YXE2;M8PEC1;…	X7PYQ0_ECOLX Elongation factor Ts OS=Escherichia coli BIDMC 49b GN=tsf PE=3 SV=1	14.1	283
A0A073P8U9;A0A071BCF0;A0A071CDR9;X7Q561;W1H1J2;V3SKZ8;V3GDU6;V2ZID6;V2RFE2;V0X5Z5;V0UC38;V0SWX0;V0SC88;U9ZFN6;U7B0L5;U6NDZ2;U1C9I7;U0ZU63;U0VAH8;U0U3X5;U0TFQ5;U0QP89;U0LV53;T9R041;T9K292;T9GW90;T9BHY4;T8ZEE9;T8X893;T8RPF6;T8Q1E5;T8NB73;T8APN7;T7UB15;T7GUS0;T6RS69;T5VSA6;T5PAC7;T5MXX4;S7ICJ7;S7FJ09;S2HMW9;S2G0E1;S2FNP1;S2FGJ5;S1UTE5;S1TLT2;S1R5U9;S1IN64;S1FH16;S1D5A2;S0UMC2;R9EKG4;R4Y4Z5;Q83JC3;Q3…	A0A073P8U9_ECOLX Translation elongation factor G (Fragment) OS=Escherichia coli 3-475-03_S1_C2 GN=AB48_5592 PE=4 SV=1	14.4	390
V6IGS4;U9WXH8;S9NTN5;S9JPE5;S9I0E4;S9HFS8;S9F057;S8Z072;S8RHF7;S8R100;S8NIR3;S8KJ49;S8GBC1;R4Z912;Q5XED6;Q5M2B2;Q48VV0;Q3K3X0;Q3DCN3;Q3CZ34;Q1JJ63;Q1J917;Q03IF0;P66345;P66344;P66343;P66341;P0DE63;P0DE62;M1Y0C2;K4Q6N3;I5BJ93;E4STH0;C0MCA9;C0MBW5;B9DSU9;B5XJ35;B4U4Z9;A2RC13;A0A098QNE2;A0A077BUP2;A0A074J0W2;A0A030Q2M4;A0A030NG85;A0A030N3M4;A0A030JXD4;A0A030EKU7;A0A029T8D4;A0A023VLR9;A0A023SH89	V6IGS4_STRAG 30S ribosomal protein S10 OS=Streptococcus agalactiae MRI Z1-038 GN=rpsJ PE=3 SV=1	14.7	102
V4QY32;Q5M2C1;Q5LXR9;Q03IF9;K4Q7H2;J3FB86;E4STG1;C0MCB8;C0M918;B9DSV8;B4U508;A0A074IVZ1;A0A023VHB3;Q8DS21;M7DQT8;M7D195;M2LQ67;M2GAE7	V4QY32_STRIN 50S ribosomal protein L29 OS=Streptococcus iniae IUSA1 GN=rpmC PE=3 SV=1	19.1	68
G6MUY9;Q9Z6H4;Q9CFJ0;Q02Y87;J1TFG6;J0VXK1;A0A089XQM6;J3AJA7;X8HC33;I0SG30;X5JZR9;V8IEE9;V8HTQ2;V6IHQ6;V4QRW3;U9WM45;U5WE94;S9MBV0;S9II56;S9HXW3;S9H636;S9D6A1;S8YZL1;S8SV35;S8SIU2;S8NEZ9;S8KKM2;S7XSU9;R4ZC98;Q8E5M8;Q8DZX7;Q5XC20;Q48TF6;Q3K1C0;Q3DC79;Q3D2J0;Q1JLL1;Q1JGP6;Q1JBM8;Q1J6G5;Q04JQ8;P64300;P64299;P64298;P64297;P0DB55;P0DB54;N1X241;M5KE41;M1Y1B4;L0S944;K4QCK7;J1V2G8;J1IGJ8;J0YND2;I5BM53;I0W…	G6MUY9_STREE GMP synthase domain protein OS=Streptococcus pneumoniae GA18523 GN=SPAR54_2197 PE=4 SV=1	4.1	268
V4QBF8;B9DVJ6;A0A023VKR1;X8KFK8;X5K537;V6IB41;U5WGQ5;S9M925;S9JY58;S9JQ22;S9IKV0;S9EQR3;S9AGY7;S8R831;S8R4D6;S8PPK7;S8KPD4;R4ZBV6;Q8DSE7;Q5M2R5;Q3JZJ4;Q3DC68;Q3D050;Q04M43;P64043;P64042;P64041;P64040;N1XC78;M7DZ47;M7DIH8;M5KGV2;M2KX96;M2FKP0;M1Y0I3;L0S8M7;J1V9N0;J1U2P9;J1TEL8;J1EHP4;J0ZBB2;J0YMP3;I5BNF4;I0Q3B8;H7KAZ4;G6VJV9;G6V1S0;G6R7H0;G6PQR2;G6MQB9;G6KIC4;F5VTE6;E8JY59;E8JXK9;D4FRB8;C1CPU3;C1C…	V4QBF8_STRIN Elongation factor P OS=Streptococcus iniae IUSA1 GN=efp PE=3 SV=1	7	185
X5KD34;V6IGU5;V4SM62;S9NMS4;S9JMJ2;S9IIN9;S9I2K1;S9EUD1;S9AKK0;S8SVA2;S8SIZ4;S8Q0P1;S8KV64;Q8E5V0;Q8E074;Q3K1J7;Q3DKM8;Q3DH16;Q3D0H7;Q1JHN7;I5BL86;C0MH19;C0M718;B9DRT4;B4U2D9;A2RFC4;A0A076Z8V9;A0A074IXN6;A0A023VKS3;U9W4E4;Q9A0I9;Q8P1K6;Q5XCY2;Q48UD5;Q1JMJ1;Q1JCL5;Q1J7G1;P0DA03;P0DA02;K4Q7Q0;B5XKP9;A0A098QKC7;A0A030Q928;A0A030NH19;A0A030N541;A0A030K0V1;A0A030EXF2;A0A029WC20;A0A029UTF1;A0A029T2S3;D…	X5KD34_STRAG ATP synthase subunit alpha OS=Streptococcus agalactiae GN=atpA PE=3 SV=1	6.2	501
X8KC85;X8H7Y8;V8ICJ5;V8HPZ7;V6IIJ3;V4QPS5;U9WD96;U5WCN1;S9NND9;S9K6A2;S9HZX6;S9HAP9;S9D7V2;S8Z4R1;S8YUJ8;S8SSR6;S8R589;S8NJ12;S8KR01;S7Z002;R4ZB50;Q8E2M6;Q8DWS6;Q5X9C7;Q48QN5;Q3JYG8;Q3DGN0;Q3CZD7;Q1JJE2;Q1JEE1;Q1J995;Q1J462;Q04MZ3;P66569;P66567;P66566;P66565;P0DE93;P0DE92;N1X599;M5L4B5;M1XQZ9;L0S3P1;K4QB05;J1U175;J1CWX4;J1BGX2;J0ZPM2;J0YFZ9;J0W7P5;I5BPP6;I0W4W4;I0S7X8;I0Q347;H7KA25;G6VIW8;G6V9K8;…	X8KC85_9STRE 30S ribosomal protein S4 OS=Streptococcus sp. CM6 GN=rpsD PE=3 SV=1	12.8	203
X8KGL9;X8H6D6;X6SLV6;V8IF70;V8HVI8;V4QN57;U9WSZ4;U7S3Y7;U5WGS2;S7XLX7;S7U9L2;S4EV78;S1R094;S0P646;S0L6Y7;S0KCE3;R4W2T5;R3WW56;R3J970;R3CJ36;R3BHM9;R3B3V8;R2RRG6;R2PFX6;R2KCZ8;R2IWV6;R2I0V6;R2H6V4;R1XA22;R1QZJ0;Q9CDG7;Q97SN4;Q8CWU4;Q82Z47;Q5X9X4;Q5M6E6;Q5M1V6;Q48RB6;Q1JJY9;Q1JEY0;Q1J9U0;Q1J4P6;Q04MF5;Q04G51;Q03MU5;Q02VM1;P66650;P66648;P0DF03;P0DF02;N1WU51;M5KI63;M5JUP1;L0S454;K6NU25;K4Q7W6;J1TJ41;…	X8KGL9_9STRE 30S ribosomal protein S9 OS=Streptococcus sp. CM6 GN=rpsI PE=3 SV=1	7.7	130
V6IC77;V4QQ22;S9M878;S9J4S2;S9IIG8;S9HFP0;S9DIV4;S9A978;S8SQP8;S8R4G5;S8NP16;S8J9G0;R4Z809;Q8E7S9;Q8E2C2;Q3K3V7;Q3DCL9;Q3D1G8;Q03IG3;M1XZ30;K4QC33;I5BJ80;E4STF7;C0MCC2;C0M9H3;B4U512;A0A074IW67;A0A023VMM1;B9DSW2;U9XB88;Q9A1W2;Q8DS25;Q7CNP5;Q5XEC3;Q5M2C5;Q5LXS3;Q48VT7;Q1JP05;Q1JJ50;Q1JE46;Q1J901;P0DE57;P0DE56;M7DPF5;M7DCH7;M2LPW7;M2GY79;B5XJ48;A2RC26;A0A098QNG8;A0A077C010;A0A030Q501;A0A030NGC9;A0A0…	V6IC77_STRAG 50S ribosomal protein L5 OS=Streptococcus agalactiae MRI Z1-038 GN=rplE PE=3 SV=1	18.9	180
V4QRX8;A0A023VR04	V4QRX8_STRIN Enolase OS=Streptococcus iniae IUSA1 GN=eno PE=3 SV=1	3.7	435
K0H6X1;I1ZPQ9;X8KF53;V8I920;V8HWF9;U5WIC8;S7XGE8;R0LI31;N1XNP9;M5KCS7;L0S8Q8;J1VBH3;J1TMT8;J1HLU7;J1H002;J0YLJ2;J0VP37;I0W0D0;I0Q390;H7KFS1;G6VPR5;G6VCH6;G6V5Z6;G6ULP7;G6RCQ9;G6PV76;G6MTQ0;G6KML1;F5VW18;F3W6W4;E8K1V7;D9NMA3;C1CHM7;B2E5K6;A0A081QLH5;A0A081QF39;A0A062WMW0;X8H6D9;X5K5S8;V6IGQ2;V4QV55;U9X0N8;S9MHY6;S9J439;S9ILU9;S9IIX9;S9ET65;S9AP62;S8YV54;S8RJ63;S8R8S1;S8Q2A7;S8KXW4;R4ZCT6;Q5X9A3;Q3…	K0H6X1_STRTR Inosine monophosphate dehydrogenase (Fragment) OS=Streptococcus thermophilus GN=guaB PE=4 SV=1	5.8	241
Q9L6E9;Q93TK6;Q8KP47;D2DJ89;D1KK80;D1KJX4;D1KJW8;C9WLE7;C9WLD3;C9WLC9;C9WLC8;C0SN88;C0SN26;C0SN10;A0A023WHP5;Q6VB97;X8H916;Q8KJ20;Q8KJ18;Q8KJ16;I0SAX5;F9P7V7;F5TZC9;F0IP79;A3CKI1	Q9L6E9_STRIT 60 kDa chaperonin (Fragment) OS=Streptococcus intermedius GN=cpn60 PE=4 SV=1	8.7	184
X8KGT1;X6SF36;W7HTQ9;W4RG51;W4EWS3;W0CSE2;V8IE47;V8I153;V6IGS0;U7RLF5;U5WDN4;T4IH36;S9NTQ5;S9JPB6;S9I0G0;S9HFQ7;S9F076;S8Z056;S8RHD6;S8R0Y6;S8Q3P4;S8KJ32;S7XL06;S7UBG7;S4EC58;S3ILT3;S1R2L1;S1P6B0;S0S4J0;S0QL15;S0Q633;S0PR62;S0L7R3;S0L4G3;R8K0J7;R4Z930;R3XEB3;R3WD65;R3QCK4;R3MC38;R3FIM5;R3BVX1;R3BFG3;R2X6M7;R2T5G8;R2S7H8;R2RBJ5;R2Q7L9;R2JI49;R2IUM6;R2IRG9;R2HX71;R2AFN0;R1ZKH4;R1Z1L4;R1XU74;R1REJ4;…	X8KGT1_9STRE 50S ribosomal protein L15 OS=Streptococcus sp. CM6 GN=rplO PE=3 SV=1	8.2	146
N2FKN8;X7PX10;V3BPQ9;V2QIQ7;U6N5V8;U1BQI2;U0WFF5;U0UZK8;U0U9R5;U0SPA4;U0LTG6;T9S3S0;T9JY99;T9H186;T9BLW3;T8ZN03;T8YXB8;T8S205;T8PTD1;T8PL22;T8BTE8;T7V8D8;T7R5K4;T7HN25;T6TEI2;T6RRC0;T5VSQ3;T5PQD4;T5NWW7;S1SCG2;S1IX79;S1GBB5;S1CKY3;S0UCL0;R9EJ51;P0A9P3;N4NH35;N3CYT1;N3B8N0;N2ZBF4;N2XWK9;N2NLW1;N2NL17;N2JZ52;M9KPE3;M8YY93;M8QBN7;M8NBU2;L5JD17;L4ZK09;L4X5N5;L4W4W3;L4SYC0;L4F639;L3SM86;L3LAT9;L2YHK2;…	N2FKN8_ECOLX Dihydrolipoyl dehydrogenase OS=Escherichia coli 199900.1 GN=lpdA PE=3 SV=1	5.7	472
K5IM29;M8NXI0;M8MH14;M8M805;A0A080AQ96;A0A080AQ88;V0W5N8;V0UZ16;V0SZG9;V0SJ21;U9YP66;N2NRT2;N2MPL8;A0A073PPJ9;A0A073PNF4;U0TZD6;U0TR10;N3CML6;N3C3Q6;U0TCA5;U0TC29;L1GLW5;L1GL01;U0VCR0;U0TVU5;N2SS20;N2SM46;N4IGH1;N4I7L0;N3DAG5;N2XFU2;N2LUC9;N2J2U8;M9EC62;M9BU44;M8NA97;M8LM94;N4D2G0;M8YPJ7;M8XL12;M8R409;N4P609;N3WII5;N3TVY8;N3EN26;M8WPS2;M8MXQ5;N4SR36;N4PWJ0;N4ID61;N4AF42;N3Q015;N2KHF5;M8NE09;N4KAH…	K5IM29_ECOLX Elongation factor Tu (Fragment) OS=Escherichia coli 88.0221 GN=tuf PE=3 SV=1	0	345
I6G4G4;H4VDF6;A0A0A0GTX1;X7PWB0;V3A7A2;V2RDS5;V0WM02;V0VA74;V0T257;V0SKH0;U9Z2Z4;U6N4S7;U1BZA1;U0Z6J0;U0W8M2;U0UX63;U0UGI2;U0SGK2;U0MCS4;T9S165;T9KPH1;T9GS76;T9B2Z5;T8ZKX2;T8XTT1;T8SIN9;T8PJ29;T8PHD9;T8AYE6;T7VKR8;T7GUR7;T6SNA7;T5VXP8;T5PXI6;T5NEB7;S1RFT8;S1IRF2;S1GLA1;S1DUQ7;S0W577;R9E7D6;P0A920;N4NN09;N3D953;N3B5N4;N2YY04;N2XJK0;N2TBN5;N2NLJ8;N2NIG5;N2JPX7;N2EYQ0;M9JPD2;M8YN18;M8PFT0;M8NPT8;L8C…	I6G4G4_SHIDY Outer membrane protein X OS=Shigella dysenteriae 225-75 GN=ompX PE=4 SV=1	21.1	128
V3BWN2;A0A099M3V7;A0A099LU64;Y1D8G6;X7PXT3;W7NGE0;W1H234;V3T931;V3PUY1;V3H7U4;V3GHG4;V3DNZ1;V2RJ84;V0VX96;V0ULQ3;V0SIW4;V0SDN5;U9YD99;U7ARD2;U6N6X8;U4VSA9;U1BLA8;U0ZI97;U0W9J0;U0VI72;U0UYN7;U0R606;U0MR78;T9QR29;T9KPB2;T9GWY7;T9C979;T8YU14;T8YPZ0;T8S4B3;T8QKJ3;T8PQJ6;T8AZR9;T7VNJ8;T7H3X4;T6SWE0;T5VJJ4;T5PS56;T5NXL5;S7H8N7;S7GL49;S3IQP6;S2HKG1;S2G4U8;S2G347;S2FZF4;S1U757;S1SNW4;S1RHX1;S1I4G5;S1G2H2…	V3BWN2_ECOLX Alkyl hydroperoxide reductase subunit C OS=Escherichia coli BIDMC 37 GN=L474_00836 PE=4 SV=1	17.4	92
X7Q6M8;V3A3V9;V2RXJ2;U6NI09;U1C1L9;U1A5J1;U0UZM1;U0U853;U0TBZ5;U0QQ62;U0LVU3;T9PMV3;T9IR91;T9FMS2;T9APC5;T9A8M0;T8XYX1;T8SF51;T8P9B3;T8P2V6;T7ZST2;T7V2K5;T7GBW8;T6RT33;T5VS55;T5PAH8;T5NCA1;S1R3M0;S1J1A6;S1F4U2;S1CUI7;S0ULY3;R9EI76;Q3YWW1;Q32B53;Q31VX8;Q0T004;P0A7T2;N4MZE5;N3C8J9;N3BXG3;N2YFE4;N2X5Z5;N2SPS2;N2MTT3;N2MTF5;N2JV19;N2EGV6;M9J5M3;M8XEI9;M8NLG3;M8N2E3;L8D2A6;L5IZF4;L4YV87;L4W798;L4VJ11;…	X7Q6M8_ECOLX 30S ribosomal protein S13 OS=Escherichia coli BIDMC 49b GN=rpsM PE=3 SV=1	15.3	118
Y1CKZ0;X7Q3M5;W7N6T9;V3PRX7;V3IH14;V2T5Y5;V0S7M7;T9J265;T9ARP1;T8XZJ7;T8RN80;T8PZZ8;T7ZZZ0;T7V035;T7GD58;T6RQE6;T5VGF0;T5PBE4;T5NDI4;S1RWM1;S1IWH0;Q329P5;N3CBB0;N3AX96;N2SPB6;N2JQD5;M8NUR9;M8N8V2;L4YTT5;L4W5K4;L4VFJ2;L4SC57;L4F7G8;L3S2U7;K8QZV2;I2BEG0;E9XEA6;E2QGW7;A8ARJ6;A4W536;A0A0A0FJE8;A0A094ZZX0;A0A080AVW0;A0A079Z4F5;A0A078Y7G5;A0A073GHS4;A0A070U911;A0A064MQM7;A0A064I447;A0A029LA28;A0A029K6H…	Y1CKZ0_ENTCL Protein-export protein SecB OS=Enterobacter cloacae UCI 39 GN=secB PE=3 SV=1	12.9	155
X7Q5H1;W8T0N9;V3B1X7;V2T5J0;U6NGU0;U1AP48;U1AA29;U0UI63;U0UEU1;U0U576;U0QMF5;U0LII1;T9PJQ8;T9IP98;T9FYV3;T9BH32;T8Z1K2;T8XZY2;T8RNI7;T8P1B7;T8NDH0;T8A0A5;T7UD11;T7GDG0;T6S5P7;T5VQS2;T5PFS6;T5N7P4;S1RAN3;S1IVJ3;S1FQ25;S1DCV9;S0V2D4;R9EL79;Q0SYP7;P0A854;N4NDW0;N3CKP5;N3B383;N2YGA3;N2X4M4;N2SNV8;N2MSV7;N2MM08;N2J6Z0;N2EF21;M9J0A9;M8YLE1;M8PRT6;M8N027;L8CS64;L5IZ49;L4YUC7;L4W5W8;L4VI20;L4T8T9;L4F5Y8;…	X7Q5H1_ECOLX Tryptophanase OS=Escherichia coli BIDMC 49b GN=tnaA PE=3 SV=1	13.2	471
F1D793;A0A088DKJ1;A0A088DIQ5;Q2EVQ9;Q2EVQ6;Q2EVQ4;Q2EVP7;Q6JZI9;Q7WRN7;Q6R2C5;Q6JZJ8;Q6JZF6;Q6JZF3;Q9K356;Q9K311;Q9K2X2;Q9K2X1;Q9K2K1;O34957;O34583;O34462;X7PVL3;W8TPS1;V3BV78;V2SM57;V0VMH7;V0TLG7;V0SJ56;U9ZC80;U6N522;U1BIL8;U1AGM4;U0V393;U0V1C3;U0T332;U0R893;U0MGT7;T9QZQ1;T9KQH3;T9GQE6;T9C9G8;T9BCB4;T8YKX4;T8SBY1;T8PIM2;T8PGT9;T8B7K9;T7V1U7;T7HID0;T5W4L3;T5PS83;T5NCX4;S1S0L9;S1IDW8;S1GKM7;S1DHU9…	F1D793_ECOLX Isocitrate/isopropylmalate dehydrogenase (Fragment) OS=Escherichia coli GN=icd PE=3 SV=1	17.4	259
Q9K580;B0RZ86;A4ZYU8;A0A077DK93;I6FVI9;X7QE72;V3AA26;V2R1W4;V0VWN2;V0VT20;V0SYI5;V0S9T2;U9Z3Z3;U6NE22;U0ZEP1;U0W027;U0VWR5;U0U116;U0S4Y2;U0M8M4;T9QSH6;T9JJ90;T9GDR2;T9BSB1;T8ZWH0;T8XEI6;T8SY95;T8QB78;T8PDI5;T8B3Q1;T7VDK6;T7H9L2;T6S6K9;T5W1Q1;T5PP12;T5NFE7;S1RNK3;S1IIT6;S1D1H5;S0UZC8;R9EED3;Q8XDW9;Q6DB50;N4N628;N3CMI5;N3BD57;N2YQ30;N2XKI4;N2T312;N2NEH0;N2N615;N2JLN3;N2EQN5;M9JJI8;M8ZDZ5;M8PB17;M8N…	Q9K580_KLEPN Glutamate deshydrogenase OS=Klebsiella pneumoniae GN=gdha PE=3 SV=1	5.9	304
X7QAV3;T5NGV1;L4SNU0;V0W9W2;U0VP14;U0VIK0;U0UZI4;U0QZ73;T8Q9C4;T7GQ35;T5VTT4;S1S3H2;S1DB76;L2Y2R5;L1GX47;L1ADE9;L0XQM4;K5J3T1;K3TWP6;K3MA28;K3D4X1;K3BA04;I5XT76;H4Q3U6;F1ZJK9;E7DSS5;C3SCI1;A0A080B448;A0A069CDD9;A0A027XMN6;A0A027AMD6;A0A027AE09;A0A026ICB4;A0A026F7B5;A0A025WBU0;A0A025R9C4;A0A025L7P4;Q83QU7;A0A077DMF0;W8TY82;T8SU29;T8AAS1;T7UVX6;T6S350;T5PNJ2;A0A025DBD1;L4Z4X8;L3S9Y6;Q8XE41;U0ZLW4;M…	X7QAV3_ECOLX Outer membrane porin OmpC OS=Escherichia coli BIDMC 49b GN=P811_00933 PE=3 SV=1	17.4	363
U0VI67;U0UF47;U0SBS5;N3D197;N3B4X8;N2Z6P8;N2XPJ8;N2NKY3;N2NC77;N2EUU8;M9JAY2;M8Y9R9;L1HAL0;L1AYX2;L0YD56;K5KKP8;K3TRG4;K3M5Y1;K3ETB4;K3C4F7;I6FRL8;I5Z4V6;H5P290;H5DYB7;H5ARN0;H4W886;H4VDP8;H4PX11;F3LX43;X7PV36;V0WIT8;V0SKX2;U9YM97;U6NBV1;U1AM54;U0UXJ4;T9RW73;T9KPW9;T9BC95;T8YKJ6;T8SIB8;T8PJD8;T8PGD2;T8AYQ6;T7VL94;T7GZD2;T6SZW1;T5VXE4;T5PMB5;T5NW56;S1S3H6;S1I328;S1E3T6;S0VNZ8;R9E852;Q8XDF1;Q83RY4;…	U0VI67_ECOLX Outer membrane protein F OS=Escherichia coli B114 GN=ompF PE=3 SV=1	7.5	361
X5KEP7;U9WUK3;S9JFM0;S9EW22;S8JKP5;Q3DLG2;M1YFW9;K4QC70;E4SQA5;A0A098QFL2;A0A077C2E9;A0A074INC9;A0A030Q9Y0;A0A030NEV8;A0A030N3G5;A0A030K0M1;A0A030EVW3;A0A029WHE6;A0A029UHF1;A0A029T4Y3;Q1J9T9;J1VB84;J0ZQ74;H7KAL8;G6R730;X6SMC5;U7S1A1;S7VN45;S0PGZ3;S0KYU1;R3ZZD1;R3J9E1;R3F7N2;R3E698;R2YUF3;R2LDR6;R2I626;R2I3T3;R2H9N6;R1V9M2;R1R8I2;K4Z0U3;A0A066Z8D7;V6ICR5;S9NKG4;S9ID93;S9H9C9;S9AJ69;S8SY05;S8SN37;S…	X5KEP7_STRAG 50S ribosomal protein L13 OS=Streptococcus agalactiae GN=rplM PE=3 SV=1	31.1	148
Q3DCM6;Q3D1H5;V6ICZ0;U9WZC7;S9M479;S9JIQ4;S9J305;S9IFX4;S9DFC2;S8YZX2;S8SKF2;S8RE66;S8NP10;S8JCL2;R4ZBM7;Q5XEC9;Q48VU3;Q3K3W3;Q1JP11;Q1JJ56;Q1JE52;Q1J908;P66559;P66558;P66557;P66555;P0DE91;P0DE90;M1XNM3;I5BJ86;A2RC20;A0A098QMM0;A0A077BY38;A0A074J093;A0A030Q348;A0A030NDP6;A0A030N4S2;A0A030JXM5;A0A030EM65;A0A029W9C6;A0A029UCA8;A0A029T8S9;J0ZPZ8;A0A081PYV7;X8KEU4;X8H845;V8IFG8;V8I2B1;V4Q8M5;U5WG92;S…	Q3DCM6_STRAG 30S ribosomal protein S3 OS=Streptococcus agalactiae CJB111 GN=rpsC PE=3 SV=1	21.6	208
Q3DBW4;J0ZY34;H7KAF7;Q3D1F6;N1XDY9;M5L0L6;X8KEI0;X8H8H6;V8IE42;V8I147;V6IGR9;U9X2V3;U5WDN8;S9NTR0;S9JPB1;S9I0G5;S9HFQ3;S9F084;S8Z054;S8YWH4;S8RHD0;S8R0Y3;S8Q3Q2;S8KJ28;S7XL10;R4Z934;Q9A1V0;Q5XEB0;Q5M2D8;Q5LXT6;Q48VS4;Q3K3U5;Q1JNZ2;Q1JJ36;Q1JE34;Q1J8Y8;Q04ML2;Q03IH6;P66364;P66363;P66362;P66360;P66359;P0DE65;P0DE64;M1XZF3;L0S4C4;K4Q7A3;J3A580;J1VB11;J1U1K4;J1SFT6;J1PYA0;J1HG15;I5BJ67;I1ZJE8;I0X2S4;…	Q3DBW4_STRAG 30S ribosomal protein S11 OS=Streptococcus agalactiae CJB111 GN=rpsK PE=3 SV=1	13.4	97
X5JZ64;V6IC80;U9WXL6;S9M871;S9J4R8;S9IIH3;S9HFP3;S9DIU6;S9A982;S8SQQ2;S8R4H0;S8Q3M6;S8J9G4;R4Z807;Q9A1W7;Q8E7T3;Q8E2C6;Q7CNP9;Q5XEC8;Q5M2C0;Q5LXR8;Q48VU2;Q3K3W2;Q3DJB6;Q3DCM5;Q3D1H4;Q1JP10;Q1JJ55;Q1JE51;Q1J907;Q03IF8;P0DE09;P0DE08;M1XZ26;I5BJ85;E4STG2;B5XJ43;A2RC21;A0A098QNG5;A0A077BX68;A0A074IW61;A0A030Q4Z7;A0A030NGC5;A0A030N2W9;A0A030JZB7;A0A030EK54;A0A029W6X3;A0A029UA66;A0A029TBF4	X5JZ64_STRAG 50S ribosomal protein L16 OS=Streptococcus agalactiae GN=rplP PE=3 SV=1	14.6	137
U9GPD1;U8YT94;A0A030S3E8	U9GPD1_PSEAI Uncharacterized protein OS=Pseudomonas aeruginosa BL22 GN=Q076_01150 PE=4 SV=1	7.7	208
T4H7R5;T4R438;T4LLF9;T4KT33;T4K7Z6;T4CHN0;T3ZCD1;T3R9B8;T3BS63;U4D4E4;U3YPL3;U3WBC3;A0A069ALD8;A0A031WC86	T4H7R5_PEPDI Aldehyde dehydrogenase family protein OS=Peptoclostridium difficile Y384 GN=QQG_3108 PE=4 SV=1	2.4	804
U4D651;U3YNR9;U3WDN6;T4RC31;T4LT13;T4KUT6;T4HDB3;T4CJV4;T3ZB34;T3RAW3;T3BS35;Q182Y7;A0A031WCS1;A0A069ATK2	U4D651_PEPDI UDP-N-acetylmuramoylalanine--D-glutamate ligase OS=Peptoclostridium difficile T61 GN=murD PE=3 SV=1	3.1	451
S3FLH2;A0A084DUY4;X2JYY4;W0B517;T2BIF6;S6E9R8;S3LPW2;Q4QMW6;Q4QMT5;P57939;P43926;I1XQT0;H8ICA4;H0KGK6;G8MQT7;G7SUQ5;E7AEL2;E7A6M6;E4QYD3;E4QV44;E3GTC4;E1XAM7;E1W2H6;C6AKG9;C4F6X5;A5UHC1;A5U9R1;A4NBA8;A0A088N0S9;A0A060G2S1;A0A037VEP8;A0A037V8M2;P57966	S3FLH2_PASMD Elongation factor Tu (Fragment) OS=Pasteurella multocida P1933 GN=I141_12019 PE=3 SV=1	0	393
Q6CZW6;A0A060B6Y0	EFTU_PECAS Elongation factor Tu OS=Pectobacterium atrosepticum (strain SCRI 1043 / ATCC BAA-672) GN=tuf1 PE=3 SV=1	4.3	394
A0A061QC19	A0A061QC19_9PROT Pyruvate, phosphate dikinase OS=alpha proteobacterium Q-1 GN=ppdK PE=4 SV=1	1.2	895
X8KJ86;V8ICX8;V8HXE9;V5QQI1;U5WH88;S7XKJ6;R0LJ99;Q8CWT3;Q5M6D1;Q5M1T8;Q04LY0;Q03MR6;P95829;N1XEJ9;M5KZV3;L0S8P1;J1V7D8;J1TNQ1;J1TEH8;J1SSZ6;J0YWP2;J0WDB5;I1ZKA5;I0W2X2;I0S8U3;I0Q5K3;H7KCR6;G6VK39;G6V7B1;G6V0D7;G6R7Q6;G6PQY7;G6MQJ9;G6KIK9;E8JZ35;E8JVI9;E7S9I9;E4SQK5;D9NPB6;C1CQ18;C1CJ06;C1CCQ8;C1C5N7;B8ZLY9;B2IMB5;B2E6M0;B1IA52;A8AVA8;A0A098ZFV7;A0A081SD52;A0A062WLP4;K4QBH6;C0M7T9;F5U157;C0ME86;F5…	X8KJ86_9STRE Chaperone protein DnaK OS=Streptococcus sp. CM6 GN=dnaK PE=2 SV=1	5.4	607
X8KGZ6;V8IF89;V8I1A3;U5WGL1;S7XLG2;Q97SV1;Q8CWV4;Q04MM4;N1XJM4;M5KHI6;L0S6C7;J1TIW7;J1PYX4;J1JXH0;J1H0A9;J1AG84;I1ZJD6;I0W1L6;I0Q4R1;H7KAE5;G6VJ98;G6V082;G6R6V5;G6PQ03;G6MPI3;F5VWW0;F5U020;F0IIR4;E8K1M7;E8JVV7;E7S868;D4FPH1;C1CPA0;C1CIA9;C1CC18;C1CAM4;B8ZKG9;B5E6G7;B2IS52;B2E694;B1I8L0;A8AZL3;A3CK75;A0A081QN05;A0A081QGX6;A0A062WMA8;Q9WVV2;A4VYQ5;A4VSG6;X8H7W7;I0S6R5;F9PA35	X8KGZ6_9STRE 50S ribosomal protein L5 OS=Streptococcus sp. CM6 GN=rplE PE=3 SV=1	18.9	180
E4SPU9;A0A074JCR3;X8KFA5;V8I9X9;V8HRC8;U5WD03;S7XGP0;R0MU04;P65240;P65239;L0S7P0;J1U132;J1TIQ1;J1RZH6;J1HFG7;J1EZW1;J1BQZ9;I0W0G1;I0Q2U9;H7K9W5;G6VIR5;G6V9F4;G6UZR0;G6R6C6;G6MNY3;G6KH67;F5VXH4;F5U1S4;E8K1Z0;D9NI45;D4FQJ8;C1CHC4;B2E7F5;A5LE27;A0A081QJE0;A0A062WP99;E7S8L0;J7T5J9;J1Q2I4;G6PPH8;I1ZJ28;N1X9C1;M5L4G7	E4SPU9_STRTN Ribose-phosphate pyrophosphokinase OS=Streptococcus thermophilus (strain ND03) GN=prs PE=3 SV=1	4	321
F5VSI6;A0A074IZQ5;X8KEM4;X8HBC7;I1ZNZ1;I0S5J6;I0Q1J0;F9PAK1;F5U3I3;F0IQ52;E8JVA5;E7S998;D4FQ16;A0A081QMQ8;V8IF09;V8HSE5;U5WH49;S7XNI6;N1X8S2;M5KZZ6;L0S8P4;J1PZ04;J1JWL7;J1HYQ6;J0ZUF3;J0YWI5;I0W4P1;H7KB19;G6VJY7;G6V1U9;G6R7K0;G6PQU1;G6MQE8;C1CCM3;B2E757;A0A081QRE4;A0A064C510;A0A062WR11;J3FAK3;S4X2Y2;L0CT23;H6V2J0;H6V2B9;H6V2A6;H6V292;H6DAH2;H2E7F6;G1EB68;G1EB65;G1EB58;G1EB27;A0A068AYZ2;A0A068AYZ0;…	F5VSI6_STROR Formate C-acetyltransferase OS=Streptococcus oralis SK255 GN=pflB PE=4 SV=1	3.5	695
V8IB70;V8HS10;U5WJ62;Q04N79;P64031;P64030;N1X2A6;M5L6J8;L0SAZ2;J1UXL7;J1TWX9;J1S6F6;J1QBK0;J1HPS5;J0W3C4;I0W513;I0N488;H7KDP6;G6VMN5;G6V3Q8;G6RAE5;G6PU28;G6MS01;E7SBW0;C1CSB0;C1CLI6;C1CF71;C1C881;B8ZL95;B5E653;B2E508;B1ICR4;A8AWA0;A0A081QFI6;A0A081PQM2;A0A062WSP2;Q3DBR5;B4U3U1;A4VZZ3;A4VTQ7;E8JU08;V6III4;S9MJF6;S9JL30;S9IXB2;S9IH03;S9D8S4;S8Z408;S8YQX6;S8SVH0;S8QZS4;S8Q151;S8JDP5;R4ZB31;Q8E645;Q8…	V8IB70_STRMT Elongation factor Tu OS=Streptococcus mitis 27/7 GN=tuf PE=3 SV=1	0	398
U4RXH5;B8F5X3;A0A063VDA6	U4RXH5_HAEPR Chaperone protein HtpG OS=Haemophilus parasuis str. Nagasaki GN=htpG PE=3 SV=1	2.2	628
X8KEB2;X8H5D2;V8IFF9;V8I299;U5WGA3;S7Z7U3;Q97SU6;Q8DS29;Q8CWV2;Q04MM0;Q03IG7;M7DFR4;M7DER1;M2KVV1;M2H1V1;L0S824;J3JQD0;J1VAD7;J1SFK4;J1ILL1;J0ZQ07;J0WCD3;I0W1K9;I0S6U2;I0Q4L8;H7KAE9;H7HSR8;G6VJA2;G6V086;G6R6V9;G6PQ07;G6MPI7;F9PA30;F5VWV6;F5U025;E4ST78;C1CPA4;C1CIB3;C1CC22;C1CAM8;C0ME21;C0MB66;B8ZKP6;B5E6H1;B2E690;B1I8L4;A8AZK9;A3CK80;A0A081R3K0;A0A081PYU7;A0A074J0A3;A0A064BZZ4;Q5M2C9;Q5LXS7;I1ZJE…	X8KEB2_9STRE 50S ribosomal protein L18 OS=Streptococcus sp. CM6 GN=rplR PE=3 SV=1	25.4	118
V8IG09;V8I4E1;U5WGD2;S7Z087;Q8VVB5;Q5LZF1;Q04JB4;Q03KA9;P0A3Y4;P0A3Y3;N1WXA8;M5KJJ9;L0SBE9;J1UY02;J1TVM2;J1GQ56;J1E7S9;J0ZK36;I1ZKQ1;I0W475;I0Q082;H7KEH1;G6VN58;G6V4U4;G6RAX5;G6PUJ1;G6MSH6;E8K343;E4SPI6;D4FU77;C1CSS1;C1CLZ5;C1CFM7;C1C8P5;B8ZM52;B5E706;B2IRR1;B2E325;B1I720;A3CLS0;A0A081R4J8;A0A081QXC7;A0A074J117;A0A064C3Q1;X8KCY5;X5JZN0;V6IDH2;S9NMJ5;S9JMQ8;S9I2S7;S9H9Y1;S9EID4;S9AKC9;S8SJ56;S8RLL…	V8IG09_STRMT 2,3-bisphosphoglycerate-dependent phosphoglycerate mutase OS=Streptococcus mitis 27/7 GN=gpmA PE=3 SV=1	27.8	230
J0VYM7;J1UU23;F9VB88;A0A098CVR0;X8KGK8;V8IB75;V8HVV4;U5WKY7;Q97NG0;Q8VVB7;Q8DN74;Q5M1N9;Q04IA2;Q03ML5;L0S886;J1T2F6;J1S0D5;J1AGX8;I1ZPD1;I0W3K9;I0Q2Z7;H7KFB4;G6VP95;G6V5E6;G6RC28;G6PTJ4;G6MNW4;F0IJM2;E7S907;E4SR05;D9NLV7;C1CH00;B5E379;B2IMZ0;B2E7S0;B1I9D8;A8AUL5;A0A081R115;A0A081Q754;A0A074IXK0;A0A064C3W1;N1XDJ8;M5KD84;F5VU43	J0VYM7_STREE Glucose-6-phosphate isomerase OS=Streptococcus pneumoniae 2072047 GN=AMCSP08_002153 PE=3 SV=1	6.5	383
A0A066IW18	A0A066IW18_KLEPN Uncharacterized protein OS=Klebsiella pneumoniae MGH 74 GN=AE00_02797 PE=4 SV=1	3.6	559
G0G082;A0A067ARD1;Q6N976;B3Q8J5;Q2ITA9;Q20ZU5;Q13B10;A5W384;U4VZQ4;H8DIQ7;Q5N0G7;Q31LF9;H2J1E6;F8JNV5;F2KH37	G0G082_AMYMS Probable phosphoketolase OS=Amycolatopsis mediterranei (strain S699) GN=AMES_5412 PE=3 SV=1	1.4	781
A0A068AVD8	A0A068AVD8_STRPA Elongation factor Tu (Fragment) OS=Streptococcus parasanguinis GN=tuf PE=4 SV=1	11.3	142
A0A069E2I3	A0A069E2I3_9RHOB RNA polymerase-binding transcription factor DksA OS=Hyphomonas adhaerens MHS-3 GN=dksA PE=3 SV=1	7.2	138
V3GYK4;V0VS45;N2STA4;M9IX91;K8QQV0;I2SLY5;E9X7N5;C6EJ65;A0A071A2B0;S3A7U8	V3GYK4_ENTCL Ribose import ATP-binding protein RbsA OS=Enterobacter cloacae UCICRE 5 GN=rbsA PE=3 SV=1	2.4	499
X0FID5;W7B208;S5LN92;S5LFC3;S5KE63;S5JWM4;G2JY50;C8KBF2;A0A083RRP0;A0A083NFY8;A0A083ECE2;A0A082ZRQ5;A0A082W393;A0A073JEA0	X0FID5_LISMN Pyruvate phosphate dikinase OS=Listeria monocytogenes Lm_1889 GN=X847_0653 PE=4 SV=1	1.3	879
A0A074IP33;E8K334;A0A081PZY8;X8KF29;V8IEN6;S7Z083;I0Q513;F5VTZ2;D4FU91;V8I250;U5WGE2;Q9ZHB9;N1WTP7;M5KKK2;L0S7R2;J1TVN2;J1S505;J1PPG2;J1BDR6;J0ZK45;I0W4A1;H7KDT2;G6VN68;G6VAU1;G6V4V4;G6RAY5;G6PUK0;G6MSI6;C1CFN7;B2E316;A0A098ZPN0;I1ZKM2;E8JUM8;E7SCW3;V6IDU6;S9MLZ7;S9J0C0;S9IM80;S9I083;S9EWJ7;S9AE05;S8SHI7;S8REN5;S8PNK5;S8JF81;R4ZAW1;Q3DF00;Q3D2V7;M1XN36;I5BKJ4;A0A075N2H5;F0INW4;M7DH32;M2KDP9;M2FKA…	A0A074IP33_STRSL Cell division protein FtsZ OS=Streptococcus salivarius GN=ftsZ PE=3 SV=1	9.3	440
E4SPQ6;A0A074IP45	E4SPQ6_STRTN NADP-dependent glyceraldehyde-3-phosphate dehydrogenase GapN OS=Streptococcus thermophilus (strain ND03) GN=STND_1212 PE=3 SV=1	24.7	477
Q9F0I7;Q5M2F2;Q5LXV0;Q03IJ9;E4ST20;A0A074IPM8;Q1KRG6;Q1KRG3;Q1KRF3;J1PZN9;G6MQD3;F5VSJ6;H7KB05;G6PQS4;J3JNJ6;A4W3V8;A4VXL3;X8KGX5;V8ICW9;V8HUM5;U5WE72;Q97SD7;Q8DR03;Q04M32;N1XCI1;M5KHG6;L0S8N4;J1HYP4;J0YWG8;I0W4N8;I0Q1I7;G6VJX3;G6V1T2;G6R7I3;E8JY84;E7S7I8;C1CPV5;C1CIU7;C1CCK9;C1C5I0;B8ZLL0;B5E1Q6;B2E770;A0A098YY27;A0A081QMR7;A0A081PSJ9	ILVC_STRTR Ketol-acid reductoisomerase OS=Streptococcus thermophilus GN=ilvC PE=3 SV=1	9.7	340
A0A074IQY5;Q5M2M6;Q5LY21;Q03IS1;E4SSK9;U9X8P8;Q5XDW4;Q48VB6;Q1JNH7;Q1JIM6;Q1J8I4;P69948;P69946;P0DA85;P0DA84;B5XJR1;A2RCI2;A0A098QLD2;A0A077BVT8;A0A030Q5E3;A0A030NIS9;A0A030N9T5;A0A030K1V7;A0A030ENZ1;A0A029WJG0;A0A029U707;A0A029T8R3;Q1JDK5;K4QBG9;E8JX77;X8KEM0;I1ZP69;I0Q1H8;F5VSJ9;D4FQ28;A8AUR6;A0A081QMS0;C0MF25;C0M937;B4U0V9;X8HBB7;I0SH77;F9PAP3;F5U245	A0A074IQY5_STRSL Elongation factor G OS=Streptococcus salivarius GN=fusA PE=3 SV=1	22.9	693
A0A074IRG7;E8K2Q4	A0A074IRG7_STRSL Acetoin reductase OS=Streptococcus salivarius GN=DL07_06295 PE=3 SV=1	13	254
I3E413;G2RQC6;A0A074IRX6;Q6MSP3;P10138;A0A078KKE0	I3E413_BACMT 50S ribosomal protein L15 OS=Bacillus methanolicus MGA3 GN=rplO PE=3 SV=1	12.3	146
F0IN04;A0A074ISI7;X8H8I0;I0S684;F5U0F5;I1ZL85	F0IN04_STRSA Aminopeptidase N OS=Streptococcus sanguinis SK150 GN=pepN PE=4 SV=1	1.4	846
A0A074IT74;B9DVS0;J3JQ77;F5U2A4	A0A074IT74_STRSL Phosphoglycerate kinase OS=Streptococcus salivarius GN=pgk PE=3 SV=1	0	399
V6IC71;S9M883;S9J4S5;S9IIG2;S9HFN7;S9DIW1;S9A973;S8SQP5;S8R4G1;S8NKB2;S8J9F6;R4Z811;Q8E7S4;Q8E2B7;Q5M2D0;Q5LXS8;Q3K3V2;Q3DCL4;Q3D1G4;Q03IG8;P59125;M7DPF0;M7DCH2;M2LPW3;M2GY84;M1XZ34;J3ALD6;I5BJ75;F5U026;E4ST77;A0A074IU90	V6IC71_STRAG 30S ribosomal protein S5 OS=Streptococcus agalactiae MRI Z1-038 GN=rpsE PE=3 SV=1	11.6	164
A0A074IVE3;E4ST82	A0A074IVE3_STRSL 30S ribosomal protein S1 OS=Streptococcus salivarius GN=rpsA PE=4 SV=1	22.8	400
A0A074IVY7;Q3D1H9;Q3CZ38;X8KEF7;X8H611;X5K2I1;V6IBA0;V4QY35;U9XB99;S9NHB4;S9MAN3;S9IFU6;S9HVH0;S9HJ94;S9DEQ1;S9AJS5;S8SYI2;S8R1B3;S8PVX1;S8J505;R4Z8C2;Q8E7T5;Q8E2C8;Q5XED2;Q5M2B6;Q5LXR4;Q48VU6;Q3K3W6;Q3DJB2;Q3DCM9;Q1JP14;Q1JJ59;Q1JE55;Q1J911;Q03IF4;P60435;P60434;P0DE35;P0DE34;M7D198;M2LQ71;M2GAE2;M1YD49;K4Q7G8;J3FB89;I5BJ89;I0S6N2;I0Q4D2;F9PA44;F5VWW9;F5U011;F0IIS3;E8K1N6;E8JVW6;E4STG6;C0MCB3;C0M…	A0A074IVY7_STRSL 50S ribosomal protein L2 OS=Streptococcus salivarius GN=rplB PE=3 SV=1	14.1	277
Q5M5T1;Q5M194;Q03M65;E4SRX7;A0A074IVY9;J9V5C5;J9V3S8;J9UIC5;S4X0K3;S4WZ64;S4WXJ7;H6V1Y5;H6V1V9;H6V1V1;H6V1U7;H6V1U3;H6V1T0;H6V1S5;H6V1Q9;H6V1Q3;H6V1P8;H6V1P2;H6V1P1;H6V1N9;H6V1N5;G1EBC1;G1EBB6;G1EBB2;G1EBA6;G1EBA2;G1EB98;G1EB92;G1EB77;G1EB75;A0A068AZ16;A0A068AZ06;A0A068AZ04;A0A068AXZ7;A0A068AXZ4;A0A068AXX4;A0A068AXW5;A0A068AXT8;A0A068AWH5;A0A068AWG4;A0A068AWG0;A0A068AWF6;A0A068AWF2;A0A068AWB7;A0A…	PPAC_STRT2 Probable manganese-dependent inorganic pyrophosphatase OS=Streptococcus thermophilus (strain ATCC BAA-250 / LMG 18311) GN=ppaC PE=3 SV=1	9	310
A0A074IW53;Q03LT1;E4SSU6;Q5M5F1;Q5M0W4	A0A074IW53_STRSL 50S ribosomal protein L7/L12 OS=Streptococcus salivarius GN=rplL PE=3 SV=1	23	122
Q5M2B4;Q5LXR2;Q03IF2;E4STG8;A0A074IWE9	RL4_STRT2 50S ribosomal protein L4 OS=Streptococcus thermophilus (strain ATCC BAA-250 / LMG 18311) GN=rplD PE=3 SV=1	18.8	207
E4SS78;A0A074IXD3;V6IAJ0;S9NII7;S9JJR1;S9IZS7;S9I293;S9F1P0;S9A6I4;S8R8E2;S8R490;S8PXL1;S8JB63;R4ZAV0;Q3DL41;Q3DC67;Q3D051;M1YD99;I5BNF5	E4SS78_STRTN General stress protein, Gls24 family OS=Streptococcus thermophilus (strain ND03) GN=STND_1674 PE=4 SV=1	19.4	129
Q5M183;J3F8N1;E4SRY8;A0A074IY50;X8KE84;X8H9G7;V8IEY8;V8I1N2;V6IHG4;V4QTE0;U9WRE0;U5WH17;S9NQE9;S9K5V7;S9JBH9;S9IVZ1;S9D835;S9ALF6;S8SNH5;S8SDD7;S8Q1Z3;S8J1G8;S7XN95;R4ZBH2;Q5XAE1;Q1JA88;P63445;P63443;P0CZ49;P0CZ48;P0A2W1;P0A2W0;N1XC91;M7DYV2;M7D878;M5KGW8;M2L751;M2G5P3;M1Y1K9;L0S8L3;K4QAP2;J1U2N0;J1SGC2;J1JWI3;J0ZTB1;J0W4I8;I5BJD9;I0X0I2;I0W4X3;I0SHQ9;I0Q1G1;H7KAY0;G6VJU3;G6V1Q4;G6R7F4;G6PQP8;G6M…	ACP_STRT1 Acyl carrier protein OS=Streptococcus thermophilus (strain CNRZ 1066) GN=acpP PE=3 SV=1	23	74
A0A074IZ11	A0A074IZ11_STRSL Uncharacterized protein OS=Streptococcus salivarius GN=DL07_00950 PE=4 SV=1	10.5	219
A0A074IZ16	A0A074IZ16_STRSL Ribosome-associated factor Y OS=Streptococcus salivarius GN=DL07_00975 PE=4 SV=1	13.2	182
A0A074IZP0;A0A098QGT2;U9WNT5;Q8P159;Q5XCB5;Q48TS4;P0DD99;P0DD98;K4Q8D7;B5XLE2;A2REM5;A0A098QHC3;A0A077BZD7;A0A030Q5T4;A0A030EWU7;A0A029WF46;A0A029UJ14;Q5M5F2;Q5M0W5;Q03LT2;E4SSU5;Q1JBY9	A0A074IZP0_STRSL 50S ribosomal protein L10 OS=Streptococcus salivarius GN=rplJ PE=3 SV=1	19.8	167
A0A074J0H1	A0A074J0H1_STRSL Elongation factor Tu OS=Streptococcus salivarius GN=tuf PE=3 SV=1	4	398
E4STT1;A0A074J0P6;Q1JAT1;K9UL57;K9PJF5;P72749;I4FGV2;C7QTH0;B4WGN9;U9W2E6;A2BW69;D6KP15;A0A095YWU5;V5Q7J8;R4PVX3;X5ITR4;V8UD40;K4TVH3;F2JTS5;A0A072YG11;A0A072XY32;A0A063QAQ8;A0A058TJ77;U1HD88;F0GTF4;E5UC90;C6Q0X9;A0A095U9B1;S1NWW0;S0L7T4;R2Q6Z2;G7DGY5;F7MMP2;E8ZV31;B1KXB1;B1IJ72;A5I4Y9;A3WRL3;T4IRS3;S8CII4;S0S2T0;S0PU87;S0LCH2;S0JWE1;R6CXN5;R3SNN7;R2YZN9;R2WRE1;R2S3C9;R2RQJ7;R2Q9M3;R2PQD1;R2ARE8;…	E4STT1_STRTN Predicted membrane GTPase involved in stress response OS=Streptococcus thermophilus (strain ND03) GN=STND_0718 PE=4 SV=1	5.2	616
P30299;E4SPQ8;A0A074J0R7	PT1_STRSL Phosphoenolpyruvate-protein phosphotransferase OS=Streptococcus salivarius GN=ptsI PE=3 SV=1	2.8	577
A0A074J1U0	A0A074J1U0_STRSL Pyruvate kinase OS=Streptococcus salivarius GN=DL07_10200 PE=3 SV=1	12.2	500
I1ZLR8;A0A074J2F3;L0S4C8;K4Q8W2;J1E8E2;V4QRE8;F5CSV4;E4SU08;X8KDT9;X8HB40;V8IBP4;V8I284;U5WJH0;N1WYN9;M5KK11;L0S768;J1TXH9;J1T5U3;J1B4F6;J0YME0;I0W0I9;I0S6D9;I0Q410;H7KDQ5;G6VMP4;G6V3R7;G6RAF3;G6PU40;G6MS09;F9P5L1;F5VXE9;F0IMB7;E8JZU3;E8JTD9;E7SBD7;C1CF82;B2E517;A0A081Q324	I1ZLR8_STRPA Phosphomannomutase OS=Streptococcus parasanguinis FW213 GN=manB PE=3 SV=1	11.7	571
A0A074J2H4;E4SP24	A0A074J2H4_STRSL Alpha-1,4 glucan phosphorylase OS=Streptococcus salivarius GN=DL07_08550 PE=3 SV=1	4.6	753
A0A074J3C3	A0A074J3C3_STRSL Sugar ABC transporter substrate-binding protein OS=Streptococcus salivarius GN=DL07_08535 PE=4 SV=1	7.2	415
V8HY88;F0IJM3;A0A074J3I5	V8HY88_9STRE Sorbitol-6-phosphate 2-dehydrogenase OS=Streptococcus pseudopneumoniae 1321 GN=U752_07470 PE=3 SV=1	15.4	266
A0A074JC03	A0A074JC03_STRSL Elongation factor Ts OS=Streptococcus salivarius GN=tsf PE=3 SV=1	7.8	346
A0A074JDF4	A0A074JDF4_STRSL Glyceraldehyde-3-phosphate dehydrogenase OS=Streptococcus salivarius GN=DL07_05065 PE=3 SV=1	8.6	336
A0A074JDR9	A0A074JDR9_STRSL Membrane protein OS=Streptococcus salivarius GN=DL07_09430 PE=4 SV=1	4	354
A0A074JEI8;Q5M2C8;Q5LXS6;Q03IG6;E4STF4	A0A074JEI8_STRSL 50S ribosomal protein L6 OS=Streptococcus salivarius GN=rplF PE=3 SV=1	33.7	178
B6CEF6;Q9ZJ01;Q5M5J1;Q5M104;Q03LX3;F0INH9;E8K0I5;E4SSH2;A8AYG1;A3CM14;A0A074JG90;B6CEF2;B6CEF0;B6CEE2;B6CEE0;B6CED5;B6CEC7;E9JSG4;E9JSG0;E9JSF8;X8KFZ8;X8H957;X5K1N5;V8IEM9;V8I295;V6ID60;V4QZM4;U9WI63;S9MHD1;S9J727;S9IE55;S9HDR4;S9D9J6;S8Z0S1;S8RLE1;S8QZU6;S8NFQ1;S8J9H6;S7ZAZ3;R4Z8H0;Q9A0I7;Q97PT6;Q8P1K5;Q8E5U8;Q8E072;Q8DP44;Q5XCY0;Q48UD3;Q3K1J5;Q3DH18;Q3D0H9;Q1JMI9;Q1JHN5;Q1JCL3;Q1J7F9;Q04HT9;P95…	B6CEF6_STRSA F-ATPase beta-subunit (Fragment) OS=Streptococcus sanguinis GN=atpD PE=4 SV=1	11.6	251
Q5M5P7;Q5M159;Q03M33;E4SS24;A0A074JGX4	RL21_STRT2 50S ribosomal protein L21 OS=Streptococcus thermophilus (strain ATCC BAA-250 / LMG 18311) GN=rplU PE=3 SV=2	18.3	104
E4SS36;A0A074JGY2;X5JZY1;V6IFE2;S9MN76;S9JTT5;S9IC62;S9HHJ4;S9EY44;S8Z2E6;S8SWR7;S8R8V9;S8NDE1;S8JHA6;Q3DFQ8;Q3D0Y7;M7E2D6;M7DHT9;M2KUQ9;M2GYP3;I5BMU0;A0A076Z7Q7;A0A075NBL9;A0A075N0K3	E4SS36_STRTN Glutamate dehydrogenase OS=Streptococcus thermophilus (strain ND03) GN=STND_0425 PE=3 SV=1	6.9	450
I1ZMY7;A0A074JIF7;X8KDY3;V8IAF6;V8I0G2;U5WJC3;S7XKV1;Q8VVC1;Q5M100;Q04JH4;Q03LW9;P66943;P66942;N1XG28;M5KKU9;L0S706;J1UYH5;J1TVX8;J1T605;J1S6U7;J1E7I9;I0W1X9;I0Q1U6;H7KEA6;G6VMX5;G6V4K6;G6RAN0;G6PUC4;G6MS91;F5VS58;E8JYF9;E8JSL3;E7SBW1;E4SSH6;C1CFF7;B5E6L7;B2E381;B1ICZ4;A8AWA1;A5MHU6;A0A081R744;A0A081PNX2;A0A064C609;A0A062WQE6;K9JQR4;K9JQK3;K9JQJ8;K9JQJ2;K9JQG0;K9JQF7;K9JPD7;K9JN47;K9JN38;K9JN37;K…	I1ZMY7_STRPA Triosephosphate isomerase OS=Streptococcus parasanguinis FW213 GN=tpiA PE=3 SV=1	26.6	252
A0A074JJR6;N1X5Z4;W7CLL8;X8KFY0;V8IDT6;V8I3W4;U5WFL8;S7XI51;R0NCM6;Q97RC6;Q8DQ85;Q04L24;M5KG79;L0S9K8;J1U1I9;J1TBD2;J1SQT3;J1SAP8;J1PWB0;J1JSN2;I0W436;I0Q2C2;H7KBM6;G6VL41;G6V8E0;G6V251;G6R8S7;G6PS02;G6MRN1;G6KJ94;F5VVA0;D9NMC0;D4FSI1;C1CRZ7;C1CJY4;C1CDP4;C1C6M8;B8ZNU0;B5E3Z8;B2IP53;B2E4B9;B1IB66;A0A081QQM8;A0A064C3A6;X8H9W9;I0X3N3;I0S699;F5U2Y7;Q9L9E3;Q03KB7;E4SPH7	A0A074JJR6_STRSL ATP-dependent 6-phosphofructokinase OS=Streptococcus salivarius GN=pfkA PE=3 SV=1	8.8	339
A0A099I3R4;X5K1N1;V6IDA8;S9MHP0;S9IEI2;S9I3G7;S9HE28;S9D9P1;S8Z192;S8SB42;S8RJJ0;S8NHM1;S8JGY8;R4Z9S8;Q8E5V7;Q8E080;Q3K1K4;Q3DH09;M1XZH1;J3AK55;I5BL93;B9DRS6;A0A076YUA3;A0A075MXF6;F0INJ3	A0A099I3R4_CLOIN Glucose-1-phosphate adenylyltransferase OS=Clostridium innocuum GN=glgC PE=4 SV=1	3.2	378
A0A075Q2P2	A0A075Q2P2_CORPS Chorismate mutase I OS=Corynebacterium pseudotuberculosis GN=CPTA_01192 PE=4 SV=1	10	100
M4TMP5;E0T5S0;D0Z9S5;C5BGM7;A0A076LIV9;Q8ZAN8;Q66FQ9;Q1CN86;Q1C1T4;I8JXC5;I7UQ61;I7MSA9;I6JJP9;B0A5C7;A7FNJ0;A4TS36;A0A094WAZ9;A0A084XA83;B6RBI4;B6RBI3;B6RBH4;B6RBF3	M4TMP5_9ENTR Elongation factor Tu OS=Edwardsiella piscicida C07-087 GN=tuf PE=3 SV=1	0	394
V4E8D3;T9QFX8;T8S7K9;T8PN46;T8AZ61;T7UV02;T7HA40;T6S738;T5W1U9;T5P7H9;T5NJW1;S1S6N0;R9EET1;Q83KN4;L8CQ88;L5J5K8;L4Z747;L4VR36;L4STL0;L3S8X4;L3L5G3;G5KN42;E2QNC7;A0A080APB4;A0A077DR73	V4E8D3_ECOLX Outer membrane porin OmpD OS=Escherichia coli HVH 86 (4-7026218) GN=G748_02138 PE=3 SV=1	7.5	360
A0A095BCL7;A0A095CP95;A0A078KNF1;U1RV99;Q5X7K6;Q5WZ04;A5IH21;P53592;B6J8N7;B6IZ97;A9N8R8;A9KBQ4	A0A095BCL7_PISSA Succinate-CoA ligase, beta subunit (Fragment) OS=Piscirickettsia salmonis GN=KU39_2108 PE=4 SV=1	4.7	257
A0A080KJ69	A0A080KJ69_9GAMM Zn-dependent alcohol dehydrogenase OS=Gilliamella apicola SCGC AB-598-P17 GN=GASC598P17_015960 PE=3 SV=1	4.7	343
V8IE44;V8HTM8;S7XSW3;I0W3W9;E7SB52;A0A081Q3K7;A0A098QIH5;V4SI10;U9WNU3;Q5XCB4;P66063;P0DE03;P0DE02;P0C098;K4QCI8;C0MDT8;C0M8X3;A2REM4;A0A098QHX3;A0A077BWU8;A0A030Q7P6;A0A030NHI2;A0A030N523;A0A030JZM9;A0A030EUH2;A0A029WCU3;A0A029UIY1;A0A029T661;A0A023VQM3;U5WEJ7;Q04JZ4;P0A472;P0A471;N1X791;M5KXM8;L0SAK8;J1TXZ3;J1S7C1;J1JN35;J0VXA1;G6VMA3;G6V3E3;G6PTM9;G6MUQ1;C1CR01;C1CL62;C1CEU3;C1C7V4;B8ZKK3;B5E5…	V8IE44_STRMT 50S ribosomal protein L7/L12 OS=Streptococcus mitis 27/7 GN=rplL PE=3 SV=1	0	122
X8KBU5;V8IAL6;S7XSJ6;R0MYB7;I1ZMW5;I0Q3L7;F5VSQ3;E8JSN9;D4FT46;A0A081SAG9;A0A081QTS0;X8HAI0;V8HQS5;F9P6C1;I0SHG7;F5TZS7;U5WF96;Q97QS2;Q8DPS0;Q04KG2;N1XAD3;M5KFK3;L0S6J0;J1S4K7;J1JQ33;J1IK21;J1H888;J0ZCX1;I0W298;H7KCA8;G6VLQ7;G6V946;G6V2U8;G6R9H5;G6MU98;G6KJN0;E8K0B9;D9NN60;C1CRM6;C1CKJ0;C1CEB3;C1C7C0;B8ZPW9;B5E4P1;B2IPX8;B2E5N6;B1IBR3;A0A081PXA5;A0A064C0W5;J1PU90;G6PSR5;F0IN71;A0A024F8D9;Q9XDS7;U…	X8KBU5_9STRE Enolase OS=Streptococcus sp. CM6 GN=eno PE=3 SV=1	4.1	434
X8KEL4;V8IFI3;V8I2B6;S7YYB9;I1ZJC4;I0W1M3;I0Q4E7;F5VWX1;E8K1N8;E7S879;D4FPI2;A0A081S9P4	X8KEL4_9STRE 50S ribosomal protein L4 OS=Streptococcus sp. CM6 GN=rplD PE=3 SV=1	6.3	207
A0A081SZA8	A0A081SZA8_9SPHN Cysteine desulfurase OS=Sphingobium lucknowense F2 GN=sufC PE=4 SV=1	5.6	248
A0A083WW18;B7GSI5	A0A083WW18_BIFLN DNA polymerase III subunit beta OS=Bifidobacterium longum subsp. longum 1-5B GN=BL15B_06890 PE=3 SV=1	27	159
A0A083WW36;B7GSG9	A0A083WW36_BIFLN Glutamate dehydrogenase OS=Bifidobacterium longum subsp. longum 1-5B GN=BL15B_07005 PE=3 SV=1	7.8	448
A0A087ANC8;A0A083WW41;W4N5U5;A0A087BD02;D1NWD1;S2ZHT6;A0A087DYW6	A0A087ANC8_9BIFI DNA gyrase subunit B OS=Bifidobacterium cuniculi GN=gyrB PE=3 SV=1	1.6	688
W4N5R0;C0BRD1;B7GPD4;B6XW41;A0A083WW75;A0A087BCZ8;D6T143;A0A087DYZ5	W4N5R0_9BIFI Sugar ABC transporter ATP-binding protein OS=Bifidobacterium moukalabense DSM 27321 GN=BMOU_2086 PE=4 SV=1	13.3	375
B7GPB9;A0A083WW88	B7GPB9_BIFLS Alpha-galactosidase OS=Bifidobacterium longum subsp. infantis (strain ATCC 15697 / DSM 20088 / JCM 1222 / NCTC 11817 / S12) GN=BLIJ_2531 PE=4 SV=1	3	767
B7GQH9;C0BS13;A0A083WWR0;A0A087DWN2	B7GQH9_BIFLS RNA polymerase sigma factor SigA OS=Bifidobacterium longum subsp. infantis (strain ATCC 15697 / DSM 20088 / JCM 1222 / NCTC 11817 / S12) GN=sigA PE=3 SV=1	3.4	464
A0A087BI93;W4NAI8;A1A268;A0A087DWP1;S3AGH5;Q8G4G5;B7GQH1;B3DR89;A0A083WWS0;B8DTA0;A0A087B3P8	A0A087BI93_9BIFI Protein translocase subunit SecA OS=Bifidobacterium merycicum GN=secA PE=3 SV=1	1.6	949
B7GQH0;A0A083WWS1	B7GQH0_BIFLS Sigma 54 modulation protein/ribosomal protein S30EA OS=Bifidobacterium longum subsp. infantis (strain ATCC 15697 / DSM 20088 / JCM 1222 / NCTC 11817 / S12) GN=BLIJ_0968 PE=4 SV=1	15.5	220
A0A087BI61;W4NAM2;C0BS54;B7GQE5;B6XTD4;A0A083WWU9	A0A087BI61_9BIFI ABC transporter ATP-binding protein OS=Bifidobacterium merycicum GN=BMERY_0127 PE=3 SV=1	2.4	668
Q8G4L1;D1NSZ8;B7GQC4;B3DQT4;A0A087BI35;A0A083WWX0	RL20_BIFLO 50S ribosomal protein L20 OS=Bifidobacterium longum (strain NCC 2705) GN=rplT PE=3 SV=1	9.4	127
B7GQC2;A0A083WWX2	B7GQC2_BIFLS Initiation factor 3 OS=Bifidobacterium longum subsp. infantis (strain ATCC 15697 / DSM 20088 / JCM 1222 / NCTC 11817 / S12) GN=BLIJ_0919 PE=4 SV=1	6.6	211
A0A083WWX5;B7GQC0	A0A083WWX5_BIFLN Glyceraldehyde-3-phosphate dehydrogenase OS=Bifidobacterium longum subsp. longum 1-5B GN=BL15B_06170 PE=3 SV=1	8.2	352
U9X4B1;A0A083WWY7	U9X4B1_STRPY Metallopeptidase family M24 (Fragment) OS=Streptococcus pyogenes GA19700 GN=HMPREF1233_0152 PE=4 SV=1	3.9	333
Q8G4N5;B7GQA1;B3DQQ9;A0A083WWZ4	NAGB_BIFLO Glucosamine-6-phosphate deaminase OS=Bifidobacterium longum (strain NCC 2705) GN=nagB PE=3 SV=1	18.1	270
A0A083WWZ8	A0A083WWZ8_BIFLN 2-dehydro-3-deoxygluconokinase OS=Bifidobacterium longum subsp. longum 1-5B GN=BL15B_06285 PE=4 SV=1	4	298
A0A083WX64	A0A083WX64_BIFLN Sucrose phosphorylase OS=Bifidobacterium longum subsp. longum 1-5B GN=BL15B_04265 PE=4 SV=1	4.9	508
Q8G6V1;B7GT37;B6XSA8;A0A083WX68;W4N7B6;A0A087BGB8	ILVC2_BIFLO Ketol-acid reductoisomerase 2 OS=Bifidobacterium longum (strain NCC 2705) GN=ilvC2 PE=3 SV=1	4.3	350
Q8G6W1;B3DNP9;A0A083WX78;B7GT47;S2ZQ11	DNAK_BIFLO Chaperone protein DnaK OS=Bifidobacterium longum (strain NCC 2705) GN=dnaK PE=3 SV=1	3.5	626
U9XA87;D4M1N5;D4J2U2;C5EII2;N2A6N7;W4N7M8;C0BR47;B6XXL8;A0A087DY88;A0A087BDI7;A0A083WXA9;E5VSS4	U9XA87_STRPY Semialdehyde dehydrogenase, NAD-binding domain protein (Fragment) OS=Streptococcus pyogenes GA19700 GN=HMPREF1233_0149 PE=4 SV=1	10.4	125
Q8G700;C0BR15;A0A083WXC0;D6SYZ2;A0A087BED8;W4N7Q4;B7GT87;A0A087DY69	FTHS_BIFLO Formate--tetrahydrofolate ligase OS=Bifidobacterium longum (strain NCC 2705) GN=fhs PE=3 SV=1	5.7	505
A0A083WXC9	A0A083WXC9_BIFLN Serine protease OS=Bifidobacterium longum subsp. longum 1-5B GN=BL15B_04620 PE=4 SV=1	2.1	1966
A0A083WXG1	A0A083WXG1_BIFLN Sugar ABC transporter substrate-binding protein OS=Bifidobacterium longum subsp. longum 1-5B GN=BL15B_04800 PE=4 SV=1	7.9	441
Q8G7G1;B3DTM9;A0A083WXQ8;B7GMZ8	RS16_BIFLO 30S ribosomal protein S16 OS=Bifidobacterium longum (strain NCC 2705) GN=rpsP PE=3 SV=1	24.2	153
W4N7X5;C0BQV3;B6XWK4;Q8G7H5;B7GN19;B3DTL4;A0A083WXS3	W4N7X5_9BIFI Phosphopantetheine adenylyltransferase OS=Bifidobacterium moukalabense DSM 27321 GN=coaD PE=3 SV=1	13.4	164
B7GN35;A0A083WXV0	B7GN35_BIFLS 50S ribosomal protein L19 OS=Bifidobacterium longum subsp. infantis (strain ATCC 15697 / DSM 20088 / JCM 1222 / NCTC 11817 / S12) GN=rplS PE=3 SV=1	10.7	121
A0A087BF53;W4NBG4;C0BV05;B6XSM8;A0A083WXV4	A0A087BF53_9BIFI Sugar kinase OS=Bifidobacterium merycicum GN=BMERY_1743 PE=4 SV=1	2.2	542
A0A083WXV5;W4NBE1;A0A087D355	A0A083WXV5_BIFLN Ribulose 5-phosphate epimerase OS=Bifidobacterium longum subsp. longum 1-5B GN=BL15B_05585 PE=4 SV=1	25.7	230
Q8G7W9;B7GQ21;A0A083WYI2;W4N9Q7;C0BSD9;B6XUK4;A0A087BI00;D6T0M8;A0A087DXD3;A0R0R9;A0A097MC86;D5UG50;A1TBP9	SYG_BIFLO Glycine--tRNA ligase OS=Bifidobacterium longum (strain NCC 2705) GN=glyQS PE=3 SV=1	6.1	490
W4N820;B7GQ23;A0A083WYI4;A0A087ARS6;D6T0N0;A0A087BI02;A0A087DXD1	W4N820_9BIFI Cell division protein FtsZ OS=Bifidobacterium moukalabense DSM 27321 GN=ftsZ PE=3 SV=1	6.6	394
A0A083WYI7;B7GQ26	A0A083WYI7_BIFLN Dihydrouridine synthase OS=Bifidobacterium longum subsp. longum 1-5B GN=BL15B_04210 PE=4 SV=1	19.4	459
A0A083X0Y5;C0BVF9	A0A083X0Y5_BIFLN Sugar ABC transporter ATP-binding protein OS=Bifidobacterium longum subsp. longum 1-5B GN=BL15B_02330 PE=3 SV=1	5.5	513
A0A083X0Y6	A0A083X0Y6_BIFLN Sugar ABC transporter substrate-binding protein OS=Bifidobacterium longum subsp. longum 1-5B GN=BL15B_02335 PE=4 SV=1	33	327
A0A083X103;B7GPS8	A0A083X103_BIFLN DNA repair protein OS=Bifidobacterium longum subsp. longum 1-5B GN=BL15B_02430 PE=4 SV=1	2.7	486
U9WN26;B6XX13;C0BVD6;B7GPS6;W4N7Y6;A0A087BDB5;Q3L5C2;A0A083X109;H8PGA0	U9WN26_STRPY UvrB/UvrC domain protein (Fragment) OS=Streptococcus pyogenes GA19700 GN=HMPREF1233_0093 PE=4 SV=1	18.5	238
Q8G879;D6QTD5;B7GPR8;B3DPK4;A0A083X117;A0A087DVP6	CH60_BIFLO 60 kDa chaperonin OS=Bifidobacterium longum (strain NCC 2705) GN=groL PE=3 SV=1	24	541
P17615;B7GPQ3;A0A083X133	DBH1_BIFLO DNA-binding protein HB1 OS=Bifidobacterium longum (strain NCC 2705) GN=hup PE=1 SV=3	15.1	93
A0A083X144;A0A087BK98;A0A087AX28;W4N7V4;A1A0T7;Q8G3H2;B7GUP9	A0A083X144_BIFLN Dihydroxy-acid dehydratase OS=Bifidobacterium longum subsp. longum 1-5B GN=ilvD PE=3 SV=1	2.2	589
S3A0W1;A0A083X1A8;Q8G3N6	S3A0W1_BIFBR Inosine-5'-monophosphate dehydrogenase OS=Bifidobacterium breve HPH0326 GN=guaB PE=3 SV=1	9.7	517
C0BQ26;B6XVT8;A0A083X1C1	C0BQ26_9BIFI Xylulokinase OS=Bifidobacterium pseudocatenulatum DSM 20438 = JCM 1200 = LMG 10505 GN=xylB PE=3 SV=1	4.3	506
A0A083X1D6	A0A083X1D6_BIFLN Sugar ABC transporter permease OS=Bifidobacterium longum subsp. longum 1-5B GN=BL15B_03140 PE=4 SV=1	3.2	405
A0A083X1D7;W4NB94	A0A083X1D7_BIFLN ABC transporter ATP-binding protein OS=Bifidobacterium longum subsp. longum 1-5B GN=BL15B_03145 PE=3 SV=1	7.7	517
A0A083X1D8	A0A083X1D8_BIFLN ABC transporter substrate-binding protein OS=Bifidobacterium longum subsp. longum 1-5B GN=BL15B_03150 PE=4 SV=1	16.9	385
A0A083X1F7;B7GP41;W4N7C9	A0A083X1F7_BIFLN 1,2-propanediol oxidoreductase OS=Bifidobacterium longum subsp. longum 1-5B GN=BL15B_03255 PE=4 SV=1	21.9	383
Q8G485;B7GQR9;B3DRT1;A0A083X2A4	EFTS_BIFLO Elongation factor Ts OS=Bifidobacterium longum (strain NCC 2705) GN=tsf PE=3 SV=1	21.9	283
Q8G483;B3DRT4;A0A083X2A6;B7GQS1;A0A087BGV5	RRF_BIFLO Ribosome-recycling factor OS=Bifidobacterium longum (strain NCC 2705) GN=frr PE=3 SV=1	16.4	183
B7GQV5;A0A083X2D9	B7GQV5_BIFLS Transaldolase OS=Bifidobacterium longum subsp. infantis (strain ATCC 15697 / DSM 20088 / JCM 1222 / NCTC 11817 / S12) GN=tal PE=3 SV=1	0	367
A0A083X2E0	A0A083X2E0_BIFLN Transketolase OS=Bifidobacterium longum subsp. longum 1-5B GN=BL15B_01540 PE=4 SV=1	0	702
W4N8Z3;C0BTK5;Q8G6B1;B3DRY6;A0A083X2F7	W4N8Z3_9BIFI Bifunctional purine biosynthesis protein PurH OS=Bifidobacterium moukalabense DSM 27321 GN=purH PE=3 SV=1	2.4	542
S3AFR8;B7GRV6;A0A083X2M0	S3AFR8_BIFBR Uncharacterized protein OS=Bifidobacterium breve HPH0326 GN=HMPREF1482_01857 PE=4 SV=1	14.2	317
A0A083X2V0	A0A083X2V0_BIFLN Flavin-nucleotide-binding protein OS=Bifidobacterium longum subsp. longum 1-5B GN=BL15B_00910 PE=4 SV=1	17.9	134
P59159;B7GUR7;B3DQI6;A0A083X4W8;A0A087DV11	GPMA_BIFLO 2,3-bisphosphoglycerate-dependent phosphoglycerate mutase OS=Bifidobacterium longum (strain NCC 2705) GN=gpmA PE=3 SV=1	22	246
E8MF10;B7GN76;A0A083X4X9	GALE_BIFL2 UDP-glucose 4-epimerase OS=Bifidobacterium longum subsp. longum (strain ATCC 15707 / DSM 20219 / JCM 1217 / NCTC 11818 / E194b) GN=lnpD PE=1 SV=1	38.5	340
E8MF11;B7GN77;A0A083X4Y0	GALT_BIFL2 Galactose-1-phosphate uridylyltransferase OS=Bifidobacterium longum subsp. longum (strain ATCC 15707 / DSM 20219 / JCM 1217 / NCTC 11818 / E194b) GN=galT PE=1 SV=1	3.1	515
E8MF12;A0A083X4Y1	NAHK_BIFL2 N-acetylhexosamine 1-kinase OS=Bifidobacterium longum subsp. longum (strain ATCC 15707 / DSM 20219 / JCM 1217 / NCTC 11818 / E194b) GN=nahK PE=1 SV=1	12.3	359
E8MF13;B7GN79;A0A083X4Y2	LNPA_BIFL2 1,3-beta-galactosyl-N-acetylhexosamine phosphorylase OS=Bifidobacterium longum subsp. longum (strain ATCC 15707 / DSM 20219 / JCM 1217 / NCTC 11818 / E194b) GN=lnpA PE=1 SV=1	10.7	751
C0BV61;A0A083X4Y3	C0BV61_9BIFI ABC transporter permease OS=Bifidobacterium pseudocatenulatum DSM 20438 = JCM 1200 = LMG 10505 GN=BIFPSEUDO_04304 PE=3 SV=1	5	319
A0A083X4Y5	A0A083X4Y5_BIFLN ABC transporter substrate-binding protein OS=Bifidobacterium longum subsp. longum 1-5B GN=BL15B_00210 PE=4 SV=1	32	438
W4N8D0;Q8G3W7;D6T1X2;B7GN83;B3DQG7;A1A0B7;A0A087BIX7;A0A083X4Y6;B8DW52;A0A087ALY7	W4N8D0_9BIFI Serine--tRNA ligase OS=Bifidobacterium moukalabense DSM 27321 GN=serS PE=3 SV=1	9.8	428
B7GN89;A0A083X4Z1;A2Q6K6;W4N8T8;S3AHS4;A0A087BIX3	B7GN89_BIFLS Phosphoglucomutase OS=Bifidobacterium longum subsp. infantis (strain ATCC 15697 / DSM 20088 / JCM 1222 / NCTC 11817 / S12) GN=BLIJ_2260 PE=3 SV=1	13.6	558
Q8G3Z5;B7GNB6;B3DQD8;A0A083X514	RS13_BIFLO 30S ribosomal protein S13 OS=Bifidobacterium longum (strain NCC 2705) GN=rpsM PE=3 SV=1	12	125
P59122;B7GNC3;B3DQD1;A0A083X521	RS5_BIFLO 30S ribosomal protein S5 OS=Bifidobacterium longum (strain NCC 2705) GN=rpsE PE=3 SV=1	20.6	233
W4N741;Q8G406;C0BQG8;B7GNC8;B6XWU9;B3DQC6;A1A081;A0A083X526;A0A087DUV8	W4N741_9BIFI 50S ribosomal protein L5 OS=Bifidobacterium moukalabense DSM 27321 GN=rplE PE=3 SV=1	18.4	190
Q8G407;B7GNC9;B3DQC5;A0A083X527;B8DW24	RL24_BIFLO 50S ribosomal protein L24 OS=Bifidobacterium longum (strain NCC 2705) GN=rplX PE=3 SV=1	17.1	111
W4N898;Q8G408;D1NVC7;C0BQH0;B8DW23;B7GND0;B6XWV1;B3DQC4;A1A079;A0A087BDM6;A0A083X528	W4N898_9BIFI 50S ribosomal protein L14 OS=Bifidobacterium moukalabense DSM 27321 GN=rplN PE=3 SV=1	13.1	122
U9WXJ0;Q8G411;B3DQC1;A0A083X531;B7GND3	U9WXJ0_STRPY 50S ribosomal protein L16 OS=Streptococcus pyogenes GA19700 GN=rplP_2 PE=3 SV=1	29.8	124
P59179;B7GND4;B3DQC0;A0A083X532;S3AHY5	RS3_BIFLO 30S ribosomal protein S3 OS=Bifidobacterium longum (strain NCC 2705) GN=rpsC PE=3 SV=1	18.4	267
Q8G414;B7GND7;B3DQ16;A0A083X535;A1A072;W4N700;B8DW16;D1NVD4;C0BQH7;B6XWV8	RL2_BIFLO 50S ribosomal protein L2 OS=Bifidobacterium longum (strain NCC 2705) GN=rplB PE=3 SV=1	39.1	276
Q8G415;D6T1N0;D1NVD5;B7GND8;B3DQ15;A0A083X536	RL23_BIFLO 50S ribosomal protein L23 OS=Bifidobacterium longum (strain NCC 2705) GN=rplW PE=3 SV=1	13.3	98
Q8G416;B7GND9;B3DQ14;A0A083X537	RL4_BIFLO 50S ribosomal protein L4 OS=Bifidobacterium longum (strain NCC 2705) GN=rplD PE=3 SV=1	25.2	218
Q8G417;B7GNE0;B3DQ13;A0A083X538	RL3_BIFLO 50S ribosomal protein L3 OS=Bifidobacterium longum (strain NCC 2705) GN=rplC PE=3 SV=1	6.1	213
W4N742;Q8G418;D1NVD8;C0BQI1;B8DW12;B7GNE1;B6XWW2;B3DQ12;A1A068;A0A087DUU5;A0A087BDL5;A0A087AE89;A0A083X539	W4N742_9BIFI 30S ribosomal protein S10 OS=Bifidobacterium moukalabense DSM 27321 GN=rpsJ PE=3 SV=1	45.1	102
A0A083X541;S2ZHU1;B7GNE4;A0A087BDL2	A0A083X541_BIFLN Aldehyde-alcohol dehydrogenase OS=Bifidobacterium longum subsp. longum 1-5B GN=BL15B_00520 PE=3 SV=1	6.3	909
Q8CY47;B9TTG5;B7GNF9;B3DPY3;A0A083X565;D6T1L1;W4N705;Q5YBW1;A1A040;A0A087DUS1;A0A087BEF3;Q5YBV6;B8DVZ4	CH10_BIFLO 10 kDa chaperonin OS=Bifidobacterium longum (strain NCC 2705) GN=groS PE=3 SV=1	35.1	97
Q8G443;B3DPX4;A0A083X574;B7GNG8	RL7_BIFLO 50S ribosomal protein L7/L12 OS=Bifidobacterium longum (strain NCC 2705) GN=rplL PE=3 SV=1	42.1	126
Q8G444;B7GNG9;B3DPX3;A0A083X575	RL10_BIFLO 50S ribosomal protein L10 OS=Bifidobacterium longum (strain NCC 2705) GN=rplJ PE=3 SV=1	33.5	173
S2ZIX3;Q8G447;B3DPX0;A0A083X578;B7GNH2;U9WK42;W4N6R7;A1A008;D1NVK9;A0A087DUN0	S2ZIX3_BIFBR Polyribonucleotide nucleotidyltransferase OS=Bifidobacterium breve HPH0326 GN=pnp PE=3 SV=1	4.5	903
Q8G5Z8;B3DSB4;A0A083X6F8;B7GS74	RL25_BIFLO 50S ribosomal protein L25 OS=Bifidobacterium longum (strain NCC 2705) GN=rplY PE=3 SV=1	23.3	206
W4N8R9;Q8G5Y5;C0BT28;B7GS87;B6XV49;B3DSC7;A1A1B4;A0A083X6H1	W4N8R9_9BIFI Glucose-1-phosphate adenylyltransferase OS=Bifidobacterium moukalabense DSM 27321 GN=glgC PE=3 SV=1	7.2	414
Q8G5X7;A0A083X6H9	PYRG_BIFLO CTP synthase OS=Bifidobacterium longum (strain NCC 2705) GN=pyrG PE=3 SV=1	4.7	553
A0A087DW58;W4N8Q5;S2ZEN7;C0BT09;B7GSA1;B6XV65;A1A198;A0A087BGY9;Q8G5W9;A0A083X6I7;D6T0G2;A0A087B4A2	A0A087DW58_9BIFI Alanine--tRNA ligase OS=Bifidobacterium thermacidophilum subsp. porcinum GN=alaS PE=3 SV=1	1.5	891
Q8G5Q7;B7GSV7;B3DSL6;A0A083X6Q7	TIG_BIFLO Trigger factor OS=Bifidobacterium longum (strain NCC 2705) GN=tig PE=3 SV=1	8.5	459
A0A083X6R1	A0A083X6R1_BIFLN Formate acetyltransferase OS=Bifidobacterium longum subsp. longum 1-5B GN=BL15B_08080 PE=4 SV=1	18.2	791
A0A083X6R8;B7GSW8	A0A083X6R8_BIFLN Phosphoketolase OS=Bifidobacterium longum subsp. longum 1-5B GN=BL15B_08120 PE=4 SV=1	12.2	825
S2ZD40;B7GSW9;A0A087DWA0;A0A087BHG0;A0A087B493;A0A083X6R9;Q8G5P4;F5SIX6;D1NS89	S2ZD40_BIFBR GMP synthase [glutamine-hydrolyzing] OS=Bifidobacterium breve HPH0326 GN=guaA PE=3 SV=1	2.3	520
A0A083X6T7;S2ZE17	A0A083X6T7_BIFLN Acetate kinase OS=Bifidobacterium longum subsp. longum 1-5B GN=ackA PE=3 SV=1	11.5	409
A0A087B483;D1NS62;A0A083X6V4	A0A087B483_9BIFI Two-component system response regulator OS=Bifidobacterium cuniculi GN=BCUN_0328 PE=4 SV=1	5.4	240
A0A083X732;B7GSZ0	A0A083X732_BIFLN Pyruvate kinase OS=Bifidobacterium longum subsp. longum 1-5B GN=BL15B_08785 PE=3 SV=1	14.4	480
A0A083X736;A0A087BKX9;A0A087DWB8	A0A083X736_BIFLN 30S ribosomal protein S1 OS=Bifidobacterium longum subsp. longum 1-5B GN=BL15B_08805 PE=3 SV=1	6.3	491
S2ZJR8;Q8G5I9;B3DSV2;A0A083X766;B7GTK2;D1NS50	S2ZJR8_BIFBR Enolase OS=Bifidobacterium breve HPH0326 GN=eno PE=3 SV=1	10.2	432
A0A087BKN2;B7GTQ7;A0A083X7B6;A0A087AQ89;A0A087DZV5	A0A087BKN2_9BIFI Uncharacterized protein OS=Bifidobacterium merycicum GN=BMERY_1095 PE=4 SV=1	4.7	257
W4NA80;C0BTV5;B7GTQ8;B6XUG3;A0A083X7B7;A0A087BKN1;D1NU03;A0A087AQ88;A0A087DZV4	W4NA80_9BIFI Glutamine synthetase OS=Bifidobacterium moukalabense DSM 27321 GN=BMOU_0024 PE=3 SV=1	7.5	478
Q8G5B7;B3DT29;A0A083X7D9;B7GU46	EFTU_BIFLO Elongation factor Tu OS=Bifidobacterium longum (strain NCC 2705) GN=tuf PE=3 SV=1	22.1	399
Q8G5B6;B3DT30;A0A083X7E0;B7GU47	EFG_BIFLO Elongation factor G OS=Bifidobacterium longum (strain NCC 2705) GN=fusA PE=3 SV=1	21.2	707
W4N7Q3;Q8G5B5;D1NUL7;C0BPQ5;B7GU48;B6XXF5;B3DT31;A1A0S9;A0A087DVK6;A0A087BKH4;A0A087AX15;A0A083X7E1	W4N7Q3_9BIFI 30S ribosomal protein S7 OS=Bifidobacterium moukalabense DSM 27321 GN=rpsG PE=3 SV=1	7.7	156
Q8G5A9;B7GU64;B3DT37;A0A083X7E7;A0A087BHW4	PUR7_BIFLO Phosphoribosylaminoimidazole-succinocarboxamide synthase OS=Bifidobacterium longum (strain NCC 2705) GN=purC PE=3 SV=1	19.2	250
W4N9D9;C0BPR3;B7GU65;B6XXE7;A0A087BHW3;A0A083X7E8	W4N9D9_9BIFI Phosphoribosylformylglycinamidine synthase OS=Bifidobacterium moukalabense DSM 27321 GN=BMOU_1972 PE=4 SV=1	1.8	1244
C0BPR8;B6XXD3;A1A0R8;A0A087DVH5;A0A087BHV3;Q8G595;D1NUP3;B7GU81;B3DT56;A0A083X7G4	C0BPR8_9BIFI Phosphoribosylformylglycinamidine cyclo-ligase OS=Bifidobacterium pseudocatenulatum DSM 20438 = JCM 1200 = LMG 10505 GN=purM PE=3 SV=1	4.7	344
Q8G515;B7GUG6;B3DTE1;A0A083X7P7	RPOC_BIFLO DNA-directed RNA polymerase subunit beta' OS=Bifidobacterium longum (strain NCC 2705) GN=rpoC PE=3 SV=1	3	1345
B7GUI0;A0A083X7Q4;S2ZJ74	B7GUI0_BIFLS Galactokinase OS=Bifidobacterium longum subsp. infantis (strain ATCC 15697 / DSM 20088 / JCM 1222 / NCTC 11817 / S12) GN=BLIJ_2139 PE=3 SV=1	9.4	416
S2ZR42;Q8G500;B7GUI8;B3DTF8;A0A083X7R2;A0A087DXP5;C0BRS0;B6XVE6;A0A087BJ24	S2ZR42_BIFBR 3-isopropylmalate dehydrogenase OS=Bifidobacterium breve HPH0326 GN=leuB PE=3 SV=1	5.2	343
B7GNL8;A0A083XA62;A0A087BGH4	B7GNL8_BIFLS Homoserine dehydrogenase OS=Bifidobacterium longum subsp. infantis (strain ATCC 15697 / DSM 20088 / JCM 1222 / NCTC 11817 / S12) GN=BLIJ_2391 PE=3 SV=1	14.6	438
W4N6P6;Q8G4U2;B7GNK3;B3DPK2;A0ZZY8;A0A083XA70;A0A087DUK5	W4N6P6_9BIFI 50S ribosomal protein L21 OS=Bifidobacterium moukalabense DSM 27321 GN=rplU PE=3 SV=1	0	102
Q6A6N4;F3P2U6;E4D6T1;A0A083Y5W4;U7J4K8;W4N706;C0BQH2;B6XWV3	RL29_PROAC 50S ribosomal protein L29 OS=Propionibacterium acnes (strain KPA171202 / DSM 16379) GN=rpmC PE=3 SV=1	16.9	77
A0A087A8T7	A0A087A8T7_9BIFI ABC transporter permease OS=Bifidobacterium catenulatum DSM 16992 = JCM 1194 = LMG 11043 GN=BCAT_0252 PE=3 SV=1	5.5	309
W4N7W8;D1NU91;C0BPM9;B6XWZ1;A0A087AX43;A0A087BKE7	W4N7W8_9BIFI DNA-binding protein HB1 OS=Bifidobacterium moukalabense DSM 27321 GN=BMOU_2003 PE=3 SV=1	15.1	93
A0A087B479	A0A087B479_9BIFI Pyruvate kinase OS=Bifidobacterium cuniculi GN=BCUN_0324 PE=3 SV=1	4.8	480
W4N672;C0BUD7;B6XSK4;A0A087BD46;A0A087DYS2	W4N672_9BIFI Alpha-1,4 glucan phosphorylase OS=Bifidobacterium moukalabense DSM 27321 GN=BMOU_1330 PE=3 SV=1	1.5	814
A0A087BF58;C0BQT5;B6XWJ0	A0A087BF58_9BIFI 50S ribosomal protein L19 OS=Bifidobacterium merycicum GN=rplS PE=3 SV=1	19.2	120
A0A087BF80	A0A087BF80_9BIFI 30S ribosomal protein S16 OS=Bifidobacterium merycicum GN=rpsP PE=3 SV=1	14.8	155
C0BUX0;A0A087BGE4;B6XSX4;W4NBD3;S2ZIG7;D6T1G7;B7GTW6;A0A083WXJ8;A0A087DUH0	C0BUX0_9BIFI Inorganic pyrophosphatase OS=Bifidobacterium pseudocatenulatum DSM 20438 = JCM 1200 = LMG 10505 GN=ppa PE=3 SV=1	40.9	164
A0A087BGI2	A0A087BGI2_9BIFI 50S ribosomal protein L21 OS=Bifidobacterium merycicum GN=rplU PE=3 SV=1	11.8	102
A0A087BI29	A0A087BI29_9BIFI Glyceraldehyde-3-phosphate dehydrogenase, type I OS=Bifidobacterium merycicum GN=BMERY_0091 PE=3 SV=1	0	352
A0A087BJJ2;D6T038;W4N7E4;B6XVR4;B7GP56;A0A083X1E2	A0A087BJJ2_9BIFI ABC transporter ATP-binding protein OS=Bifidobacterium merycicum GN=BMERY_1540 PE=3 SV=1	12.9	559
A0A087DWC5;W4N8E9;C0BSV3;B6XTZ7;A0A087BKX1	A0A087DWC5_9BIFI 1,4-alpha-glucan branching enzyme GlgB OS=Bifidobacterium thermacidophilum subsp. porcinum GN=glgB PE=3 SV=1	1.6	742
B6XTY0;A0A087BKZ3;C0BSW9;W4N8I2;B7GSY9	B6XTY0_9BIFI Chemotaxis protein CheY OS=Bifidobacterium catenulatum DSM 16992 = JCM 1194 = LMG 11043 GN=BCAT_0006 PE=4 SV=1	5.1	253
A0A087DWA4;A0A087B490	A0A087DWA4_9BIFI Acetate kinase OS=Bifidobacterium thermacidophilum subsp. porcinum GN=ackA PE=3 SV=1	4.6	409
A0A087DYJ5	A0A087DYJ5_9BIFI Ketol-acid reductoisomerase OS=Bifidobacterium thermacidophilum subsp. porcinum GN=ilvC PE=3 SV=1	0	350
A0A087J8L8	A0A087J8L8_VIBVL D-alanyl-D-alanine carboxypeptidase OS=Vibrio vulnificus GN=JS83_22835 PE=3 SV=1	6.1	391
E5VVY7;V9GJ44;D4IYK3;R6G7H2;D4M264;N2AL10;G8N333;E8SSL2;A0A087LEU5	E5VVY7_9FIRM Phosphoribosylamine-glycine ligase OS=Anaerostipes sp. 3_2_56FAA GN=HMPREF1011_02162 PE=4 SV=1	3.8	314
Q9CHS7;Q030Y9;K7VR45;A2RIX1;A0A089XIV2;T0W1A9	ENO1_LACLA Enolase 1 OS=Lactococcus lactis subsp. lactis (strain IL1403) GN=eno1 PE=3 SV=1	3	433
Q5E326;C9QN16;B8K9F6;B5FAF9;U3BV67;M2SZU9;L8XJS2;K9L8N6;C5B8X2;A7MTT2;A6AWA0;A0A097T1I4;A0A090SY28;W1FTV5;A0A072FA72;U4VYG7;Q8ZBN2;Q6D182;Q66ED8;Q1CLT2;Q1C3Y6;Q0T1P7;N1LCT9;L7ZH99;I8D0S5;I7TQR8;I7N2C1;I6K617;H8DND5;G7UGX1;C6DDJ5;C4UI76;C4TS92;C4SJ84;B2VFY8;B2K561;B1JK09;A9ZY65;A9R1D1;A8G9W1;A7FLZ5;A4WDW7;A4TPY1;A1JJR4;A0A095U4I1;A0A094TKV6;A0A094S6Q5;A0A093S5T5;A0A093RSX4;A0A086EG61;A0A084XI12;A0…	ENO_VIBF1 Enolase OS=Vibrio fischeri (strain ATCC 700601 / ES114) GN=eno PE=3 SV=1	11.8	432
A0A093W8K9;B2TK38	A0A093W8K9_CLOBO RNA polymerase ECF-type sigma factor OS=Clostridium botulinum GN=KU40_16220 PE=4 SV=1	5.8	172
A0A093WDH2	A0A093WDH2_CLOBO Phosphoglycerate kinase OS=Clostridium botulinum GN=pgk PE=3 SV=1	4.5	396
Q1CG83;Q0WHA3;I8L2E7;I8DFG9;I7REY4;I6JYZ2;A9ZV76;A0A094TV22	Q1CG83_YERPN Periplasmic substrate-binding transport protein OS=Yersinia pestis bv. Antiqua (strain Nepal516) GN=yiuA PE=4 SV=1	1.8	381
A0A095W2L5;G7UF47	A0A095W2L5_9ENTR Acetaldehyde dehydrogenase OS=Pantoea stewartii subsp. indologenes GN=HA47_19960 PE=4 SV=1	3.1	894
F3P8D9;C5C0I5;S2ZUA4;A0A095WYA2	F3P8D9_9ACTO Ribosomal protein S3 (Fragment) OS=Actinomyces sp. oral taxon 170 str. F0386 GN=HMPREF9056_01309 PE=3 SV=1	6.3	222
F3PBS3;A0A095WZZ7;F6FQF8;A0A0A0C910;D5UCC7	F3PBS3_9ACTO Oligoribonuclease OS=Actinomyces sp. oral taxon 170 str. F0386 GN=HMPREF9056_02512 PE=4 SV=1	6.4	203
A0A095ZFX5	A0A095ZFX5_9FIRM DNA-directed RNA polymerase subunit beta OS=Clostridiales bacterium S5-A11 GN=rpoB PE=3 SV=1	1	1250
A0A095ZTL0;R7LCE5;T4A6Z7;Q3D3V6;G6UZS8;A0A089HQZ1;X5L3I0;A0A085CV37;A0A099IBH8;R9LN30;A0A086A778;E4TBB7;A0A030Q466;X8KH99;X8HEP6;X5K0U3;V8IAW4;V8HYF7;U9W4B0;U5WCC8;S9DF82;S8YZZ7;S8SKH8;S8RE99;S8NNW1;S8KQW6;S7Z3B7;R4ZAG7;N1X2S0;M7DLK0;M7DJP7;M5KHY8;M2M0S7;M2FGT7;M1Y092;L0S3Y2;K4Q6M5;J7SI36;J3JQF6;J1V9Z0;J1TIG0;J1RZK1;J1IL65;J1EKM8;I5BJC5;I0W0W0;I0S9W5;I0Q2X8;H7K9Z0;H1PSW8;G6VIT2;G6V9H2;G6UFN6;G6R6…	A0A095ZTL0_9FIRM Phosphoribosylformylglycinamidine synthase OS=Clostridiales bacterium S5-A11 GN=HMPREF1633_03020 PE=4 SV=1	2.3	1252
G2MWZ3;A0A097ATQ1;D7AS57;D3T4R9	G2MWZ3_9THEO Elongation factor Tu OS=Thermoanaerobacter wiegelii Rt8.B1 GN=tuf PE=3 SV=1	4	400
L8XF48;A7N8M2;A6AQI9;A0A097T3V9	L8XF48_9VIBR sn-glycerol-3-phosphate import ATP-binding protein UgpC OS=Vibrio campbellii CAIM 519 = NBRC 15631 GN=ugpC PE=3 SV=1	3.6	385
C5EW16;F9V8G9;A0A098CRD5	C5EW16_9FIRM 50S ribosomal protein L10 OS=Clostridiales bacterium 1_7_47FAA GN=rplJ PE=3 SV=1	7.2	166
U1THC5;Q5ZYP5;Q5X873;Q5WZL4;I7I4N1;A5IHR6;A0A098G6T2	U1THC5_LEGPN Elongation factor Tu (Fragment) OS=Legionella pneumophila str. Leg01/53 GN=tuf PE=3 SV=1	5.6	337
S6X1E1;S6WVE5;S6V227;Q889X4;Q48D33;L8ND91;F3K5N4;F3IM47;F2KLZ3;A0A098SUL1	S6X1E1_PSESF Elongation factor G OS=Pseudomonas syringae pv. actinidiae ICMP 19101 GN=fusA PE=3 SV=1	1.9	701
Q890N7;A0A098ZZ28	RS7_CLOTE 30S ribosomal protein S7 OS=Clostridium tetani (strain Massachusetts / E88) GN=rpsG PE=3 SV=1	8.3	156
Q10WP7;C7QLT1;B7K0S6;A0ZCX4;Q2JKN5;L7VJS6;Q8DGR0;P29107;K9UCU5;C0R090;B8I1T8;B8HNI6;B0CE35;Q7NH80;U9W229	ILVC_TRIEI Ketol-acid reductoisomerase OS=Trichodesmium erythraeum (strain IMS101) GN=ilvC PE=3 SV=1	2.7	331
W4N6L7;A0ZZV7	W4N6L7_9BIFI 30S ribosomal protein S16 OS=Bifidobacterium moukalabense DSM 27321 GN=rpsP PE=3 SV=1	21.2	146
W4N6W8;C0BQQ4;B6XWF9;A1A007;F0GV01;X8GH87;X8GEH6;X8CJD2;X8B7L8;X8ALC3;X7ZR65;X7YG55;X7S799;Q8G448;Q73VW9;P9WH55;P9WH54;P66430;O32967;L0QZ28;L0QLG8;L0QA24;L0PYD8;I6YED3;H8EVD3;F2V7M4;F2GPD5;D7EVC4;D6T1I7;D6FNJ2;D6FK11;D5ZJW6;D5Z6W4;D5YUQ7;D5YI86;D5XXB8;D5PJF5;C6DX58;C1AFP9;B8ZQJ5;B8DVV7;B7GNH3;B3DPW9;A8M757;A5WR36;A5U6D8;A4X4P7;A4KK59;A1KMC8;A0QIW6;A0A097ULA8;A0A093LM04;A0A087BJG7;A0A087AY71;A0A08…	W4N6W8_9BIFI 30S ribosomal protein S15 OS=Bifidobacterium moukalabense DSM 27321 GN=rpsO PE=3 SV=1	34.8	89
A1A032;D6T1K2	RL10_BIFAA 50S ribosomal protein L10 OS=Bifidobacterium adolescentis (strain ATCC 15703 / DSM 20083 / NCTC 11814 / E194a) GN=rplJ PE=3 SV=1	12.1	173
W4N889;C0BQI0;B6XWW1;A1A069;D6T1M8;D1NVD7;A0A087DUU6;A0A087BDL6;A0A087AE88	W4N889_9BIFI 50S ribosomal protein L3 OS=Bifidobacterium moukalabense DSM 27321 GN=rplC PE=3 SV=1	6.1	213
C0BQH5;B6XWV6;A1A074;W4N893;D6T1N3;Q8G412;B7GND5;B3DQB9;A0A087BDM1;A0A083X533	C0BQH5_9BIFI 50S ribosomal protein L22 OS=Bifidobacterium pseudocatenulatum DSM 20438 = JCM 1200 = LMG 10505 GN=rplV PE=3 SV=1	18.5	119
C0BQH3;B6XWV4;A1A076;W4N737;B8DW20;A0A087AE81;A0A087BDM3	C0BQH3_9BIFI 50S ribosomal protein L16 OS=Bifidobacterium pseudocatenulatum DSM 20438 = JCM 1200 = LMG 10505 GN=rplP PE=3 SV=1	36.7	139
C0BQH1;B6XWV2;A1A078	C0BQH1_9BIFI 30S ribosomal protein S17 OS=Bifidobacterium pseudocatenulatum DSM 20438 = JCM 1200 = LMG 10505 GN=rpsQ PE=3 SV=1	27.9	86
W4N8Q1;C0BQG9;B6XWV0;A1A080	W4N8Q1_9BIFI 50S ribosomal protein L24 OS=Bifidobacterium moukalabense DSM 27321 GN=rplX PE=3 SV=1	17.1	111
W4N762;S2ZHQ5;C0BQF6;B6XWT8;A1A093;A0A087DUX0;A0A087BDP0;A0A087ALW4	W4N762_9BIFI 30S ribosomal protein S13 OS=Bifidobacterium moukalabense DSM 27321 GN=rpsM PE=3 SV=1	12	125
W4N8R7;C0BQF4;B6XWT6;A1A095;Q8G3Z3;B7GNB4;A0A087ALW6;A0A083X512;A0A087DUX2;A0A087BDP2	W4N8R7_9BIFI DNA-directed RNA polymerase subunit alpha OS=Bifidobacterium moukalabense DSM 27321 GN=rpoA PE=3 SV=1	32.6	331
A1A096;W4N756;A0A087BDP3;A0A087ALW7;A0A087DUX3	RL17_BIFAA 50S ribosomal protein L17 OS=Bifidobacterium adolescentis (strain ATCC 15703 / DSM 20083 / NCTC 11814 / E194a) GN=rplQ PE=3 SV=1	20.6	155
A1A0A9;A0A087BIX1	RPIA_BIFAA Ribose-5-phosphate isomerase A OS=Bifidobacterium adolescentis (strain ATCC 15703 / DSM 20083 / NCTC 11814 / E194a) GN=rpiA PE=3 SV=1	10.3	232
C0BPP8;B6XXG2;A1A0T4;W4N7U9;S3AKT1;Q8G815;B7GPW2;B3DQ32;A0A083X0U7	C0BPP8_9BIFI Carbamoyl-phosphate synthase large chain OS=Bifidobacterium pseudocatenulatum DSM 20438 = JCM 1200 = LMG 10505 GN=carB PE=3 SV=1	2.8	1126
A1A317;W4NBU0;A0A087B535;A0A087DXM0;D6T079;Q8G514;B7GUG7;B3DTE2;A0A083X7P8;A0A087BJ45	RPOB_BIFAA DNA-directed RNA polymerase subunit beta OS=Bifidobacterium adolescentis (strain ATCC 15703 / DSM 20083 / NCTC 11814 / E194a) GN=rpoB PE=3 SV=2	6.3	1186
W4NBC8;C0BUY4;B6XSQ0;A1A3C7;A0A087DUI3;A0A087BGF2;Q6RVY7;B7GTZ1;A0A095WPM5;C5C1U6;S2ZDP5;Q6AG60;B0RED6;A5CQ58	W4NBC8_9BIFI ATP synthase subunit alpha OS=Bifidobacterium moukalabense DSM 27321 GN=atpA PE=3 SV=1	6.3	542
A1A3P5;W4N9V2;A0A087BG93;D6SZ12	DNAK_BIFAA Chaperone protein DnaK OS=Bifidobacterium adolescentis (strain ATCC 15703 / DSM 20083 / NCTC 11814 / E194a) GN=dnaK PE=3 SV=1	0	626
A1BET8	DNAK_CHLPD Chaperone protein DnaK OS=Chlorobium phaeobacteroides (strain DSM 266) GN=dnaK PE=3 SV=1	2.7	640
D2JVZ5;A2Q0W2	D2JVZ5_9BACT Formyltetrathydrofolate synthetase (Fragment) OS=uncultured rumen bacterium GN=FTHFS PE=4 SV=1	4.3	352
A3UDB2;Q0ANN1;P33171;P18668	A3UDB2_9RHOB Elongation factor Tu OS=Oceanicaulis sp. HTCC2633 GN=tuf PE=3 SV=1	4.3	391
A3WTR9	A3WTR9_9BRAD Pyruvate, phosphate dikinase OS=Nitrobacter sp. Nb-311A GN=NB311A_15502 PE=4 SV=1	1.3	948
B9MQG5;A4XI30;G2PXT4;K9CFI6;J4KDQ0	RPOB_CALBD DNA-directed RNA polymerase subunit beta OS=Caldicellulosiruptor bescii (strain ATCC BAA-1888 / DSM 6725 / Z-1320) GN=rpoB PE=3 SV=1	0.9	1228
S8AVY5;E8ZQ73;B1KS31;A5I2B5;W1UJZ3;B1QY42;C6PQL6;C5ENL8;B1ILR6;S8CXU1;E8ZWD5;B1L1Y4;B1IFE0;A5I729;B1QWW4;A0A037ZBX2;B2TQE2;B2TPV7;A0A093WLF9;A6LR69;A0A097L2V6;R6Q4P6;B1QWU1;Q8XKY8;H7CVT7	S8AVY5_CLOBO Oxidoreductase OS=Clostridium botulinum CFSAN002367 GN=CFSAN002367_25809 PE=4 SV=1	4.1	460
E8ZLZ4;B1KYH6;B1IKH2;A5I5J4	E8ZLZ4_CLOB0 Pyruvate-flavodoxin oxidoreductase OS=Clostridium botulinum (strain H04402 065 / Type A5) GN=H04402_02840 PE=3 SV=1	2.2	1192
Q9WZ20;G4FDS1;B1L8U5;A5IJM5;B1HR99	ILVC_THEMA Ketol-acid reductoisomerase OS=Thermotoga maritima (strain ATCC 43589 / MSB8 / DSM 3109 / JCM 10099) GN=ilvC PE=3 SV=1	5.4	336
A5X6I9;I3RTE0;I3RTD3;Q8L2P5;U5L3V6;J7LLR0;Q8L2R4;D6BMU6;D6BMU4;A0A068E6H5	A5X6I9_9STAP Glyceraldehyde-3-phosphate dehydrogenase (Fragment) OS=Staphylococcus cohnii GN=gap PE=3 SV=1	4.9	246
P27866;M4IB85;A6U9N4	SYA_RHIME Alanine--tRNA ligase OS=Rhizobium meliloti (strain 1021) GN=alaS PE=3 SV=2	1	887
L5MT11;A7IZG5;A7IZG6;D4J1B0;D4IX97;D4J1B1	L5MT11_9BACL Flagellin domain-containing protein OS=Brevibacillus agri BAB-2500 GN=D478_13663 PE=4 SV=1	2.9	455
A8AY46;E5G5D8	ENO_STRGC Enolase OS=Streptococcus gordonii (strain Challis / ATCC 35105 / CH1 / DL1 / V288) GN=eno PE=3 SV=1	4.1	434
A8GPF2	EFTU_RICAH Elongation factor Tu OS=Rickettsia akari (strain Hartford) GN=tuf PE=3 SV=1	3.8	395
E5VX33;D4IXC7;N2AUX5;D4M095;C5EJ68;A9KIP3	E5VX33_9FIRM Transcription elongation factor GreA OS=Anaerostipes sp. 3_2_56FAA GN=greA PE=3 SV=1	11.9	159
A9KJL3;N2B5S4	RPOC_CLOPH DNA-directed RNA polymerase subunit beta' OS=Clostridium phytofermentans (strain ATCC 700394 / DSM 18823 / ISDg) GN=rpoC PE=3 SV=1	1.5	1255
A9KKU0;X0E3H2;S5KD54;Q92BN8;Q71ZJ7;P0DJM2;L8E9C8;L8DUC3;G2K046;C8K8V5;C1KVC0;B8DE38;A0AIS4;U2HW68;C9LSH8	DNAK_CLOPH Chaperone protein DnaK OS=Clostridium phytofermentans (strain ATCC 700394 / DSM 18823 / ISDg) GN=dnaK PE=3 SV=1	2.1	620
D4IVI3;N2A894;D7AP50;C4ZA73;B0K9R3;B0K1P6;A9KMX5	D4IVI3_BUTFI Ribosome-recycling factor OS=Butyrivibrio fibrisolvens 16/4 GN=frr PE=3 SV=1	5.8	173
A9KPF8	TPIS_CLOPH Triosephosphate isomerase OS=Clostridium phytofermentans (strain ATCC 700394 / DSM 18823 / ISDg) GN=tpiA PE=3 SV=1	6	248
A9KSJ1	CH60_CLOPH 60 kDa chaperonin OS=Clostridium phytofermentans (strain ATCC 700394 / DSM 18823 / ISDg) GN=groL PE=3 SV=1	0	541
X8H8J5;U5WHK1;Q8GND4;Q04I25;P65608;P65607;N1X8V8;M5KVP4;L0SCL0;J1T2W0;J1PKV4;J1I7Q0;J1GK24;J1B0D5;I1ZKZ5;I0S9F7;H7KFJ4;G6VPI8;G6V5R5;G6RCD2;G6PUY8;G6MTY7;F9P515;F5U1A3;F0INN8;E8JUJ4;E7SCD3;C1CU67;C1CHE7;C1CAZ4;B8ZPY8;B5E3F8;B2INH0;B2E5D9;B1I9W1;Q8GG79;C0MD77;C0MBK6;B4U1S2;A4W094;A4VU03	X8H8J5_9STRE Ornithine carbamoyltransferase OS=Streptococcus sp. AS20 GN=argF PE=3 SV=1	12.1	338
W1U1Y6;B1QUR2;S1NI76;R3WRB6;R3W821;R2T5Y7;R2STJ9;F9D5T4;E1KT12;D5ESF4;W7HEK9;W0CPB7;S1P1P3;R8K630;Q81YX1;J7V9L2;C2QN02;B5V1L9;A0A084CRU9;A0A080YNZ7;A0A072W4D9;A0A063CE43;A0A024DII8;W2C1X0;D1PAP8;C7TCH3;C2SVX0;S0KSA9	W1U1Y6_CLOBU Formate acetyltransferase OS=Clostridium butyricum DORA_1 GN=Q607_CBUC00216G0091 PE=4 SV=1	3.6	750
B1QYZ6	B1QYZ6_CLOBU L-fucose isomerase OS=Clostridium butyricum 5521 GN=fucI PE=3 SV=1	2.8	597
W1UG63;B1QZW2	W1UG63_CLOBU Ketol-acid reductoisomerase OS=Clostridium butyricum DORA_1 GN=ilvC PE=3 SV=1	4.4	341
O83690;H6KWU2;B2S3T1	RECA_TREPA Protein RecA OS=Treponema pallidum (strain Nichols) GN=recA PE=3 SV=1	4.2	407
Q8G3Q1;B3DR33;A0A083X1C6	XYLA_BIFLO Xylose isomerase OS=Bifidobacterium longum (strain NCC 2705) GN=xylA PE=3 SV=1	5.1	449
Q8G6D6;B3DRV9;B7GQU7;A0A083X2D1	PGK_BIFLO Phosphoglycerate kinase OS=Bifidobacterium longum (strain NCC 2705) GN=pgk PE=3 SV=2	14.7	401
Q8G7J3;B3DTJ5;A0A083WXV6	ARAA_BIFLO L-arabinose isomerase OS=Bifidobacterium longum (strain NCC 2705) GN=araA PE=3 SV=1	21.6	505
B6ASM8	B6ASM8_9RHOB FkbH domain OS=Rhodobacteraceae bacterium HTCC2083 GN=RB2083_1975 PE=4 SV=1	1.2	822
B6BM03	B6BM03_SULGG 50S ribosomal protein L10 OS=Sulfurimonas gotlandica (strain DSM 19862 / JCM 16533 / GD1) GN=rplJ PE=3 SV=1	6.9	159
B6D3H6	B6D3H6_9BACT Elongation factor Tu (Fragment) OS=uncultured bacterium GN=tuf PE=3 SV=1	6.7	282
W4NBF9;C0BUS5;B6XSY4	W4NBF9_9BIFI 30S ribosomal protein S6 OS=Bifidobacterium moukalabense DSM 27321 GN=rpsF PE=3 SV=1	11.6	95
C0BS77;B6XTB0	C0BS77_9BIFI Aldose 1-epimerase OS=Bifidobacterium pseudocatenulatum DSM 20438 = JCM 1200 = LMG 10505 GN=BIFPSEUDO_02994 PE=4 SV=1	4.4	316
C0BS69;B6XTB7;W4NAP2;D6T0S8;A1A2C2	C0BS69_9BIFI 50S ribosomal protein L20 OS=Bifidobacterium pseudocatenulatum DSM 20438 = JCM 1200 = LMG 10505 GN=rplT PE=3 SV=1	20.5	127
W4NAT2;C0BS22;B6XTI3;A0A087BI92;A0A087DWP2	W4NAT2_9BIFI 30S ribosomal protein S30 OS=Bifidobacterium moukalabense DSM 27321 GN=BMOU_0139 PE=4 SV=1	15.6	218
C0BTI1;B6XTJ6	C0BTI1_9BIFI Transketolase OS=Bifidobacterium pseudocatenulatum DSM 20438 = JCM 1200 = LMG 10505 GN=tkt PE=4 SV=1	8.7	702
W4N8J1;C0BSZ1;B6XTM2	W4N8J1_9BIFI GMP synthase [glutamine-hydrolyzing] OS=Bifidobacterium moukalabense DSM 27321 GN=guaA PE=3 SV=1	4.8	520
Q6J264;B6XTV6	Q6J264_BIFBI Bile salt hydrolase OS=Bifidobacterium bifidum GN=bsh PE=4 SV=1	8.2	316
C0BSW0;B6XTY7	C0BSW0_9BIFI 30S ribosomal protein S1 OS=Bifidobacterium pseudocatenulatum DSM 20438 = JCM 1200 = LMG 10505 GN=rpsA PE=3 SV=1	2.6	491
W4N8D8;C0BSS9;B6XU21;A1A143;D6T2I5	W4N8D8_9BIFI Enolase OS=Bifidobacterium moukalabense DSM 27321 GN=eno PE=3 SV=1	11.3	432
C0BU19;B6XU39	C0BU19_9BIFI Trigger factor OS=Bifidobacterium pseudocatenulatum DSM 20438 = JCM 1200 = LMG 10505 GN=tig PE=3 SV=1	16.6	453
C0BTX3;B6XUE5	C0BTX3_9BIFI Polyphosphate glucokinase OS=Bifidobacterium pseudocatenulatum DSM 20438 = JCM 1200 = LMG 10505 GN=BIFPSEUDO_03854 PE=4 SV=1	10.6	255
C0BTN6;B6XUY3;W4N9A4	C0BTN6_9BIFI Elongation factor Ts OS=Bifidobacterium pseudocatenulatum DSM 20438 = JCM 1200 = LMG 10505 GN=tsf PE=3 SV=1	31.1	283
W4N974;D6SZC3;C0BTN3;B6XUY5	W4N974_9BIFI Ribosome-recycling factor OS=Bifidobacterium moukalabense DSM 27321 GN=frr PE=3 SV=1	9.2	184
W4N953;C0BTL4;B6XV03	W4N953_9BIFI Probable transcriptional regulatory protein BMOU_1086 OS=Bifidobacterium moukalabense DSM 27321 GN=BMOU_1086 PE=3 SV=1	7.6	251
C0BT56;B6XV21;W4NAI7;A0A087DW32	C0BT56_9BIFI 50S ribosomal protein L25 OS=Bifidobacterium pseudocatenulatum DSM 20438 = JCM 1200 = LMG 10505 GN=rplY PE=3 SV=1	24.2	198
W4N9W5;C0BT19;B6XV57	W4N9W5_9BIFI CTP synthase OS=Bifidobacterium moukalabense DSM 27321 GN=pyrG PE=3 SV=1	2.4	553
B6XV82	B6XV82_9BIFI D-xylulose 5-phosphate/D-fructose 6-phosphate phosphoketolase OS=Bifidobacterium catenulatum DSM 16992 = JCM 1194 = LMG 11043 GN=xfp PE=4 SV=1	4	825
B6XV95;W4N5X6	B6XV95_9BIFI Alpha-galactosidase OS=Bifidobacterium catenulatum DSM 16992 = JCM 1194 = LMG 11043 GN=BCAT_0748 PE=4 SV=1	2.1	770
C0BRW2;B6XVA8	C0BRW2_9BIFI Aminopeptidase N OS=Bifidobacterium pseudocatenulatum DSM 20438 = JCM 1200 = LMG 10505 GN=pepN PE=4 SV=1	2	869
C0BRT2;B6XVD5	C0BRT2_9BIFI Galactokinase OS=Bifidobacterium pseudocatenulatum DSM 20438 = JCM 1200 = LMG 10505 GN=galK PE=3 SV=1	12	416
B6XVP7;W4N8G3;C0BQ89;C6L8J1;B9TTH3;B7GP39;A0A083X1G0	B6XVP7_9BIFI UDP-glucose 4-epimerase OS=Bifidobacterium catenulatum DSM 16992 = JCM 1194 = LMG 11043 GN=galE PE=3 SV=1	18.2	336
C0BQ37;B6XVS1;A1A0H0;A0A087BJJ7	C0BQ37_9BIFI Xylose isomerase OS=Bifidobacterium pseudocatenulatum DSM 20438 = JCM 1200 = LMG 10505 GN=xylA PE=3 SV=1	12.9	448
C0BQM8;B6XWD6	C0BQM8_9BIFI 50S ribosomal protein L7/L12 OS=Bifidobacterium pseudocatenulatum DSM 20438 = JCM 1200 = LMG 10505 GN=rplL PE=3 SV=1	31.7	126
C0BQP3;B6XWE9	C0BQP3_9BIFI Aminopeptidase OS=Bifidobacterium pseudocatenulatum DSM 20438 = JCM 1200 = LMG 10505 GN=BIFPSEUDO_02694 PE=4 SV=1	2.9	446
C0BQR7;B6XWH2	C0BQR7_9BIFI 50S ribosomal protein L1 OS=Bifidobacterium pseudocatenulatum DSM 20438 = JCM 1200 = LMG 10505 GN=rplA PE=3 SV=1	5.7	230
W4N6L4;C0BR18;B6XWR3;S2ZI86;B7GT84;A0A087DY72;A0A087BEE1	W4N6L4_9BIFI Phosphoenolpyruvate-protein phosphotransferase OS=Bifidobacterium moukalabense DSM 27321 GN=BMOU_1541 PE=3 SV=1	6.2	549
C0BR20;B6XWR6	C0BR20_9BIFI Phosphocarrier, HPr family OS=Bifidobacterium pseudocatenulatum DSM 20438 = JCM 1200 = LMG 10505 GN=BIFPSEUDO_02827 PE=4 SV=1	15.1	86
C0BQG3;B6XWU4	C0BQG3_9BIFI 30S ribosomal protein S5 OS=Bifidobacterium pseudocatenulatum DSM 20438 = JCM 1200 = LMG 10505 GN=rpsE PE=3 SV=1	11.6	241
C0BQI3;B6XWW4;W4N729;D1NVE0;A0A087AE91	C0BQI3_9BIFI Aldehyde-alcohol dehydrogenase OS=Bifidobacterium pseudocatenulatum DSM 20438 = JCM 1200 = LMG 10505 GN=BIFPSEUDO_02630 PE=3 SV=1	3.3	909
C0BQI5;B6XWW6;A0A083X544	C0BQI5_9BIFI GroES-like protein OS=Bifidobacterium pseudocatenulatum DSM 20438 = JCM 1200 = LMG 10505 GN=BIFPSEUDO_02632 PE=3 SV=1	12.4	346
C0BVE4;B6XX17;A0A087BHQ4	C0BVE4_9BIFI Aspartate--tRNA(Asp/Asn) ligase OS=Bifidobacterium pseudocatenulatum DSM 20438 = JCM 1200 = LMG 10505 GN=aspS PE=3 SV=1	6.8	599
C0BPX9;B6XX75	C0BPX9_9BIFI ABC transporter substrate-binding protein OS=Bifidobacterium pseudocatenulatum DSM 20438 = JCM 1200 = LMG 10505 GN=BIFPSEUDO_02418 PE=4 SV=1	15.5	452
C0BPQ2;B6XXF8;W4N8X5;A0A087BKH6	C0BPQ2_9BIFI Elongation factor Tu OS=Bifidobacterium pseudocatenulatum DSM 20438 = JCM 1200 = LMG 10505 GN=tuf PE=3 SV=1	25.3	399
C0BPQ0;B6XXG0;W4N7V0;A0A087DVL0	C0BPQ0_9BIFI N utilization substance protein B homolog OS=Bifidobacterium pseudocatenulatum DSM 20438 = JCM 1200 = LMG 10505 GN=nusB PE=3 SV=1	27.9	147
C0BR48;B6XXL9	C0BR48_9BIFI ACT domain protein OS=Bifidobacterium pseudocatenulatum DSM 20438 = JCM 1200 = LMG 10505 GN=BIFPSEUDO_02855 PE=4 SV=1	8	188
B7GPA3	B7GPA3_BIFLS ABC transporter substrate binding component OS=Bifidobacterium longum subsp. infantis (strain ATCC 15697 / DSM 20088 / JCM 1222 / NCTC 11817 / S12) GN=BLIJ_2516 PE=4 SV=1	4.2	448
B7GQ97	B7GQ97_BIFLS PfkB domain protein OS=Bifidobacterium longum subsp. infantis (strain ATCC 15697 / DSM 20088 / JCM 1222 / NCTC 11817 / S12) GN=BLIJ_0893 PE=4 SV=1	4	298
B7GQV6	B7GQV6_BIFLS Transketolase OS=Bifidobacterium longum subsp. infantis (strain ATCC 15697 / DSM 20088 / JCM 1222 / NCTC 11817 / S12) GN=BLIJ_1120 PE=4 SV=1	0	702
W4N7T5;D6SZU7;B8DTT6	W4N7T5_9BIFI Phosphoribosylformylglycinamidine cyclo-ligase OS=Bifidobacterium moukalabense DSM 27321 GN=purM PE=3 SV=1	4.7	344
Q9AEM9;Q6R2Q9;B8DUT6;Q6R2Q6	XFP_BIFAS Xylulose-5-phosphate/fructose-6-phosphate phosphoketolase OS=Bifidobacterium animalis subsp. lactis (strain DSM 10140 / JCM 10602 / LMG 18314) GN=xfp PE=1 SV=1	2.3	825
Q24MP1;I4AEH9;B8FZ34;B0THN2	ATPB_DESHY ATP synthase subunit beta OS=Desulfitobacterium hafniense (strain Y51) GN=atpD PE=3 SV=2	0	465
K9JKB4;K9JJE7;B9UYS1;B9UYS0;K9JIA9	K9JKB4_STRUB Glyceraldehyde-3-phosphate dehydrogenase (Fragment) OS=Streptococcus uberis GN=gapC PE=3 SV=1	4.7	276
C0BPQ4;B6XXF6;A1A0T0;U3SZL5;W4N7U4	C0BPQ4_9BIFI Elongation factor G OS=Bifidobacterium pseudocatenulatum DSM 20438 = JCM 1200 = LMG 10505 GN=fusA PE=3 SV=1	18.2	709
C0BPY1	C0BPY1_9BIFI Beta-galactosidase OS=Bifidobacterium pseudocatenulatum DSM 20438 = JCM 1200 = LMG 10505 GN=BIFPSEUDO_02420 PE=3 SV=1	4.4	689
C0BQ95;W4N7C8	C0BQ95_9BIFI Universal stress family protein OS=Bifidobacterium pseudocatenulatum DSM 20438 = JCM 1200 = LMG 10505 GN=BIFPSEUDO_02539 PE=4 SV=1	11.3	344
C0BQH9;B6XWW0;A1A070	C0BQH9_9BIFI 50S ribosomal protein L4 OS=Bifidobacterium pseudocatenulatum DSM 20438 = JCM 1200 = LMG 10505 GN=rplD PE=3 SV=1	22.6	221
C0BQS5	C0BQS5_9BIFI 50S ribosomal protein L21 OS=Bifidobacterium pseudocatenulatum DSM 20438 = JCM 1200 = LMG 10505 GN=rplU PE=3 SV=1	27.5	102
C0BQT7;W4N6V8	C0BQT7_9BIFI Glucose-6-phosphate isomerase OS=Bifidobacterium pseudocatenulatum DSM 20438 = JCM 1200 = LMG 10505 GN=pgi PE=3 SV=1	7.3	565
C0BRQ9	C0BRQ9_9BIFI Uncharacterized protein OS=Bifidobacterium pseudocatenulatum DSM 20438 = JCM 1200 = LMG 10505 GN=BIFPSEUDO_03323 PE=4 SV=1	7.8	166
W4NB83;C0BRU3;A1A316;D1NTA5;A0A087B534;B8DWJ5;A0A087DXL9	W4NB83_9BIFI DNA-directed RNA polymerase subunit beta' OS=Bifidobacterium moukalabense DSM 27321 GN=rpoC PE=3 SV=1	3	1337
C0BS57;C0BS58	C0BS57_9BIFI ABC transporter substrate-binding protein OS=Bifidobacterium pseudocatenulatum DSM 20438 = JCM 1200 = LMG 10505 GN=BIFPSEUDO_02974 PE=4 SV=1	11.5	550
C0BSW4;B6XTY3;W4N8L6;A0A087BKY3	C0BSW4_9BIFI Pyruvate kinase OS=Bifidobacterium pseudocatenulatum DSM 20438 = JCM 1200 = LMG 10505 GN=pyk PE=3 SV=1	16	532
C0BSZ4;W4N8N1;A0A087BHF9	C0BSZ4_9BIFI D-xylulose 5-phosphate/D-fructose 6-phosphate phosphoketolase OS=Bifidobacterium pseudocatenulatum DSM 20438 = JCM 1200 = LMG 10505 GN=xfp PE=4 SV=1	5.8	825
C0BSZ5;B6XV81	C0BSZ5_9BIFI Phosphate acetyltransferase OS=Bifidobacterium pseudocatenulatum DSM 20438 = JCM 1200 = LMG 10505 GN=pta PE=4 SV=1	12.8	556
C0BSZ6;W4N9T7	C0BSZ6_9BIFI Acetate kinase OS=Bifidobacterium pseudocatenulatum DSM 20438 = JCM 1200 = LMG 10505 GN=ackA PE=3 SV=1	9.3	409
C0BTD8	C0BTD8_9BIFI Choloylglycine hydrolase OS=Bifidobacterium pseudocatenulatum DSM 20438 = JCM 1200 = LMG 10505 GN=BIFPSEUDO_03662 PE=4 SV=1	6.3	316
C0BTH0;B6XTK2;W4NA44;A0A087BIK8	C0BTH0_9BIFI Phosphoglycerate kinase OS=Bifidobacterium pseudocatenulatum DSM 20438 = JCM 1200 = LMG 10505 GN=pgk PE=3 SV=1	11.5	401
C0BTI0;B6XTJ7;W4NA49	C0BTI0_9BIFI Transaldolase OS=Bifidobacterium pseudocatenulatum DSM 20438 = JCM 1200 = LMG 10505 GN=tal PE=3 SV=1	37.1	367
C0BTN7	C0BTN7_9BIFI 30S ribosomal protein S2 OS=Bifidobacterium pseudocatenulatum DSM 20438 = JCM 1200 = LMG 10505 GN=rpsB PE=3 SV=1	4.4	274
C0BU25;B6XU34	C0BU25_9BIFI Formate C-acetyltransferase OS=Bifidobacterium pseudocatenulatum DSM 20438 = JCM 1200 = LMG 10505 GN=pflB PE=4 SV=1	13.4	791
C0BUY6;Q8G7B3;B7GTZ3;B3DTV0;A0A083WXK8;B6XSP8;W4NCL3;A1A3C5;Q6RUH1;S3AJX9;A0A087BGF4;D6T1C8;B8DWS2;A0A087DUI5;A0A087B575	C0BUY6_9BIFI ATP synthase subunit beta OS=Bifidobacterium pseudocatenulatum DSM 20438 = JCM 1200 = LMG 10505 GN=atpD PE=3 SV=1	22.1	493
C0BV07	C0BV07_9BIFI L-arabinose isomerase OS=Bifidobacterium pseudocatenulatum DSM 20438 = JCM 1200 = LMG 10505 GN=araA PE=3 SV=1	25	505
C0BVC8;E5RLX8;B6XX05;W4N7Y1;Q9REU4	C0BVC8_9BIFI 60 kDa chaperonin OS=Bifidobacterium pseudocatenulatum DSM 20438 = JCM 1200 = LMG 10505 GN=groL PE=3 SV=1	19.9	538
C0BVF8	C0BVF8_9BIFI Sugar ABC transporter substrate-binding protein OS=Bifidobacterium pseudocatenulatum DSM 20438 = JCM 1200 = LMG 10505 GN=BIFPSEUDO_04403 PE=4 SV=1	11.2	330
C0BVL1	C0BVL1_9BIFI Alpha-galactosidase OS=Bifidobacterium pseudocatenulatum DSM 20438 = JCM 1200 = LMG 10505 GN=BIFPSEUDO_04459 PE=4 SV=1	9.2	770
C0BVL3	C0BVL3_9BIFI ABC transporter substrate-binding protein OS=Bifidobacterium pseudocatenulatum DSM 20438 = JCM 1200 = LMG 10505 GN=BIFPSEUDO_04461 PE=4 SV=1	14.4	430
C0BVL6	C0BVL6_9BIFI Alpha amylase, catalytic domain protein OS=Bifidobacterium pseudocatenulatum DSM 20438 = JCM 1200 = LMG 10505 GN=BIFPSEUDO_04464 PE=4 SV=1	5.4	606
D0YS19;C2KRP3	D0YS19_9ACTO Acetate kinase OS=Mobiluncus mulieris 28-1 GN=ackA PE=3 SV=1	3.5	395
C4Z0Q6;C4ZBL1	PCKA_EUBE2 Phosphoenolpyruvate carboxykinase [ATP] OS=Eubacterium eligens (strain ATCC 27750 / VPI C15-48) GN=pckA PE=3 SV=1	6.2	534
C4Z2R3;E5VVF9	RL7_EUBE2 50S ribosomal protein L7/L12 OS=Eubacterium eligens (strain ATCC 27750 / VPI C15-48) GN=rplL PE=3 SV=1	19	121
C4Z2R9	EFTU_EUBE2 Elongation factor Tu OS=Eubacterium eligens (strain ATCC 27750 / VPI C15-48) GN=tuf PE=3 SV=1	13.6	397
C4Z2T0	RL3_EUBE2 50S ribosomal protein L3 OS=Eubacterium eligens (strain ATCC 27750 / VPI C15-48) GN=rplC PE=3 SV=1	28	211
C4Z2T8;A9KJI6;C5EVN4	RL29_EUBE2 50S ribosomal protein L29 OS=Eubacterium eligens (strain ATCC 27750 / VPI C15-48) GN=rpmC PE=3 SV=1	39.4	66
C4Z3R4;Q1L3Q7;D4J3L2	CH60_EUBE2 60 kDa chaperonin OS=Eubacterium eligens (strain ATCC 27750 / VPI C15-48) GN=groL PE=3 SV=1	2.6	541
C4Z5P8	UXAC_EUBE2 Uronate isomerase OS=Eubacterium eligens (strain ATCC 27750 / VPI C15-48) GN=uxaC PE=3 SV=1	10.5	468
C4ZB99;N2BAU2	EFTU_EUBR3 Elongation factor Tu OS=Eubacterium rectale (strain ATCC 33656 / VPI 0990) GN=tuf PE=3 SV=1	9.4	395
D4IZH6;C4ZBD5	D4IZH6_BUTFI 50S ribosomal protein L4 OS=Butyrivibrio fibrisolvens 16/4 GN=rplD PE=3 SV=1	7.8	206
C4ZBS5;N2ARR8	RS3_EUBR3 30S ribosomal protein S3 OS=Eubacterium rectale (strain ATCC 33656 / VPI 0990) GN=rpsC PE=3 SV=1	9.2	218
C5EVN3;C4ZBS6	C5EVN3_9FIRM 50S ribosomal protein L16 OS=Clostridiales bacterium 1_7_47FAA GN=rplP PE=3 SV=1	9.7	145
C4ZBU3	RS13_EUBR3 30S ribosomal protein S13 OS=Eubacterium rectale (strain ATCC 33656 / VPI 0990) GN=rpsM PE=3 SV=1	9	122
R9LNV1;C4ZF78;D4IYK9	R9LNV1_9FIRM Orotate phosphoribosyltransferase OS=Firmicutes bacterium M10-2 GN=pyrE PE=3 SV=1	5.5	217
E5VUK6;D4IY87;C5EVS2;C4ZI84	E5VUK6_9FIRM 30S ribosomal protein S9 OS=Anaerostipes sp. 3_2_56FAA GN=rpsI PE=3 SV=1	9.2	130
C5EGU6;E5VW89;R2SUD3	C5EGU6_9FIRM Putative selenium metabolism hydrolase OS=Clostridiales bacterium 1_7_47FAA GN=CBFG_01141 PE=4 SV=1	6.7	446
C5EGU7;D4M6P2;E5VW88	C5EGU7_9FIRM Putative carbamoyltransferase YgeW OS=Clostridiales bacterium 1_7_47FAA GN=ygeW PE=3 SV=1	6.8	397
C5EHR1;P22983	C5EHR1_9FIRM Pyruvate, phosphate dikinase OS=Clostridiales bacterium 1_7_47FAA GN=ppdK PE=4 SV=1	4.6	876
C5EIV4	C5EIV4_9FIRM Elongation factor Ts OS=Clostridiales bacterium 1_7_47FAA GN=tsf PE=3 SV=1	2.9	311
C5EJ71;R6G5G4;E5VX18;D4IWI1;D4M6E3	C5EJ71_9FIRM ATP-dependent 6-phosphofructokinase OS=Clostridiales bacterium 1_7_47FAA GN=pfkA PE=3 SV=1	3.4	324
C5EJ99	C5EJ99_9FIRM Pyruvate-flavodoxin oxidoreductase OS=Clostridiales bacterium 1_7_47FAA GN=nifJ PE=3 SV=1	1.3	1178
C5ELF2	C5ELF2_9FIRM Elongation factor Tu OS=Clostridiales bacterium 1_7_47FAA GN=tuf PE=3 SV=1	0	397
C5ENF0	C5ENF0_9FIRM 10 kDa chaperonin OS=Clostridiales bacterium 1_7_47FAA GN=groS PE=3 SV=1	21.3	94
C5ENM3;L7EM47	C5ENM3_9FIRM Uncharacterized protein OS=Clostridiales bacterium 1_7_47FAA GN=CBFG_03463 PE=4 SV=1	0	230
L7EKC7;R7L7R4;E5VT36;C5ENM4;R6J4U3;K6AVH1;K5YW39;R5I6R4;F7LTW2;D4WZN3;D4VNB4;D4VEI4;C3QPR7;A0A081TW45;A0A076J6W1;A0A016N4L2;A0A016IF33;A0A016G107;A0A016EK48;A0A016AXS0;A0A015TLX2;A0A015QEP0;A0A015PVE0;A0A015MPE8	L7EKC7_CLOPA GGGtGRT protein OS=Clostridium pasteurianum DSM 525 = ATCC 6013 GN=CP6013_1909 PE=4 SV=1	4.8	332
C5EP52	C5EP52_9FIRM L-fucose isomerase OS=Clostridiales bacterium 1_7_47FAA GN=fucI PE=3 SV=1	2	597
C5EQ69	C5EQ69_9FIRM Glyceraldehyde-3-phosphate dehydrogenase OS=Clostridiales bacterium 1_7_47FAA GN=gap PE=3 SV=1	0	343
E5VYZ0;C5EQ71;L7VQH0	E5VYZ0_9FIRM Triosephosphate isomerase OS=Anaerostipes sp. 3_2_56FAA GN=tpiA PE=3 SV=1	5.2	248
C5EU52	C5EU52_9FIRM Galactose/glucose-binding lipoprotein OS=Clostridiales bacterium 1_7_47FAA GN=mglB PE=4 SV=1	3.6	445
C5EUN1;R6G8M6;D4M1Q9	C5EUN1_9FIRM Phosphoenolpyruvate carboxykinase [ATP] OS=Clostridiales bacterium 1_7_47FAA GN=pckA PE=3 SV=1	8.2	534
D4J0T4;C5EUR7;Q8RC15;D7ATT7;Q6MAK7;A9BFX3;O50550;G4FFZ8;B9K7U1;B1LBB9;A5ILX2;A8F3K2;A6LJR1;B7IG44;A7NIQ9;A5UQN3;O50341;A7HJV7;I3ILC2;R5T1P8;Q2JX57;Q2JIV9;Q7NHG7;Q8DLG8;Q3MAS0;Q05373;P06540;K9PIT7;I4FC35;B7KGV4;B2IUL2;B0JFM7;A0ZCG7;P50003;P26527;K9UJ65;C7QNQ1;C5CIV4;B7K2R8;U9VUL2;Q31KS4;Q10Z38;P07890;B8HP55;Q7V049;Q318V4;B4WMS8;A8G6T8;A3PES6;A2BYG3;A2BT12;Q7U8U7;Q3AZK5;Q3AHM2;Q0I7U1;A5GNB1;Q7VA76;…	D4J0T4_BUTFI ATP synthase subunit beta OS=Butyrivibrio fibrisolvens 16/4 GN=atpD PE=3 SV=1	0	466
C5EVF2	C5EVF2_9FIRM ABC transporter, ATP-binding protein OS=Clostridiales bacterium 1_7_47FAA GN=CBFG_05708 PE=4 SV=1	2.7	370
C5EVN2	C5EVN2_9FIRM 30S ribosomal protein S3 OS=Clostridiales bacterium 1_7_47FAA GN=rpsC PE=3 SV=1	0	218
C5EVN8;R7GEH8;R6GF84;Q8XHT5;Q0TMQ8;Q0SQF6;H7CZ99;E5VUN2;A9KJI2;A6TWH0;W7Z7E8;W4BCD6;A0A089MS51;A0A015P105;R7ES48	C5EVN8_9FIRM 50S ribosomal protein L5 OS=Clostridiales bacterium 1_7_47FAA GN=rplE PE=3 SV=1	15.1	179
C5EVQ3;E5VUL8;D4M344;D4IZF2;C4ZBU5;C4Z2V6;A9KJG7	C5EVQ3_9FIRM 30S ribosomal protein S4 OS=Clostridiales bacterium 1_7_47FAA GN=rpsD PE=3 SV=1	11.2	197
N2AQT2;C5EVQ4;A0A037EX84;Q3D1F5;A9Y6M7;A9Y6H5;A9Y6H4;A9Y6H1;A9Y6G3;A1JHE7;A1IUZ4;G8B2Q5;Q4H080;A6PXW0;W1ICS2;Q4H038;Q4H034;Q4H029;Q4H048;Q4H046;H9NET3;Q4H083;Q4H079;Q4H055;Q4H028;H9NER7;H9NER5;H9NET2;H9NET0;H9NER8;Q4H043;B1GVV4;F1JXQ9;F1JXQ0;F1JXP9;Q4H094;T2ASQ3;I3RMK4;I3RMJ4;I3RMI2;T2AUI3;K7WIR8;I3RMH7;I3RMG6;I3RMK3;I3RMJ1;I3RMF0;T2AUD4;T2ASN5;A0A023WB55;T2ATC1;T2AU87;E5L8J6;E5L8J0;E5L8I6;E5L8I4…	N2AQT2_9FIRM DNA-directed RNA polymerase subunit alpha OS=Eubacterium plexicaudatum ASF492 GN=rpoA PE=3 SV=1	8.2	319
C5EW17	C5EW17_9FIRM 50S ribosomal protein L7/L12 OS=Clostridiales bacterium 1_7_47FAA GN=rplL PE=3 SV=1	20.2	124
C6Q122	C6Q122_9CLOT Lactaldehyde reductase OS=Clostridium carboxidivorans P7 GN=fucO PE=4 SV=1	5.8	382
C6Q1G4	C6Q1G4_9CLOT Acyl-CoA dehydrogenase domain protein OS=Clostridium carboxidivorans P7 GN=bcd PE=3 SV=1	3.4	378
C7GZQ3	C7GZQ3_9FIRM Elongation factor Tu OS=Eubacterium saphenum ATCC 49989 GN=tuf PE=3 SV=1	3.5	397
R2RKL5;C9CL89	R2RKL5_ENTCA 50S ribosomal protein L3 OS=Enterococcus flavescens ATCC 49996 GN=rplC PE=3 SV=1	4.8	209
S0RR28;R2XHM0;R2QSX0;R2PTI0;R2NHJ0;R2QXZ8;C9CNL8;P21933;Q1WUC6;D5BMP4;Q5FKY0;A8YUK1;C7KX09	S0RR28_ENTAV ATP synthase subunit beta OS=Enterococcus avium ATCC 14025 GN=atpD PE=3 SV=1	2.8	466
C9LUW1	C9LUW1_SELS3 Formate C-acetyltransferase OS=Selenomonas sputigena (strain ATCC 35185 / DSM 20758 / VPI D19B-28) GN=pflB PE=4 SV=1	1.9	750
D1BP65;D6KSD1;D6KQK6;D6KQI8	D1BP65_VEIPT Elongation factor Tu OS=Veillonella parvula (strain ATCC 10790 / DSM 2008 / JCM 12972 / Te3) GN=tuf PE=3 SV=1	5.6	395
D1NU71;H6VYT9;G0Z043;Q9EZM1;Q9EY75;Q9ETB6;G0Z044;C4N9C9;A0A023UJG8;Q9EY81;Q9EY80;Q8G8C6	D1NU71_9BIFI 60 kDa chaperonin OS=Bifidobacterium gallicum DSM 20093 = LMG 11596 GN=groL PE=3 SV=1	2.6	536
D1PCG9	D1PCG9_9BACT AMP-binding enzyme OS=Prevotella copri DSM 18205 GN=PREVCOP_04903 PE=4 SV=1	2.4	627
D1PDW5;R5IMN3;U5CBZ7;K6B2F0;K5ZKH4;D4X357;D4VQJ7;A6LFQ4	D1PDW5_9BACT Phosphoenolpyruvate carboxykinase [ATP] OS=Prevotella copri DSM 18205 GN=pckA PE=3 SV=1	3.4	533
D4IYD8;C5EHS7;C4ZAV7;N1ZTZ5	D4IYD8_BUTFI Glycyl-tRNA synthetase, dimeric type OS=Butyrivibrio fibrisolvens 16/4 GN=CIY_33130 PE=3 SV=1	9.6	397
D4IZD6;R6H1P3;N2A8L2;D4M495	D4IZD6_BUTFI Fructose-1,6-bisphosphate aldolase, class II, various bacterial and amitochondriate protist OS=Butyrivibrio fibrisolvens 16/4 GN=CIY_02630 PE=4 SV=1	14.5	283
D4J017;A9KRZ4	D4J017_BUTFI Elongation factor Tu OS=Butyrivibrio fibrisolvens 16/4 GN=tuf PE=3 SV=1	4.1	395
D4J021	D4J021_BUTFI 50S ribosomal protein L7/L12 OS=Butyrivibrio fibrisolvens 16/4 GN=rplL PE=3 SV=1	9.7	124
D4J193	D4J193_BUTFI Pyruvate-flavodoxin oxidoreductase OS=Butyrivibrio fibrisolvens 16/4 GN=CIY_10260 PE=3 SV=1	1.7	1177
D4J2A7	D4J2A7_BUTFI Glyceraldehyde-3-phosphate dehydrogenase OS=Butyrivibrio fibrisolvens 16/4 GN=CIY_14530 PE=3 SV=1	6.8	338
D4J2V5	D4J2V5_BUTFI NifU homolog involved in Fe-S cluster formation OS=Butyrivibrio fibrisolvens 16/4 GN=CIY_16900 PE=4 SV=1	9.1	230
D4J2W3;C5EQP8;E5VTA6;N2BA21;R9LW83	D4J2W3_BUTFI Ketol-acid reductoisomerase OS=Butyrivibrio fibrisolvens 16/4 GN=ilvC PE=3 SV=1	0	342
D4J3K6	D4J3K6_BUTFI Polyribonucleotide nucleotidyltransferase OS=Butyrivibrio fibrisolvens 16/4 GN=pnp PE=3 SV=1	2.5	693
R6H3E9;D4M5B2;E5VR45;D4J3L0	R6H3E9_9FIRM Adenylosuccinate synthetase OS=Blautia sp. CAG:52 GN=purA PE=3 SV=1	3.5	424
D4LZJ9;R7GE19;R7K5I6;R6QJQ5;R6CZG4;R6CCA8;H6LIS3;F7MQH7;A0A072Y7I3;A0A072Y4S3;W1U564;Q8XL10;H7CVR5;B2TP24;B1QS69;A0A099I3E4;R7DPG3;D5EYJ8	D4LZJ9_9FIRM Putative uncharacterized protein OS=Ruminococcus torques L2-14 GN=RTO_27580 PE=4 SV=1	4.8	336
D4M008;R6PZV0	D4M008_9FIRM Cobalamin biosynthesis protein CbiK, Co2+ chelatase OS=Ruminococcus torques L2-14 GN=RTO_29530 PE=4 SV=1	3.5	398
D4M043	D4M043_9FIRM Phosphomannomutase OS=Ruminococcus torques L2-14 GN=RTO_29940 PE=3 SV=1	3.6	560
K9CYV7;D4M075;G2IET8;F9VLM3;J5I244	K9CYV7_9FIRM S-adenosylmethionine synthase OS=Selenomonas sp. F0473 GN=metK PE=3 SV=1	3.8	394
D4M0K3;C5EMN8;D4J0X8;N2AIN9;R6BND5	D4M0K3_9FIRM L-fucose isomerase and related proteins OS=Ruminococcus torques L2-14 GN=RTO_31780 PE=4 SV=1	5.3	494
D4M0T9	D4M0T9_9FIRM 30S ribosomal protein S18 OS=Ruminococcus torques L2-14 GN=rpsR PE=3 SV=1	13.6	88
D4M137;E5VV96	D4M137_9FIRM Rubrerythrin OS=Ruminococcus torques L2-14 GN=RTO_01560 PE=4 SV=1	6.1	180
D4M189	D4M189_9FIRM Transketolase, C-terminal subunit OS=Ruminococcus torques L2-14 GN=RTO_02150 PE=4 SV=1	6.4	313
D4M1G8	D4M1G8_9FIRM Putative uncharacterized protein OS=Ruminococcus torques L2-14 GN=RTO_03040 PE=4 SV=1	9.9	141
D4M296;R6Q1M0	D4M296_9FIRM ATP synthase subunit beta OS=Ruminococcus torques L2-14 GN=atpD PE=3 SV=1	0	464
D4M2Q4	D4M2Q4_9FIRM Pyruvate, phosphate dikinase OS=Ruminococcus torques L2-14 GN=RTO_08070 PE=4 SV=1	12.1	876
D4M2Y6;Q1A668;N2AEJ4	D4M2Y6_9FIRM Carbon dioxide concentrating mechanism/carboxysome shell protein OS=Ruminococcus torques L2-14 GN=RTO_08990 PE=4 SV=1	12.6	182
D4M2Z0	D4M2Z0_9FIRM Carbon dioxide concentrating mechanism/carboxysome shell protein OS=Ruminococcus torques L2-14 GN=RTO_09030 PE=4 SV=1	14	136
Q1A674;D4M2Z2	Q1A674_9FIRM PduJ OS=Roseburia inulinivorans PE=4 SV=1	15.1	93
E5VUN8;D4M360	E5VUN8_9FIRM 30S ribosomal protein S3 OS=Anaerostipes sp. 3_2_56FAA GN=rpsC PE=3 SV=1	9.2	218
D4M365	D4M365_9FIRM 50S ribosomal protein L4 OS=Ruminococcus torques L2-14 GN=rplD PE=3 SV=1	7.8	206
D4M3C9	D4M3C9_9FIRM L-fucose isomerase OS=Ruminococcus torques L2-14 GN=fucI PE=3 SV=1	11.7	598
D4M3D1	D4M3D1_9FIRM Pyruvate-flavodoxin oxidoreductase OS=Ruminococcus torques L2-14 GN=RTO_10590 PE=3 SV=1	2.6	1190
N2BAV3;D4M4A7	N2BAV3_9FIRM Transcription termination/antitermination protein NusG OS=Eubacterium plexicaudatum ASF492 GN=nusG PE=3 SV=1	5.8	171
D4M4B3;Q3A9Q8;B1I1M9;U4D8R5;U3YLX8;U3W7P9;T4R2D5;T4MEP1;T4L8F4;T4IRE2;T4A4Q0;T3R5A0;T3C9A0;Q18CF3;A0A031WA07;W0FHG2;E5VVF7;D4J019	D4M4B3_9FIRM DNA-directed RNA polymerase subunit beta' OS=Ruminococcus torques L2-14 GN=rpoC PE=3 SV=1	1.1	1234
D4M4G2	D4M4G2_9FIRM Chaperone protein DnaK OS=Ruminococcus torques L2-14 GN=dnaK PE=2 SV=1	12	623
D4M4Z5	D4M4Z5_9FIRM FeS cluster assembly scaffold protein NifU, Clostridium type OS=Ruminococcus torques L2-14 GN=RTO_17410 PE=4 SV=1	12.2	147
D4M4Z9	D4M4Z9_9FIRM Phosphoglycerate kinase OS=Ruminococcus torques L2-14 GN=pgk PE=3 SV=1	7	399
D4M500	D4M500_9FIRM Triosephosphate isomerase OS=Ruminococcus torques L2-14 GN=tpiA PE=3 SV=1	10	249
D4M521	D4M521_9FIRM Phosphate acetyltransferase OS=Ruminococcus torques L2-14 GN=RTO_17670 PE=4 SV=1	3.6	331
D4M5I1	D4M5I1_9FIRM Transcription termination factor NusA OS=Ruminococcus torques L2-14 GN=RTO_19480 PE=3 SV=1	5.6	395
E5VV13;D4M5L5;A0A099I785;C6PTN9;D4J2B6	E5VV13_9FIRM Glutamate dehydrogenase OS=Anaerostipes sp. 3_2_56FAA GN=HMPREF1011_01838 PE=3 SV=1	8.6	444
D4M5P0;N2BC74	D4M5P0_9FIRM Pyruvate/oxaloacetate carboxyltransferase OS=Ruminococcus torques L2-14 GN=RTO_20170 PE=4 SV=1	14.5	470
D4M5P6;E5VPV5;C5EU30	D4M5P6_9FIRM Ribosomal protein S1 OS=Ruminococcus torques L2-14 GN=RTO_20230 PE=4 SV=1	5	358
D4M625;C6PV20	D4M625_9FIRM Glutamate synthase (NADPH), homotetrameric OS=Ruminococcus torques L2-14 GN=RTO_21770 PE=4 SV=1	8.7	462
D4M681;N2A2A1	D4M681_9FIRM Carbohydrate ABC transporter substrate-binding protein, CUT1 family (TC 3.A.1.1.-) OS=Ruminococcus torques L2-14 GN=RTO_22400 PE=4 SV=1	2.9	445
D4M6E5	D4M6E5_9FIRM Putative uncharacterized protein OS=Ruminococcus torques L2-14 GN=RTO_23120 PE=4 SV=1	17.5	80
D4M6U9	D4M6U9_9FIRM Threonine--tRNA ligase OS=Ruminococcus torques L2-14 GN=thrS PE=3 SV=1	2.3	650
D4V5K9	D4V5K9_BACVU Putative uncharacterized protein OS=Bacteroides vulgatus PC510 GN=CUU_2857 PE=4 SV=1	3.5	374
G4Q6X1;D6KMU9	G4Q6X1_ACIIR Probable thiol peroxidase OS=Acidaminococcus intestini (strain RyC-MR95) GN=tpx PE=3 SV=1	10.5	171
D6KMY3	D6KMY3_9FIRM Arginine repressor OS=Veillonella sp. 6_1_27 GN=argR PE=3 SV=1	17.2	151
Q57079;D6KNT3	Q57079_9FIRM Alpha-subunit,methylmalonyl-CoA decarboxylase OS=Veillonella parvula PE=4 SV=1	11.6	509
D6KNT7;A0A095XQF0	D6KNT7_9FIRM Putative methylmalonyl-CoA mutase OS=Veillonella sp. 6_1_27 GN=HMPREF0874_00620 PE=4 SV=1	6.4	548
D6KNV6	D6KNV6_9FIRM Oxidoreductase, pyridine nucleotide-disulfide family OS=Veillonella sp. 6_1_27 GN=HMPREF0874_00639 PE=4 SV=1	5.2	563
D6KPW8	D6KPW8_9FIRM Fumarate reductase, flavoprotein subunit OS=Veillonella sp. 6_1_27 GN=HMPREF0874_01005 PE=4 SV=1	9.4	572
D6KPW9	D6KPW9_9FIRM Fumarate reductase, iron-sulfur subunit OS=Veillonella sp. 6_1_27 GN=HMPREF0874_01006 PE=4 SV=1	4.7	320
D6KQ91	D6KQ91_9FIRM Propanediol utilization protein PduB OS=Veillonella sp. 6_1_27 GN=HMPREF0874_01128 PE=4 SV=1	24.4	246
D6KQB6	D6KQB6_9FIRM Malate dehydrogenase OS=Veillonella sp. 6_1_27 GN=HMPREF0874_01153 PE=4 SV=1	12.4	379
D6KQH5	D6KQH5_9FIRM Fumarate hydratase, beta subunit OS=Veillonella sp. 6_1_27 GN=HMPREF0874_01215 PE=4 SV=1	20.4	186
D6KQK9	D6KQK9_9FIRM 50S ribosomal protein L4 OS=Veillonella sp. 6_1_27 GN=rplD PE=3 SV=1	7.7	207
D6KRE5	D6KRE5_9FIRM Putative lipoprotein OS=Veillonella sp. 6_1_27 GN=HMPREF0874_01548 PE=4 SV=1	8.2	195
D6KRI6	D6KRI6_9FIRM Putative S-layer-like domain protein OS=Veillonella sp. 6_1_27 GN=HMPREF0874_01590 PE=4 SV=1	2.6	427
D6KS94;D6KS95	D6KS94_9FIRM Putative S-layer-like domain protein OS=Veillonella sp. 6_1_27 GN=HMPREF0874_01816 PE=4 SV=1	9.2	413
D6T0F8	D6T0F8_GARVA 30S ribosomal protein S4 OS=Gardnerella vaginalis 5-1 GN=rpsD PE=3 SV=1	6.4	236
D6T1S7	D6T1S7_GARVA DeoR-type transcriptional regulator OS=Gardnerella vaginalis 5-1 GN=GV51_1018 PE=4 SV=1	5.2	291
D7ASN4	D7ASN4_THEM3 Pyruvate-flavodoxin oxidoreductase OS=Thermoanaerobacter mathranii (strain DSM 11426 / CIP 108742 / A3) GN=Tmath_0499 PE=3 SV=1	1.7	1175
D7GDG1	D7GDG1_PROFC ATP synthase subunit beta OS=Propionibacterium freudenreichii subsp. shermanii (strain ATCC 9614 / CIP 103027 / CIRM-BIA1) GN=atpD PE=3 SV=1	2.7	483
X7PW43;T8T7C4;T8PNC5;T8BL27;T7HJZ3;T6SMH6;T5VLZ3;T5PTN6;T5NU71;S1RDL0;S1DJG7;Q49P73;L4ZGQ2;L4SWI9;L3SCK4;L2YAC0;E2QJG1;V0X6S9;T7V1E0;V3A6Y2;V2SNB2;U6N7S1;U1BZP4;U0VFL6;U0UXL6;U0UDM8;U0R0H5;U0MP73;T9JDZ8;T9HPD3;T9BEF3;T8XS81;T8NIZ4;S0VNG6;N4NLZ9;N2TAV0;N2NGC0;N2JTS2;L4WVY4;L4FHN2;L2A5I8;L1HAP0;L1AZ04;L0YAH0;K5JUY6;K4WVC6;K4VI63;K3TRI8;K3N014;K3DVR4;K3C931;I6FR93;I5Z4H7;I4NXN0;H5P2C3;H5DYE9;H5ARQ9;…	X7PW43_ECOLX Outer membrane protein A OS=Escherichia coli BIDMC 49b GN=P811_04317 PE=3 SV=1	31.5	346
E4SPH6	E4SPH6_STRTN Pyruvate kinase OS=Streptococcus thermophilus (strain ND03) GN=STND_1132 PE=3 SV=1	2.6	500
Q5M6G4;Q5M1X4;Q03MW6;E4SQ87	EFTS_STRT2 Elongation factor Ts OS=Streptococcus thermophilus (strain ATCC BAA-250 / LMG 18311) GN=tsf PE=3 SV=2	4.6	346
E5EZT2;E5EZS3	E5EZT2_9BACT Putative acetyl-CoA synthase (Fragment) OS=uncultured bacterium PE=4 SV=1	22.8	57
E5VUN6	E5VUN6_9FIRM 50S ribosomal protein L29 OS=Anaerostipes sp. 3_2_56FAA GN=rpmC PE=3 SV=1	19.4	67
E5VVF4;A9KRZ3	E5VVF4_9FIRM Elongation factor G OS=Anaerostipes sp. 3_2_56FAA GN=fusA PE=3 SV=1	2.5	689
E5VVG0	E5VVG0_9FIRM 50S ribosomal protein L10 OS=Anaerostipes sp. 3_2_56FAA GN=rplJ PE=3 SV=1	8.1	173
E5VVJ2;I2DH82;L5MX38;J2H8L0;C0ZIG6;Q8XHR5;Q0TMN5;Q0SQD3;L7EDQ5;H7CZC2;F7ML81;E8ZP41;C6Q0W3;C3KVR2;C1FMW2;B1KSN6;B1IGG5;A7GJ85;A7FZ80;A5N4N6;A5I7L7;A4J100;A0A072XZ65;W7HS75;W4RFN4;W4EWF8;W0CR84;S3I7E4;R8K0F0;Q81VU2;Q73FA8;Q6HPS0;Q63HA2;J8EUE2;J8C925;J7VFE7;F1TDV2;D4M4A9;C3P9P3;C3LJ70;C3CCQ2;C2QM22;C2MUX8;C1ET27;B9IZI2;B8I5M9;B7JKA6;B7J456;B7IT07;B7HQT2;B7HJ36;B6BM02;B5ELW9;A9VNB1;A7GK09;A0R8G8;A0A…	E5VVJ2_9FIRM 50S ribosomal protein L1 OS=Anaerostipes sp. 3_2_56FAA GN=rplA PE=3 SV=1	9.1	230
E5VVU0	E5VVU0_9FIRM Cell division protein FtsZ OS=Anaerostipes sp. 3_2_56FAA GN=ftsZ PE=3 SV=1	4.2	383
Q8KHT8;E5VVZ5;Q1L3Z4;Q1L3M3;Q1L3M2	Q8KHT8_9BACT 60 kDa chaperonin (Fragment) OS=uncultured pig faeces bacterium GN=cpn60 PE=4 SV=1	0	184
E5VWN3	E5VWN3_9FIRM Phosphate acetyl/butaryl transferase OS=Anaerostipes sp. 3_2_56FAA GN=HMPREF1011_02408 PE=4 SV=1	11.1	334
E5VX23	E5VX23_9FIRM SPFH domain-containing protein OS=Anaerostipes sp. 3_2_56FAA GN=HMPREF1011_02548 PE=4 SV=1	6.8	323
I1ZLP6;E7SBF7	I1ZLP6_STRPA 30S ribosomal protein S1 OS=Streptococcus parasanguinis FW213 GN=rpsA PE=4 SV=1	4	399
I1ZKP9;E7SCU1	I1ZKP9_STRPA DNA-binding protein HU OS=Streptococcus parasanguinis FW213 GN=hupB PE=3 SV=1	20.9	91
E7SD73	E7SD73_9STRE GroES-like protein OS=Streptococcus australis ATCC 700641 GN=adhP PE=3 SV=1	5	340
F0INA8;S7XEN3;I1ZL62;E8K137;E7SC59;D4P0W5;A0A068AY43;A0A068AY19;A0A068AWY3;A0A068AWW8;A0A068AWQ7;A0A068AWM1;A0A068AWL5;A0A068AWG7;V4QTS7;U9WC63;Q99ZD1;Q1JBF8;K4Q901;A0A098QI57;A0A077BYP0;A0A030Q8B8;A0A030NIR7;A0A030N5G7;A0A030K2N6;A0A030EU52;A0A029WDI6;A0A029UH83;A0A029T6X8;A0A023VK50;M7DPI2;M7DDI7;M2L3G1;M2FP33;J3JPI0	F0INA8_STRSA Pyruvate kinase OS=Streptococcus sanguinis SK150 GN=pyk PE=3 SV=1	0	501
F1TG85	F1TG85_9FIRM Heat shock protein Hsp90-like protein OS=[Clostridium] papyrosolvens DSM 2782 GN=Cpap_1088 PE=4 SV=1	2.2	634
F5SGD4	F5SGD4_9BACL Xylose isomerase OS=Desmospora sp. 8437 GN=xylA PE=3 SV=1	2.9	441
X8H998;I0SA93;F9P474;F5TZT5	X8H998_9STRE Fructose-1,6-bisphosphate aldolase, class II OS=Streptococcus sp. AS20 GN=fba PE=4 SV=1	4.4	293
X8KDU2;F5VS34;M7E8P5;M2LBK0;M2H0L8;E4ST61;V8IDS0	X8KDU2_9STRE Fructose-1,6-bisphosphate aldolase, class II OS=Streptococcus sp. CM6 GN=fba PE=4 SV=1	0	293
F5VWF7	F5VWF7_STROR Glyceraldehyde-3-phosphate dehydrogenase OS=Streptococcus oralis SK255 GN=gap PE=3 SV=1	0	336
F9D663	F9D663_PREDD Glyceraldehyde-3-phosphate dehydrogenase OS=Prevotella dentalis (strain ATCC 49559 / DSM 3688 / JCM 13448 / NCTC 12043 / ES 2772) GN=gap PE=3 SV=1	4.2	355
X8HD74;I0SB20;F9PAP2	X8HD74_9STRE Glyceraldehyde-3-phosphate dehydrogenase OS=Streptococcus sp. AS20 GN=gap PE=3 SV=1	0	335
G2IFW5	G2IFW5_9CLOT Phosphoglycerate kinase OS=Candidatus Arthromitus sp. SFB-rat-Yit GN=pgk PE=3 SV=1	4.8	397
G2KV20	G2KV20_LACSM 50S ribosomal protein L10 OS=Lactobacillus sanfranciscensis (strain TMW 1.1304) GN=rplJ PE=3 SV=1	7.1	169
G3CWN0;G3CWJ1	G3CWN0_9BACT Acetyl-CoA synthase (Fragment) OS=uncultured bacterium PE=4 SV=1	28.1	57
G3KIM3	LCDB_CLOPR Lactoyl-CoA dehydratase subunit beta (Fragment) OS=Clostridium propionicum GN=lcdB PE=1 SV=1	7.2	374
Q2NAU8;G6E6U1	ILVC_ERYLH Ketol-acid reductoisomerase OS=Erythrobacter litoralis (strain HTCC2594) GN=ilvC PE=3 SV=1	5.3	339
H5SF35	H5SF35_9CHLR Hydrolase, TatD family OS=uncultured Chloroflexi bacterium GN=HGMM_F05B10C37 PE=4 SV=1	4.7	274
H6LD20	H6LD20_ACEWD Methyltetrahydrofolate:corrinoid/iron-sulfur protein methyltransferase OS=Acetobacterium woodii (strain ATCC 29683 / DSM 1030 / JCM 2381 / KCTC 1655) GN=acsE PE=4 SV=1	5	261
Q8XFP8;Q0TMN0;Q0SQC8;H7CZB3;W1UE82;Q877L9;N9WCN9;M8K1P9;M1MG92;C5UTM6;C4IF57;B2UY95;B2TIG1;B1QUE9;A6LPP6;A0A099AAH1;A0A097L299;A0A093VRS2	EFTU_CLOPE Elongation factor Tu OS=Clostridium perfringens (strain 13 / Type A) GN=tufA PE=3 SV=1	0	397
I1ZJH3;F0IKG6;V8ICM8;V8HWA2;S7Z4R5;R0MT69;J1BHF2;J0ZAV8;I0W548;A0A081SCW9;A0A081PU45	I1ZJH3_STRPA Alcohol dehydrogenase OS=Streptococcus parasanguinis FW213 GN=adhA PE=3 SV=1	3.8	340
I1ZJP0;X8H7U4;I0SCD1;F9P4K8;F5U2H3;E8K1T8	I1ZJP0_STRPA Ribosomal subunit interface protein OS=Streptococcus parasanguinis FW213 GN=Spaf_0241 PE=4 SV=1	20	180
I1ZLJ1;V8IEK1;A0A081SBJ5	I1ZLJ1_STRPA Putative acetoin reductase OS=Streptococcus parasanguinis FW213 GN=Spaf_0915 PE=3 SV=1	12.5	265
I1ZMY8;X8KII5;F0ILI0;A3CP09;F5VV90	I1ZMY8_STRPA Elongation factor Tu OS=Streptococcus parasanguinis FW213 GN=tuf PE=3 SV=1	0	404
I1ZP65;X8H8X7;C0MF22;X8KES3;I0Q5F6;F5VX99;E8JY24;E7S964;D4FPX0;A8AUR9;F0IP27;B4U0W3;E8JX80	I1ZP65_STRPA Phosphoglycerate kinase OS=Streptococcus parasanguinis FW213 GN=pgk PE=3 SV=1	4.5	399
I1ZP68	I1ZP68_STRPA Glyceraldehyde-3-phosphate dehydrogenase OS=Streptococcus parasanguinis FW213 GN=gapA PE=3 SV=1	4.9	345
I1ZPF7;E7S8Y7;X8KHW5;V8HYV0;I0W0C8;I0Q381;F5VUN3;E8K1U3;D4FQB3;A8AZP0	I1ZPF7_STRPA Elongation factor Ts OS=Streptococcus parasanguinis FW213 GN=tsf PE=3 SV=1	12.4	346
I2QND7	I2QND7_9BRAD Uncharacterized protein OS=Bradyrhizobium sp. WSM1253 GN=Bra1253DRAFT_06125 PE=4 SV=1	4.7	406
I4A6E4	I4A6E4_DESDJ Uncharacterized protein OS=Desulfitobacterium dehalogenans (strain ATCC 51507 / DSM 9161 / JW/IU-DC1) GN=Desde_1096 PE=4 SV=1	3	669
I4AEM6	I4AEM6_DESDJ Probable transaldolase OS=Desulfitobacterium dehalogenans (strain ATCC 51507 / DSM 9161 / JW/IU-DC1) GN=tal PE=3 SV=1	5.6	213
J1QMA9	J1QMA9_9ALTE Uncharacterized protein OS=Alishewanella aestuarii B11 GN=AEST_02970 PE=4 SV=1	4.4	704
J3F929;P72483;M7E4G7;M7DTA1;M2KC24;M2GZ76	J3F929_STRRT Elongation factor Tu OS=Streptococcus ratti FA-1 = DSM 20564 GN=tuf PE=3 SV=1	5.5	398
J3F9T3;I0VZI1;V8ICG9;U5WIE0;S7XP60;Q04K99;P0A3N0;P0A3M9;J1V179;J1U0B5;J1TFU2;J1S755;J0W5M0;H7KCH4;G6VLX7;G6V317;G6R9P9;G6PSZ9;G6MUG7;G6KJU8;D9NL46;C1CR83;C1CKW1;C1CEH8;C1C7I6;B8ZQ84;B5E4V6;B2E7Z1;B1IC17;A0A081SCL5;A0A062WVN4;N1WWQ5;M5KY04	J3F9T3_STRRT L-lactate dehydrogenase OS=Streptococcus ratti FA-1 = DSM 20564 GN=ldh PE=3 SV=1	3.6	329
J3JQC3	J3JQC3_STRRT ATP-dependent zinc metalloprotease FtsH OS=Streptococcus ratti FA-1 = DSM 20564 GN=ftsH PE=3 SV=1	4.1	657
J5HYZ0;I3EBM5;A0A099ADL4;W7D6S0;Q65DU1;Q9K6E4;M4L056;L0BTV2;F4EAM7;A8FIE1;A7Z9T0;A0A093UBX0;A0A086VYK3;A0A086S3I5;A0A076GKB6;A0A066ZHD1;A0A063ZAN7;A0A063XHX4;Q8CX76;Q5KUG6;Q24ML5;E8SY77;C5D9P4;B8FZ81;A4ITL5;A0A087LI13;X0DY94;W7B714;W1U7I9;S5K4F0;S5JST4;S5JQ32;Q927A3;Q8Y3T8;Q899F3;Q71W21;J7K019;G2JYM9;C8KDP8;B1QT34;A0A099AN16;W7I1S8;W4RCN6;W4DWL3;W0CSW2;S3IKL9;R8K7G4;R2S1X6;Q81V33;Q81HW6;Q73DH4;Q6…	J5HYZ0_9FIRM Probable transaldolase OS=Selenomonas sp. FOBRC9 GN=fsa PE=3 SV=1	9.2	217
K0AZP3;A0A063ZY63;S9RFN6;Q5LMR5;A8LLG2;A0A076K6Q9;S2LG03;Q8R603;M7AEK2;L0K752;D5RDY0;D4VB66;A6KYK9;A0A095YKL8;A0A076J1Z5;W7HS86;W0CM94;S3I7F3;S0S700;R8K0E0;R6W0N2;R3WU65;R3UAG4;R2V7V1;R2SUR4;R2SSU5;R2RP47;R2R0T5;R2QV99;R2QG39;Q81VT2;Q814C4;Q73F98;Q6HPR0;Q63H92;K6BX59;K5YV59;J8EUF0;J7VFE0;C3P9Q3;C3LJ80;C3CCR2;C2SV11;C2QM32;C2MUY8;C1ET37;B9IZJ2;B7JKB7;B7IT17;B7HQU2;B7HJ46;B6YQ04;B3ETZ7;A6LE88;A0R8H…	K0AZP3_CLOA9 Elongation factor Tu OS=Clostridium acidurici (strain ATCC 7906 / DSM 604 / KCTC 5404 / 9a) GN=tuf1 PE=3 SV=1	3	397
K4X5A1	K4X5A1_ECOLX Outer membrane porin, DLP12 prophage OS=Escherichia coli O111:H11 str. CVM9553 GN=ECO9553_19147 PE=3 SV=1	3	371
K7A5W7	K7A5W7_9ALTE 50S ribosomal protein L3 OS=Glaciecola psychrophila 170 GN=rplC PE=3 SV=1	5.2	212
K9UAG8	K9UAG8_9CHRO Uncharacterized protein OS=Chamaesiphon minutus PCC 6605 GN=Cha6605_0109 PE=4 SV=1	5.3	208
Q59309;L7EL03;O52631	G3P_CLOPA Glyceraldehyde-3-phosphate dehydrogenase OS=Clostridium pasteurianum GN=gap PE=1 SV=1	9	334
L7VN33;F4LUM5;B0S1R4;A0A037ZBW7;F1TE32;B8I5W0;Q24QE3;B8FNT7;I4A718;A0A095XNW4	L7VN33_CLOSH 60 kDa chaperonin OS=Clostridium stercorarium subsp. stercorarium (strain ATCC 35414 / DSM 8532 / NCIMB 11754) GN=groL PE=3 SV=1	4.6	539
M7DKB1;M7DGZ0;M2LT61;M2GYT8	M7DKB1_STRMG Glyceraldehyde-3-phosphate dehydrogenase OS=Streptococcus mutans KK23 GN=D818_01543 PE=3 SV=1	0	337
M4IJE6	M4IJE6_RHIML Uncharacterized protein OS=Sinorhizobium meliloti GR4 GN=C770_GR4pC0949 PE=4 SV=1	18.8	64
M6VNA5	M6VNA5_LEPBO Uncharacterized protein OS=Leptospira borgpetersenii serovar Mini str. 200901116 GN=LEP1GSC190_0747 PE=4 SV=1	26.2	42
N1ZYI7	N1ZYI7_9FIRM Uncharacterized protein OS=Eubacterium plexicaudatum ASF492 GN=C823_04185 PE=4 SV=1	9.1	230
N2A5Z1;D4IW79;D4M3E6;C5ESA9	N2A5Z1_9FIRM ATP-dependent chaperone ClpB OS=Eubacterium plexicaudatum ASF492 GN=C823_04304 PE=3 SV=1	3.1	862
N2A651	N2A651_9FIRM Uncharacterized protein OS=Eubacterium plexicaudatum ASF492 GN=C823_05328 PE=4 SV=1	3.2	405
N2A828;D4J1X9;R7EPD3	N2A828_9FIRM Pyruvate, phosphate dikinase OS=Eubacterium plexicaudatum ASF492 GN=C823_04981 PE=4 SV=1	2.7	874
N2A8J2;D4J0S2	N2A8J2_9FIRM L-arabinose isomerase OS=Eubacterium plexicaudatum ASF492 GN=araA PE=3 SV=1	6.2	498
N2A909;L7EN51;F1TCH6	N2A909_9FIRM Pyruvate-flavodoxin oxidoreductase OS=Eubacterium plexicaudatum ASF492 GN=C823_03015 PE=3 SV=1	3.5	1181
N2ACM8	N2ACM8_9FIRM Phosphoglycerate kinase OS=Eubacterium plexicaudatum ASF492 GN=pgk PE=3 SV=1	2.7	402
N2AGL8	N2AGL8_9FIRM Glutamate dehydrogenase OS=Eubacterium plexicaudatum ASF492 GN=C823_01914 PE=3 SV=1	4.1	444
N2AHQ0	N2AHQ0_9FIRM Glyceraldehyde-3-phosphate dehydrogenase OS=Eubacterium plexicaudatum ASF492 GN=C823_02786 PE=3 SV=1	4.7	338
N2ANP2	N2ANP2_9FIRM Uncharacterized protein OS=Eubacterium plexicaudatum ASF492 GN=C823_01725 PE=4 SV=1	10	180
N2B4E7;D4IVP4	N2B4E7_9FIRM Chaperone protein DnaK OS=Eubacterium plexicaudatum ASF492 GN=dnaK PE=2 SV=1	5	626
N2B645	N2B645_9FIRM Elongation factor G OS=Eubacterium plexicaudatum ASF492 GN=fusA PE=3 SV=1	0	705
R6H370;N2BAU9;E5VVF8;D4M4B2;C5EEV0;T3RYW2;Q250P0;B8G1V8;I4A4J7;Q3A9Q7;Q2RFN9;A4J103;B0TC48;R4KHB3;A5D5I2;S8CK36;G2IF70;E8ZP38;C6Q0W6;C1FMV9;B1IGG2;A7FZ77;A5I7L4;F9VM04;Q0TMN8;Q0SQD6;P0C2E7;L7EFW6;H7CZB9;F4LSS7;B9DYA1;A7GJ82;A5N4N9;W1U1G8;B1QYI4;Q890N4;A6LPQ4;A0A099ADW1;U4DCS4;U3YP83;U3W401;T4R3D4;T4M8C0;T4L2F5;T4IR71;T4A312;Q18CF1;A0A031WAF8;B1KSN3;W8TH06;Q97EG9;F7ML78;C3KVQ9;B2UYA3;A8MLD2;A0PXT8…	R6H370_9FIRM DNA-directed RNA polymerase subunit beta OS=Blautia sp. CAG:52 GN=rpoB PE=3 SV=1	2.1	1275
N2BKP4;F7MR34;T4KR22;C6PQY4;S2RCK9;A0A077IX67;W7Z5W5;W4ATG9;R4KL70;Q3AB77;Q0AYK4;M9M2J2;B2A380;B0THD7;A8MHG9;A6TRM3;A5D2T5;A4J5Z3;A0A090ZFD0;A0A015L4G3;W7HGE7;W4R621;W4DR81;W1UC84;W0D219;V4GLA3;S8CGN9;S3HSW4;R8KSR2;Q9XBK3;Q97I66;Q8XJQ6;Q895L2;Q81WK8;Q819X9;Q6HEY8;Q636J9;Q0TPQ3;Q0SSC0;L7EPX1;J8EBR6;J8BSU1;J7VYW1;H7CX96;F4LU70;E8ZSH8;C3P5M9;C3L7A0;C3L0D3;C3CMM7;C2T4T0;C2N513;C1FSK5;C1EP51;B9IVB6;B7…	N2BKP4_9FIRM 30S ribosomal protein S2 OS=Eubacterium plexicaudatum ASF492 GN=rpsB PE=3 SV=1	4.9	245
O09460	PCKA_ANASU Phosphoenolpyruvate carboxykinase [ATP] OS=Anaerobiospirillum succiniciproducens GN=pckA PE=1 SV=1	4.7	532
Q2UZQ5;P21219	Q2UZQ5_9NOCA Nitrile hydratase alpha subunit OS=Rhodococcus pyridinivorans GN=nhha PE=4 SV=1	6.4	203
P21220	NHB1_RHORH High-molecular weight cobalt-containing nitrile hydratase subunit beta OS=Rhodococcus rhodochrous GN=nhhB PE=1 SV=2	5.7	229
P47493	SYG_MYCGE Glycine--tRNA ligase OS=Mycoplasma genitalium (strain ATCC 33530 / G-37 / NCTC 10195) GN=glyQS PE=3 SV=1	2.5	446
V5P3G7;Q74K17;Q042L3	V5P3G7_LACJH ATP synthase subunit alpha OS=Lactobacillus johnsonii N6.2 GN=atpA PE=3 SV=1	2.4	503
Q1A687	Q1A687_9FIRM ABC sugar transporter (Fragment) OS=Roseburia inulinivorans PE=4 SV=1	11.9	286
Q8P0X5;Q48TE8;Q1JGN8	FTHS1_STRP8 Formate--tetrahydrofolate ligase 1 OS=Streptococcus pyogenes serotype M18 (strain MGAS8232) GN=fhs1 PE=3 SV=1	2.9	556
Q1L3R3;Q1L3N1;Q1L3K2	Q1L3R3_9BACT 60 kDa chaperonin (Fragment) OS=uncultured bacterium GN=cpn60 PE=4 SV=1	0	184
Q1L3M1	Q1L3M1_9BACT 60 kDa chaperonin (Fragment) OS=uncultured bacterium GN=cpn60 PE=4 SV=1	10.9	184
Q1L3T7;C4N9F7	Q1L3T7_9BACT 60 kDa chaperonin (Fragment) OS=uncultured bacterium GN=cpn60 PE=4 SV=1	10.9	184
Q1L3Y6	Q1L3Y6_9BACT 60 kDa chaperonin (Fragment) OS=uncultured bacterium GN=cpn60 PE=4 SV=1	11.4	184
Q5FCW3;X5HH56;X5H8M4;X5H6J9;X5GZN1;X5GXZ9;X5GV59;X5GJ50;X5GI40;V9R842;Q5HAS0;Q5FFE6;Q3YRK7;Q2GFN6	EFTUL_EHRRW Putative elongation factor Tu-like protein OS=Ehrlichia ruminantium (strain Welgevonden) GN=ERWE_CDS_01630 PE=5 SV=1	5.7	228
S6G4J6;Q2GJ61	S6G4J6_ANAPH Elongation factor Tu OS=Anaplasma phagocytophilum str. HGE1 GN=tuf PE=3 SV=1	3.3	393
Q2LQA3	EFTU_SYNAS Elongation factor Tu OS=Syntrophus aciditrophicus (strain SB) GN=tuf PE=3 SV=1	4.3	397
R9G8Y6;Q38US4	R9G8Y6_LACSK 50S ribosomal protein L5 OS=Lactobacillus sakei subsp. sakei LS25 GN=rplE PE=3 SV=1	8.3	180
Q3A9R3;Q3A9P8	EFTU1_CARHZ Elongation factor Tu 1 OS=Carboxydothermus hydrogenoformans (strain Z-2901 / DSM 6008) GN=tuf1 PE=3 SV=1	0	400
Q47LJ1	EFTU_THEFY Elongation factor Tu OS=Thermobifida fusca (strain YX) GN=tuf PE=3 SV=1	4.3	397
Q4H1F8	Q4H1F8_STRAG Glyceraldehyde-3-phosphate dehydrogenase OS=Streptococcus agalactiae GN=naplr PE=3 SV=1	10.1	336
Q57111;D6KNT0	Q57111_9FIRM Gamma-subunit,methylmalonyl-CoA decarboxylase OS=Veillonella parvula PE=4 SV=1	28.7	129
Q5HBB0	Q5HBB0_EHRRW Chaperone protein HscA OS=Ehrlichia ruminantium (strain Welgevonden) GN=hscA PE=3 SV=1	2.6	616
R2TJT3;Q5NJZ2	R2TJT3_9ENTE Glyceraldehyde-3-phosphate dehydrogenase OS=Enterococcus moraviensis ATCC BAA-383 GN=I586_00357 PE=3 SV=1	3	336
Q5WLM8	RS9_BACSK 30S ribosomal protein S9 OS=Bacillus clausii (strain KSM-K16) GN=rpsI PE=3 SV=1	9.2	130
Q67JV5	RL5_SYMTH 50S ribosomal protein L5 OS=Symbiobacterium thermophilum (strain T / IAM 14863) GN=rplE PE=3 SV=1	8.3	180
Q67JV8	RL6_SYMTH 50S ribosomal protein L6 OS=Symbiobacterium thermophilum (strain T / IAM 14863) GN=rplF PE=3 SV=1	5.6	178
Q6ACZ0	EFTU_LEIXX Elongation factor Tu OS=Leifsonia xyli subsp. xyli (strain CTCB07) GN=tuf PE=3 SV=1	4.3	397
Q83H73;Q83FF7	ENO_TROW8 Enolase OS=Tropheryma whipplei (strain TW08/27) GN=eno PE=3 SV=1	4.4	428
Q88YH6	Q88YH6_LACPN Glyceraldehyde 3-phosphate dehydrogenase OS=Lactobacillus plantarum GN=gap PE=3 SV=1	3.5	340
Q8KHD0	Q8KHD0_9BACT 60 kDa chaperonin (Fragment) OS=uncultured pig faeces bacterium GN=cpn60 PE=4 SV=1	10.9	184
Q93TK9	Q93TK9_STRVE 60 kDa chaperonin (Fragment) OS=Streptococcus vestibularis GN=cpn60 PE=4 SV=1	7.6	184
R2QDP0	R2QDP0_9ENTE Uncharacterized protein OS=Enterococcus haemoperoxidus ATCC BAA-382 GN=I583_03213 PE=4 SV=1	12.1	91
R2RV46	R2RV46_9ENTE L-lactate dehydrogenase OS=Enterococcus asini ATCC 700915 GN=ldh PE=3 SV=1	3.6	330
R5CPM9;D5EVN2	R5CPM9_9BACT Phosphoenolpyruvate carboxykinase [ATP] OS=Prevotella sp. CAG:255 GN=pckA PE=3 SV=1	3.2	537
R6C7J8	R6C7J8_9CLOT 30S ribosomal protein S9 OS=Clostridium sp. CAG:169 GN=rpsI PE=3 SV=1	9.1	132
R6G295;U4D1H0;U3YM02;U3W7Z1;T4YZJ2;T4RMD5;T4M8Q9;T4L7N8;T4KY67;T4IKJ4;T4IEC9;T4D936;T4A0V2;T3RQR2;T3JSK9;T3C726;Q189R2;C9XLU5;C6PVW7;A0A031WFV7	R6G295_9FIRM Formate--tetrahydrofolate ligase OS=Blautia sp. CAG:52 GN=BN690_01024 PE=4 SV=1	32.4	71
R6G3P0	R6G3P0_9FIRM Polyribonucleotide nucleotidyltransferase OS=Blautia sp. CAG:52 GN=pnp PE=3 SV=1	2.4	698
R6G4Q0	R6G4Q0_9FIRM L-arabinose isomerase OS=Blautia sp. CAG:52 GN=araA PE=3 SV=1	5.4	501
R6G5G0	R6G5G0_9FIRM Electron transport complex subunit C OS=Blautia sp. CAG:52 GN=BN690_02080 PE=3 SV=1	4	654
R6G5H3	R6G5H3_9FIRM Uncharacterized protein OS=Blautia sp. CAG:52 GN=BN690_01001 PE=4 SV=1	6.4	204
R6G6P9	R6G6P9_9FIRM Uncharacterized protein OS=Blautia sp. CAG:52 GN=BN690_02413 PE=4 SV=1	9.5	359
R6G8D8	R6G8D8_9FIRM Inosine-5'-monophosphate dehydrogenase OS=Blautia sp. CAG:52 GN=guaB PE=3 SV=1	2.3	484
R6G904	R6G904_9FIRM L-lactate dehydrogenase OS=Blautia sp. CAG:52 GN=ldh PE=3 SV=1	10.1	316
R6GF89;D4M352;C5EVP3	R6GF89_9FIRM 30S ribosomal protein S5 OS=Blautia sp. CAG:52 GN=rpsE PE=3 SV=1	8.9	169
R6GHI4	R6GHI4_9FIRM Methylenetetrahydrofolate reductase OS=Blautia sp. CAG:52 GN=BN690_02078 PE=3 SV=1	15.8	292
R6GIY1;K6BI54;K5Y2M1;E5VT35	R6GIY1_9FIRM Uncharacterized protein OS=Blautia sp. CAG:52 GN=BN690_02456 PE=4 SV=1	9.1	230
R6PVS1	R6PVS1_9FIRM Rubredoxin OS=Faecalibacterium sp. CAG:82 GN=BN792_01094 PE=4 SV=1	0	183
S0KXT0	S0KXT0_9ENTE Uncharacterized protein OS=Enterococcus dispar ATCC 51266 GN=I569_00977 PE=4 SV=1	2.2	452
S0RVK8;S0KJS3;T4J4M1;F7LJ28;A0A016NEW9;A0A016JMY2;A0A016G9H5;A0A016DAZ0;A0A015ZMC2;A0A015UDS8;A0A015U2F5;A0A015U0C5;A0A015RJ66;A0A015QS22;A0A015PP32;K6BH75;K5Z7H0;S0S4X1;R2S4D3;A0A099R6I2;S0QKR9;S0PQZ6;S0LC93;R3SS90;R2V5M0;R2UVW1;R2RAS5;R2A894;R1Z485;R1XA47;Q3XZK9;L2S269;L2QH31;L2IIY5;E4IKB5;C5EHE1;A0A031KYN7;A0A031KPJ6;X5KF44;S9JJI3;S9DKI2;S8Z425;S8SU90;S8SIQ6;S8NJS3;S8KTN5;Q3DCK8;M1YF75;A0A075N…	S0RVK8_9ENTE Gluconate 5-dehydrogenase OS=Enterococcus durans ATCC 6056 GN=I571_00940 PE=3 SV=1	19	268
S0RVT0	S0RVT0_ENTAV Glyceraldehyde-3-phosphate dehydrogenase OS=Enterococcus avium ATCC 14025 GN=I570_04239 PE=3 SV=1	5.4	333
S2ZII4;A0A083X9X1	S2ZII4_BIFBR Uncharacterized protein OS=Bifidobacterium breve HPH0326 GN=HMPREF1482_01367 PE=4 SV=1	11.2	448
S3ABG3	S3ABG3_9ACTO DNA-directed RNA polymerase subunit alpha OS=Actinomyces sp. HPA0247 GN=rpoA PE=3 SV=1	5.7	331
S3ABU7	S3ABU7_9ACTO 60 kDa chaperonin OS=Actinomyces sp. HPA0247 GN=groL PE=3 SV=1	2.6	542
T0F6P2	T0F6P2_9LEPT Outer membrane efflux protein OS=Leptospira broomii serovar Hurstbridge str. 5399 GN=LEP1GSC050_1353 PE=4 SV=1	3	427
T2W7Q1;T3U3X5;T3KT96;T3H9D9;T3GK31;T3E8V3;T3ACV1;T2Y1U3;T2XCJ6	T2W7Q1_PEPDI Elongation factor Tu domain 2 family protein OS=Peptoclostridium difficile CD40 GN=QCA_0062 PE=4 SV=1	8.7	126
T8T8X0;T8BKZ4;T6SD42;P14128;W1FS83;I2BAP0;Y1D251;X7PU31;W7NFL4;W1GTN7;V3RUV7;V3QTF2;V3IBD2;V3GDB6;V3DMS2;V3ARB3;V2REF9;V0WN21;V0UEN9;V0T009;V0SLS2;U9YMB8;U7AMC0;U6N4B1;U4VX68;U1BYY1;U0Z6S5;U0WEC7;U0VJK8;U0U1H2;U0SFB2;U0MPA1;T9QNY4;T9JQZ0;T9GRT9;T9C8S2;T9AAM8;T8XIZ2;T8QGX8;T8NUE5;T7V1A9;T7HGW9;T5VWJ2;T5PRL9;T5NQX9;S7IPG4;S7FH12;S3JEQ3;S2HXC3;S2H1I5;S2GQ85;S2FGZ8;S1V6E5;S1TUE6;S1RDG4;S1I2U2;S1GJY3;…	T8T8X0_ECOLX 30S ribosomal protein S1 OS=Escherichia coli UMEA 3122-1 GN=G912_00239 PE=3 SV=1	10.2	557
U1H9C3	U1H9C3_9BRAD Ribose transport system ATP-binding protein OS=Bradyrhizobium sp. DFCI-1 GN=C207_00423 PE=4 SV=1	2.1	524
U7V0J1	U7V0J1_9FIRM 50S ribosome-binding GTPase (Fragment) OS=Peptoniphilus sp. BV3AC2 GN=HMPREF1252_0011 PE=4 SV=1	7.6	251
V2Z3W3	V2Z3W3_9FIRM Flagellin protein OS=Catonella morbi ATCC 51271 GN=GCWU0000282_003161 PE=4 SV=1	4.8	270
V4S0J8	V4S0J8_PSECO Choline transporter BetT OS=Pseudomonas chloritidismutans AW-1 GN=F753_13795 PE=4 SV=1	1.7	688
V5ISG8	V5ISG8_BUTFI 3-hydroxyacyl-CoA dehydrogenase OS=Butyrivibrio fibrisolvens 16/4 GN=CIY_01190 PE=4 SV=1	14.8	290
V5QQV9;Q5M561;Q5M0M5;Q03LI0;E4STC2	V5QQV9_STRSL Enolase (Fragment) OS=Streptococcus salivarius GN=eno PE=3 SV=1	23	434
W0FL29;A0A084U3E9;Q72GW4;Q5SHN6;Q01698;P60339;P60338;K7QTP9;H9ZPK0;F6DHX1;E8PJW4;B7A553	W0FL29_9BACT Elongation factor Tu OS=uncultured bacterium Contig1831 GN=tuf PE=3 SV=1	0	404
W1NBU5	W1NBU5_9GAMM Uncharacterized protein OS=Halomonas sp. BJGMM-B45 GN=BJB45_17305 PE=4 SV=1	6	216
W4N7E9	W4N7E9_9BIFI Xylose isomerase OS=Bifidobacterium moukalabense DSM 27321 GN=xylA PE=3 SV=1	3.1	448
W4N7J9	W4N7J9_9BIFI Inosine-5'-monophosphate dehydrogenase OS=Bifidobacterium moukalabense DSM 27321 GN=guaB PE=3 SV=1	2.8	508
W4N853	W4N853_9BIFI ABC transporter substrate-binding protein OS=Bifidobacterium moukalabense DSM 27321 GN=BMOU_1255 PE=4 SV=1	4.2	358
W4N883;U9WQA1;A0A094Q4U0;C0BQJ2;B6XWX3;Q8G424;B7GNE8;B3DPZ9;A0A083X551	W4N883_9BIFI 50S ribosomal protein L13 OS=Bifidobacterium moukalabense DSM 27321 GN=rplM PE=3 SV=1	15.4	149
W4N8P5;A1A075;B8DW19;A0A087AE82	W4N8P5_9BIFI 30S ribosomal protein S3 OS=Bifidobacterium moukalabense DSM 27321 GN=rpsC PE=3 SV=1	9.7	267
W4NAP8	W4NAP8_9BIFI Glyceraldehyde 3-phosphate dehydrogenase OS=Bifidobacterium moukalabense DSM 27321 GN=BMOU_0196 PE=3 SV=1	0	351
W7CSY8;R6IWZ4;B2UQY9	W7CSY8_9LIST Elongation factor Tu OS=Listeria weihenstephanensis FSL R9-0317 GN=tuf PE=3 SV=1	3.3	395
W8EDN1;W8EC25	W8EDN1_9BACT Propionaldehyde dehydrogenase (Fragment) OS=uncultured bacterium GN=pduP PE=4 SV=1	28.8	330
W8EFS2;W8EFQ9	W8EFS2_9BACT Propanol dehydrogenase (Fragment) OS=uncultured bacterium GN=pduQ PE=4 SV=1	30.6	173
X8HFU6;J4RN14	X8HFU6_9FIRM Elongation factor Tu OS=Veillonella sp. ICM51a GN=tuf_2 PE=3 SV=1	4.1	395
X8K161;W2BX64;R6E5I7	X8K161_9FIRM Elongation factor Tu OS=Eubacterium sulci ATCC 35585 GN=tuf_1 PE=3 SV=1	7.6	397
X8KE52	X8KE52_9STRE Glyceraldehyde-3-phosphate dehydrogenase OS=Streptococcus sp. CM6 GN=gap PE=3 SV=1	0	335

## Sheet: BN-Bacteria
Peptide IDs	Description	Mol. weight [kDa]	Sequence lengths
S4FG61;E2Y887;E0H3L9;D4EJI1;A0A066ZIH3;A0A059MZB9;G4Q308;S0L7T4;R2Q6Z2;R7DUJ7;X6SRI8;U7RR99;S7UB03;R3X3Z4;R3TWQ3;R3JGD3;R3F066;R3BRJ1;R3BMP6;R2QRE2;R2KNJ7;R2JHQ3;R2J2N1;R2IJP0;R1VAA7;R1R125;Q831P1;K4YQK2;C2JLZ5;A0A099HRX2;T5HTI0;Q65K26;M4KRC3;L0BNA1;J7JRK0;F4E5Z7;A0A093UEC6;A0A086W4D9;A0A086SAB9;A0A076GKY4;A0A063Z612;A0A063XF88;W7HIH9;W4R7D6;F9VAV7;A0A098CMD3;X0PDK2;W4DRJ2;W0CZB0;S3HWV2;R8KS16;Q8…	S4FG61_ENTFC GTP-binding protein TypA OS=Enterococcus faecium SB2C-2 GN=D354_00536 PE=4 SV=1	3	602
T0A476;S5PMF2;A0A011LXY6	T0A476_PASHA Phosphoenolpyruvate carboxykinase [ATP] OS=Mannheimia haemolytica D193 GN=pckA PE=3 SV=1	4.5	535
A0A011UCM6	A0A011UCM6_RUMAL DNA-directed RNA polymerase subunit beta' OS=Ruminococcus albus SY3 GN=rpoC PE=3 SV=1	1.6	1196
A0A011VSZ3	A0A011VSZ3_RUMAL 5-aminoimidazole-4-carboxamide ribonucleotide transformylase OS=Ruminococcus albus SY3 GN=RASY3_10935 PE=4 SV=1	5.1	393
D4J0B3;E7ACI6;A0A015KEN5;F1TG88;F4LTW0;I4ACQ9;N2AS20;N2AJV6;A6DBE4;D4J058;A6LP00;R4VSL7;R1F322;Q9X0M7;G4FEK5;A6LJC0;Q9X0N0;G4FEK1;A0A099BIH4;H7T1Q9;H7RDP8;E7AA92;W7S1B6;A6LJW5;C6Q1N2;A6LJ24;F1TDT0;A6LNC2;Q9X1E2;G4FFG3;D4IXL7;W1UBX2;F1T9D1;A0A072XW67;A0A072Y2G1;A0A072XUT3;D4J0R5;F7MN21;C6PX25;A6LK33;F7YTX2;H6KW88;R4NQ60;Q9WYR0;Q9WXN0;W1U8D3;B1QXR5;A6LL11;Q9X020;A6LJU3;C6Q174;C6PZ50;A6LM24;F7YVT2;F…	D4J0B3_BUTFI Methyl-accepting chemotaxis protein OS=Butyrivibrio fibrisolvens 16/4 GN=CIY_06390 PE=4 SV=1	4.3	232
A0A096ZNV3;A0A088C813;B0G0K2;B0G0K0;B0G0J8;W6CLW7;W6CLQ1;W6CLP6;W6CEJ8;W6CDH1;W6CDF1;W6CDD8;W6CCC2;Q3CYM9;L7Z9H3;F7J0H3;F7J0H0;C0A0A2;C0A088;C0A081;C0A076;Q69EY2;L7ZCW7;L7Z9H8;Q5QHP2;F6IB24;C9WLE7;C9WLD3;C9WLC9;C9WLC8;I7C7R8;W6JJF5;W6JJC9;T2HQW3;C3RS59;C3RS53;C3RS44;C0SN94;C0SN88;C0SN77;C0SN73;C0SN71;C0SN70;C0SN58;C0SN56;C0SN45;C0SN42;C0SN35;C0SN34;C0SN26;C0SN10;C0SMZ8;A0A023WHP5;A0A023WHD6;B1NXD…	A0A096ZNV3_CLOBE GroEL protein (Fragment) OS=Clostridium beijerinckii GN=groEL PE=4 SV=1	12	83
R6JP97;Q8A468;Q64NJ6;Q5L896;F7LUZ6;D4WS40;D4VRW9;D4VB71;C3R0E0;A6KYK4;A0A081TQY3;A0A076IUH2;A0A016N2J2;A0A016KF78;A0A016FWG1;A0A016AZ01;A0A015XJT4;A0A015TJT3;A0A015N5N4;A0A015MLH5;Q15YB2;K6ZWN9	R6JP97_9BACE 50S ribosomal protein L7/L12 OS=Bacteroides ovatus CAG:22 GN=rplL PE=3 SV=1	20.2	124
A0A015YK50;A0A015PTF4;Q64PM9;Q5L9E5;K1FWI6;A0A016N4H4;A0A016JD86;A0A016EIQ1;A0A016DYN2;A0A015TKJ6;A0A015MMH4;D4V4M8;A6L7P5;A0A076J7P9;F7LSH7	A0A015YK50_BACFG Lysine--tRNA ligase OS=Bacteroides fragilis str. 1007-1-F #4 GN=lysS PE=3 SV=1	11.4	553
P0CJ83;K1GPZ2;F7LWG3;E1WS50;A0A016N669;A0A016I1R3;A0A016F885;A0A016CY50;A0A016BF38;A0A016AY08;A0A015S921;A0A015N927;A0A015MP64	FTN_BACFR Bacterial non-heme ferritin OS=Bacteroides fragilis (strain YCH46) GN=ftnA PE=1 SV=1	24.5	159
R6J4U3;R5I6R4;F7LTW2;D4WZN3;D4VNB4;D4VEI4;C3QPR7;A0A081TW45;A0A076J6W1;A0A016N4L2;A0A016IF33;A0A016G107;A0A016EK48;A0A016AXS0;A0A015TLX2;A0A015QEP0;A0A015PVE0;A0A015MPE8;K6AVH1;K5YW39	R6J4U3_9BACE Uncharacterized protein OS=Bacteroides ovatus CAG:22 GN=BN541_02512 PE=4 SV=1	0	88
R6J417;K1G1X9;F7LMA2;D4WTR9;D4VQ45;D4VD63;C3QQK2;A0A076J2R0;A0A016NBD0;A0A016KII7;A0A016HP84;A0A016EQK2;A0A015XKX3;A0A015QJ69;A0A015NEL0;A0A015MU54;A0A099BJW3;H8AXR9;H7X5T2;H7VVL2;H7T416;H7RI76;A0A059HAY0;E7ADD4	R6J417_9BACE Uncharacterized protein OS=Bacteroides ovatus CAG:22 GN=BN541_00286 PE=4 SV=1	7.7	196
P53638;A0A016N919;A0A016KGD7;A0A016F7G5;A0A016BAF8;A0A015ZF41;A0A015TNY7;A0A015PWX8;A0A015MW69;F7LR88;A0A081UDU1;A0A076J997	SODF_BACFR Superoxide dismutase [Fe] OS=Bacteroides fragilis (strain YCH46) GN=sodB PE=3 SV=2	0	193
F7LPL9;A0A016KH28;A0A016N9T9;A0A016E8J2;A0A015YP50;A0A015QLC3;A0A015MWE7;Q64TQ1;Q5LCK2;K1G5P6;A0A016D462;A0A015RCD8;W2C115;R6VJG7;A6LBU6;Q7MXM0;D4V9H6;B2RHE0;A6L585;A0A076ITE8;J4VMM2	F7LPL9_9BACE Uncharacterized protein OS=Bacteroides sp. 2_1_56FAA GN=HMPREF1018_02526 PE=4 SV=1	10.1	237
Q64U78;Q5LD58;K1FVR9;F7LQW0;D4V7E4;A6L5K3;A0A076J5L7;A0A016N986;A0A016I8Z1;A0A016G4I6;A0A016B445;A0A015XIV3;A0A015QLZ4;A0A015N631;A0A015MX21;R6J8Z9;D4WXM0;D4VQN8;C3R156;A0A081UEF5;Q8A9S7	GLYA_BACFR Serine hydroxymethyltransferase OS=Bacteroides fragilis (strain YCH46) GN=glyA PE=3 SV=1	10.3	426
E1KQ23;R6KAP7;F7LN88;D4WYM9;D4VJ74;D4V6X3;C3QN98;A0A076ITA9;A0A016N822;A0A016JJ87;A0A016FB21;A0A016BDA1;A0A015ZIK2;A0A015QP31;A0A015Q0M3;A0A015MZ40;E2GHA6;E2GHA8;W8U3P9;F5SG95;W4B363;A0A090XT90;A0A089MYV7;A0A011UCN1;K6A528;W4AIH1;L7VPT0;B2TS43;A0A093YDP2;C6PW33;R6VSB5;D5ERZ6;F9D4W8;U5CGX2;R5I821;K6BN57;F8EGP5;W2C6D2;J5TRQ4	E1KQ23_9BACT Phosphoglucomutase/phosphomannomutase, alpha/beta/alpha domain II OS=Prevotella disiens FB035-09AN GN=HMPREF9296_0430 PE=3 SV=1	4.3	580
A0A015RFH3;F6GBZ3;F0ICG7;A5FN06;A0A090WUK2;A0A090VU28;A0A081DCE7;A6GZ84;A0A089GN56;A0A088PS18;A0A075RFX8;Q7MTM8;K6AUC1;K5ZJC9;B2RLX7;A6LEH6;R5IDK0;R5CW74;R6K957;Q8A491;Q64NM3;Q5L8C4;F7LUX2;D4WS63;D4VGX2;D4VB93;C3R0B7;A6KYI0;A0A081UFS1;A0A076IZ45;A0A016N242;A0A016I2X5;A0A016HEY1;A0A016C6Y6;A0A015XJN9;A0A015QT64;A0A015N012	A0A015RFH3_BACFG 50S ribosomal protein L6 OS=Bacteroides fragilis str. 3783N1-2 GN=rplF PE=3 SV=1	6	167
R5IKH7;Q64ZS4;Q5LIN8;K1GBB9;F7LJU2;A0A016NE80;A0A016KIT3;A0A016EEK8;A0A016DRX8;A0A016CHJ4;A0A016C7G5;A0A015XTZ4;A0A015QRN7;A0A015NC70;A0A015N2N4;R6JI17;Q9RQ13;D4WRA1;D4VRN0;C3QYC0	R5IKH7_9PORP L-fucose isomerase OS=Tannerella sp. CAG:118 GN=fucI PE=3 SV=1	2.9	589
R5IN58;Q8A498;Q64NN0;Q5L8D1;K6AH88;K6A7F0;F7LUW5;D4WS69;D4VGX8;C3R0B0;A0A081TN80;A0A076IUG0;A0A016AYX8;A0A015N5K6	R5IN58_9PORP Translation initiation factor IF-1 OS=Tannerella sp. CAG:118 GN=infA PE=3 SV=1	27.8	72
F7LNX0;A0A016N905;A0A016KIG2;A0A016DZ14;A0A016CDH1;A0A016B1B8;A0A015TR17;A0A015R050;A0A015N7J8	F7LNX0_9BACE Uncharacterized protein OS=Bacteroides sp. 2_1_56FAA GN=HMPREF1018_01826 PE=3 SV=1	2.5	1107
R6J694;Q8A6P7;Q64QU1;Q5LAF5;F7LUM8;D4WTV6;D4VFB0;D4V7T5;C3QP15;A6KXA1;A0A081UKI1;A0A076J271;A0A016NSW8;A0A016N673;A0A016MS03;A0A016MD08;A0A016LX02;A0A016LGS8;A0A016KGB5;A0A016I0W6;A0A016H1K5;A0A016FIZ4;A0A016E5U8;A0A016CLE8;A0A016B8Z6;A0A015YLP5;A0A015QE01;A0A015NT16;A0A015N8G6;A0A016F8S1	R6J694_9BACE 10 kDa chaperonin OS=Bacteroides ovatus CAG:22 GN=groS PE=3 SV=1	25.6	90
D4WR72;Q64T99;Q5LCA5;K1GPR9;F7LR92;A0A081UDT7;A0A016N8E5;A0A016I7I9;A0A016HKD3;A0A016D3S5;A0A016AYW6;A0A015RJD0;A0A015NV54;A0A015NAH5;R6JAB9;Q8AA15;D4VJ45;C3QZ04;D4VCL0;R5I8C9;D5EX09;R5D3E5;M4KPD9;A8FFR8;A0A063Z348;D1PFL0;L0BLI3;J7JSH3;A7Z2P5;A0A093WYN6;A0A086SC21;A0A080UED8;A0A076GCC0;A0A066ZGJ9;T5HT24;Q65M65;P45740	D4WR72_9BACE Phosphomethylpyrimidine synthase OS=Bacteroides xylanisolvens SD CC 2a GN=thiC PE=3 SV=1	6.8	541
R6K8Y7;F7LR21;D4X0V4;D4VMD9;D4VDF3;C3R0U8;A0A081UKB4;A0A076IQC3;A0A016NA65;A0A016I8P5;A0A016E934;A0A016B4C4;A0A015XPP5;A0A015RJS5;A0A015PHY9;A0A015NBG1;W2C1K4;R5IF49;K6AY56;K5YTD7	R6K8Y7_9BACE Uncharacterized protein OS=Bacteroides ovatus CAG:22 GN=BN541_03250 PE=4 SV=1	16.7	126
R5IN98;J5TNE4;F7LJV8;A0A016NE94;A0A016KIX5;A0A016CT79;A0A016CHM0;A0A016BUU8;A0A015SFU8;A0A015NC88	R5IN98_9PORP TonB-linked outer membrane protein SusC/RagA family OS=Tannerella sp. CAG:118 GN=BN472_02621 PE=3 SV=1	1.1	1026
K1GLB2;F7LNH8;A0A016N7G1;A0A016KHP5;A0A016EPF8;A0A016DZI0;A0A015XRR9;A0A015TRI1;A0A015R0G8;A0A015ND90	K1GLB2_BACFG Single-stranded DNA-binding protein OS=Bacteroides fragilis HMW 615 GN=HMPREF1204_03326 PE=4 SV=1	6.6	152
K6BHV1;K5Y2T2;F7LLN7;D4X1G1;D4VLA6;D4V493;C3QSL9;A0A076J926;A0A016NBP1;A0A016IKM3;A0A016HQ40;A0A016GY50;A0A016CFM5;A0A015YTB7;A0A015TSY9;A0A015R1W6;A0A015NFH6;D5EYL1	K6BHV1_9PORP Serine-tRNA ligase OS=Parabacteroides merdae CL09T00C40 GN=HMPREF1078_03255 PE=4 SV=1	2.6	424
R6JCC6;D4WWF5;D4VGJ6;C3QXG3;F7LK88;D4V9M8;A0A016NC88;A0A016IMI1;A0A016FDS3;A0A016CH70;A0A015YV52;A0A015RPX6;A0A015QSW7;A0A015NGI7	R6JCC6_9BACE Aspartate-semialdehyde dehydrogenase OS=Bacteroides ovatus CAG:22 GN=asd PE=3 SV=1	3.6	335
R5CJC9;E1KNQ8;D1PD84;D5ETQ0;A0A016DW86;A0A016CZP2;A0A016AUE3;A0A015PSH7;A0A015NQV2;J5VX84;R6JGN7;R5I4K6;Q8A155;K6AVS2;K5Z8A4;F7LWX5;D4WV27;D4VMT5;D4V8E7;C3QXV2;A0A076J077;A0A016N341;A0A016IBZ5;A0A015QC59;V6S436;H1Z8Z4;W2C2L3;I3YSV1;F6GK20;F1ZRM6;A0A088QBP9;A0A076P5X4;A0A081D8Q4;F8ECM5	R5CJC9_9BACT Putative IMP cyclohydrolase OS=Prevotella sp. CAG:255 GN=BN567_01946 PE=4 SV=1	5.1	197
A0A015NWL9;R6JPB1;D4VK65;C3QUL3;K1FQ23;F7LQA0;A0A081TXN1;A0A016NAC7;A0A016JHM0;A0A016E3B5;A0A016BBS9;A0A015XQK7;A0A015SBI5;A0A015PYH2;D4V9J0;A0A076IQT6	A0A015NWL9_BACFG Ubiquinone oxidoreductase, Na(+)-translocating, B subunit OS=Bacteroides fragilis str. 1007-1-F #8 GN=nqrB PE=4 SV=1	3	335
W2C5V4;Q64NN2;Q5L8D3;K5ZKE6;K5ZJY2;F7LUW3;D4VBA0;A6LEG8;A6KYH3;A0A081TN78;A0A016N2G3;A0A016I333;A0A016FWC3;A0A016CZG3;A0A015XJS6;A0A015TJN2;A0A015PCR7;A0A015P4K8;F0ICF9;E4TBZ6;A0A086A4P6;R5I8R6;Q7MTN7;J5VTK6;B2RLW8;A0A076J0A7	W2C5V4_9PORP 30S ribosomal protein S13 OS=Tannerella sp. oral taxon BU063 isolate Cell 2 GN=rpsM PE=3 SV=1	7.1	126
R6J9A9;R5I916;Q8A0W0;Q64P62;Q5L8Z8;K6B115;K5YDC2;F7LWI1;D4WY42;D4VHJ2;D4VC27;C3QZA9;A6L903;A0A081TWJ6;A0A076IW52;A0A016N331;A0A016I3N3;A0A016F348;A0A016B6G4;A0A015XKB6;A0A015QHF9;A0A015PDG1;A0A015P575	R6J9A9_9BACE Malate dehydrogenase OS=Bacteroides ovatus CAG:22 GN=mdh PE=3 SV=1	3.8	313
C3R1K0;F7LVZ6;A0A016N6I3;A0A016KH54;A0A016F7C8;A0A016D2Z6;A0A015YMX6;A0A015QWQ9;A0A015QK52;A0A015P802;D4V9F8;A0A076J7G2;R6JH34;D4X1S5;D4VTB2	C3R1K0_9BACE Exonuclease (Fragment) OS=Bacteroides sp. 2_2_4 GN=BSCG_05013 PE=4 SV=1	5.3	243
Q6A195;F7LVK9;A0A081UL77;A0A016N1T8;A0A016JAV7;A0A016DV58;A0A016B517;A0A015YI92;A0A015REM8;A0A015PR94;A0A015PC05;D4VGD3;R6JPW2;C3QRN3	Q6A195_BACFG Putative plasminogen binding protein OS=Bacteroides fragilis GN=p60 PE=4 SV=1	2	563
A5G5R2;E1KQH0;F9D259;R6JQ11;Q8A0Z8;Q64P24;Q5L8W2;F7LWL7;D4WVX3;D4VHF4;D4V404;C3QZ68;A6L0U5;A0A081TU65;A0A076J0M0;A0A016N3I9;A0A016I3F9;A0A016E305;A0A016AZK1;A0A015YJL5;A0A015QHE2;A0A015PSV4;A0A015PDF4;R5IRY6;K6AY19;K5YVC8;A6LIA1;U2KS17	SYN_GEOUR Asparagine--tRNA ligase OS=Geobacter uraniireducens (strain Rf4) GN=asnS PE=3 SV=1	2	461
D4WYZ6;D4VQP9;C3QWX9;F7LSP3;A0A016N4C2;A0A016KFG4;A0A016F4M6;A0A016EJ15;A0A015ZBP2;A0A015TL33;A0A015TKK2;A0A015QLE3;A0A015PE75;A0A081TLM3;A0A015PTQ0	D4WYZ6_9BACE Ferric siderophore transport system, biopolymer transport protein ExbB OS=Bacteroides xylanisolvens SD CC 2a GN=BN891_29230 PE=3 SV=1	9.4	266
R6JGW0;Q8A1D5;Q64Z17;Q5LI12;K1GSL0;F7LJA4;D4WQS2;D4VIC9;C3QY27;A0A081TYW1;A0A078S407;A0A016NBQ3;A0A016KJY7;A0A016HRV9;A0A016BFY3;A0A015XNN9;A0A015TUH5;A0A015RHU3;A0A015PN56;R5D1P0;F9D2C6;E1KUG5;D5EVZ3;D1PDS5;D4VAU8;A6KYP1;A0A076J379;W2C4A5	R6JGW0_9BACE Orotate phosphoribosyltransferase OS=Bacteroides ovatus CAG:22 GN=pyrE PE=3 SV=1	15.6	212
K1FWW1;F7LTX2;A0A081TPJ7;A0A016N510;A0A016JEU1;A0A016G117;A0A016C9C7;A0A015ZDM1;A0A015RHQ0;A0A015QWD0;A0A015PVE9;R6JDJ9;D4WQJ1;D4VKN8;D4V3X2;C3QNH2	K1FWW1_BACFG Signal recognition particle protein OS=Bacteroides fragilis HMW 615 GN=ffh PE=3 SV=1	2.7	439
J5VXC8;D4V4L5;A6L7Q8;A0A076JCK7;Q8A094;Q64XP2;Q5LGU0;K1GVH2;F7LLL3;A6LHV2;A0A081TMU9;A0A016NAE0;A0A016JK73;A0A016FQX4;A0A016EC58;A0A016D8J7;A0A016B3N9;A0A015RNH1;A0A015R213;A0A015Q1N7	J5VXC8_9PORP Glucosamine-6-phosphate deaminase OS=Porphyromonas sp. oral taxon 279 str. F0450 GN=nagB PE=3 SV=1	4.6	261
A0A078T1C3;D5EXT9;R6J9R5;R5D0B8;F9D1E0;F7LSM8;D4VEU3;D4VE80;D1PBT7;C3QWV7;A0A081U6Y0;A0A076ILH9;A0A016N367;A0A016IDF9;A0A016E4J4;A0A016C874;A0A015XKS9;A0A015VB64;A0A015S7C8;A0A015R8Q2;A0A015QUI2	A0A078T1C3_9PORP Ketol-acid reductoisomerase OS=Parabacteroides distasonis str. 3776 D15 iv GN=M092_4084 PE=4 SV=1	2.9	344
A0A015QVR3;W2C3B1;J6H133;R6J8E2;F7LUC8;D4WUH6;D4VN55;C3QNR7;A0A081U006;A0A076IR53;A0A016N5Y3;A0A016KG09;A0A016HJ33;A0A016B8M2;A0A015XM60;A0A015S8F0;D4VEF8	A0A015QVR3_BACFG Sodium ion-translocating decarboxylase, beta subunit OS=Bacteroides fragilis str. 1007-1-F #8 GN=M101_3098 PE=4 SV=1	5.1	356
K6BD62;D4V7Z9;A0A015U2N0	K6BD62_9PORP Ferritin OS=Parabacteroides merdae CL09T00C40 GN=HMPREF1078_01712 PE=3 SV=1	62.5	160
F7LVV0;D4X093;D4VLD2;A0A016ICG7	F7LVV0_9BACE Uncharacterized protein OS=Bacteroides sp. 2_1_56FAA GN=HMPREF1018_04311 PE=4 SV=1	10.1	696
J2LFA3;J1Z2B9;A0A061KCK4;A0A092RX77;A0A069XVD1;V7V993;A0A062R769;N3I034;N3G5D2;N3FQH6;L5YVN7;A0A078Y8L0;A0A074A7L7;A0A070WS02;A0A070WG42;A0A067H8J6;V1VQY4;J0EKY0;N2DN25;N4L7G9;N4JAY0;N3Y712;N3X712;N3WZI2;N3W690;N2MY71;M8X1U2;S7GZ83;S1UHG1;A0A086I427;V1NRS8;U0ZUQ1;G9UVZ6;E8D3H6;A0A070TX01;H4WGF2;K5IM29;S1TD22;N4F883;K5JTE4;A0A080JB29;A0A079ELB8;A0A079DCL5;A0A073F772;A0A070REW7;V1LGP7;M8NXI0;M8MH14…	J2LFA3_KLEPN Elongation factor Tu (Fragment) OS=Klebsiella pneumoniae subsp. pneumoniae KPNIH2 GN=KPNIH2_28421 PE=3 SV=1	6	265
Y1D727;X5AAD1;X4X8Z7;X4VQI5;X4Q766;X4FCI3;X4DEG9;X4BGH4;X4B6L4;X3GPG5;W9BHB1;W7NGJ2;V7V4D3;V7UJE0;V7TS93;V3RQ36;V3P1V9;V3I3V0;V3I1J8;V3DEJ6;V2MZ51;V2JP62;V1ZXT5;V1X014;V1VUT3;V1LY39;V1LWE5;V1I9S3;V1DMD1;V0M4U7;V0LQG0;V0K1P8;V0IUT5;U7APT0;S7II35;S7FAG8;S5GFQ5;S4I541;S2GPT3;S2GMT3;S2GFV6;S2G9J3;S1UU94;S1SPB6;P0A2F5;P0A2F4;N1IFS5;N1DK16;N1A5N0;M7PKM0;L6ZJZ9;L6NV63;L6FE91;L5YSC2;K8QWU4;K5A268;J2TFP7;…	Y1D727_ENTCL Superoxide dismutase OS=Enterobacter cloacae UCI 39 GN=P842_01040 PE=3 SV=1	15	193
S4HV24;A0A085H8H4;P02938;Y1D7H7;X7QFM4;X4WIM7;X4W9Z1;X4PIH3;X4F554;X4D822;X4BKH9;X4AUH9;X3GKZ5;W7NFT0;W1GID0;V7W8T9;V7U775;V7TGH2;V3SST9;V3P1T6;V3GW55;V3GCH0;V3EFN0;V3A9U4;V2S6Q5;V2JHW9;V1YWI7;V1WX61;V1WP85;V1MQT4;V1LDZ3;V1IDB3;V1DQW0;V0VKJ9;V0UG96;V0T4Q6;V0S8W3;V0MP71;V0LUR1;V0K0Z2;V0J9E5;U9Z492;U7ASR8;U6N6G3;U1BPT3;U0Z1H2;U0V4W5;U0UVI3;U0UES1;U0R540;U0M8Q4;T9RMC7;T9KBR5;T9G1F8;T9BS09;T9ARW9;T8Y…	S4HV24_SALEN Putative murein-lipoprotein (Fragment) OS=Salmonella enterica subsp. enterica serovar Enteritidis str. 2009K0958 GN=A673_04975 PE=4 SV=1	43.3	60
A0A022PDM8	A0A022PDM8_PHOLU Succinate dehydrogenase subunit A OS=Photorhabdus luminescens BA1 GN=BA1DRAFT_03205 PE=4 SV=1	1.9	588
A0A022PHE1;Q8DDS6;Q7MQ03;A0A087JUG1;A0A087IFL0	A0A022PHE1_PHOLU Phosphoenolpyruvate carboxykinase [ATP] OS=Photorhabdus luminescens BA1 GN=pckA PE=3 SV=1	3.2	539
A0A023CYN8	A0A023CYN8_9LACO Uncharacterized protein OS=Lactobacillus sucicola DSM 21376 = JCM 15457 GN=JCM15457_1888 PE=4 SV=1	2.1	704
X7PYQ0;V3ALI1;V2RSV3;V0WPR4;V0UNI6;V0TTA3;V0SEB0;U9Z320;U6N3F4;U1BQN4;U0VF50;U0UZR3;U0UM22;U0RPE1;U0LH78;T9R857;T9KR23;T9GPH8;T9AGN2;T8ZKR3;T8Y710;T8T314;T8PX78;T8NU31;T8AWK5;T7V7G4;T7H4V3;T7ECR6;T6SQE8;T6SDE8;T5VTG7;T5Q770;T5NHK3;S1S8L3;S1IWV2;S1GA05;S1D530;S0UND5;R9EJJ1;Q3Z5I8;Q32JT9;Q325X0;Q0T839;P0A6P4;N4NWB5;N3D5K7;N3BD73;N2ZBK7;N2XU54;N2TDR2;N2NPU9;N2NLJ9;N2JU46;N2FCM6;M9JUG2;M8YXE2;M8PEC1;…	X7PYQ0_ECOLX Elongation factor Ts OS=Escherichia coli BIDMC 49b GN=tsf PE=3 SV=1	6	283
F8YNH5;E2GHG1;X7Q1M0;V2ZV33;T6RJQ1;Q83IP5;H4VPB1;W8TB75;V2S6N3;V0WB61;V0V4K8;V0T4E1;V0T499;U9Z784;U6NCK1;U0Z1B7;U0UBX4;U0U307;U0TZ82;U0QIC5;T9QRE1;T9IMK6;T9FKR3;T9BHE0;T9A4E1;T8XUA2;T8RIR9;T8P888;T8N7U5;T7ZYX6;T7UXH8;T7GAI0;T5VII4;T5PAY6;T5NZB7;S1RQJ3;S1IC21;S1EZ70;S1CQT4;S0V0C7;R9EAW6;Q3YUU9;Q0SXQ2;N3C793;N3AMI2;N2Y8N2;N2XCY4;N2SLH5;N2MNK9;N2IXE3;M9JWQ5;M8XUW4;M8PQC6;M8LYP3;L8CY63;L5IXJ3;L4YSA5;…	F8YNH5_ECOLX Maltoporin OS=Escherichia coli O104:H4 str. LB226692 GN=lamB PE=4 SV=1	9.4	309
J9UK12;S4X2U7;S4X0F2;L0CUS7;H6V0Q2;H6V0K5;H6V0J4;H6V0J2;H6V0H3;H2DN68;H2DN64;H2DN60;H2DN56;H2DN04;H2DMY9;G1EAW4;G1EAV8;G1EAV5;G1EAU9;G1EAS8;G1EAS6;A0A068AZM1;A0A068AZL7;A0A068AZJ2;A0A068AZI8;A0A068AXP7;A0A068AXM2;A0A068AX89;A0A068AX70;A0A068AVG8;A0A068AVD8;K9JJX3;K9JIQ6;B9UZ04;B9UZ03;B9UZ02;K9JSB2;K9JRP9;K4PXY6;Q7X0M6;Q7WS24;Q7WS21;Q7WRH2;Q6PSL8;Q6PSL7;Q6PSL6;E9JSB0;B6CEL2;B6CEK5;B6CEI5;B6CEI0;Q9…	J9UK12_STRMG Elongation factor Tu (Fragment) OS=Streptococcus mutans GN=tuf PE=4 SV=1	14.1	135
X7PVT5;W1X430;V3ARK8;V2SMX8;U6N994;U1BZV8;U1ALW1;U0WA41;U0VKI1;U0URS9;U0SD61;U0NMV1;T9JDG2;T9HNY6;T9C5W0;T8YIR2;T8XWW6;T8SF12;T8QGJ9;T8NIL8;T8AYV8;T7V1T7;T7HHJ8;T6SNR2;T5W5N0;T5PFN8;T5NTR2;S1RQZ9;S1I3H1;S1G034;S1E5H1;S0VNF7;Q6Y1R6;Q6XZR0;Q3Z3X3;Q32I91;Q323Y1;P0ABT4;N3CUM8;N3BAR7;N2Z7H9;N2XPX2;N2T931;N2NPF9;N2NBW3;N2EW37;M9KP71;M8ZKX1;M8PZG6;M8MS19;L4ZE95;L4WWJ1;L4W1Y5;L4SW56;L4FH42;L3SC29;L2Y7Z8;…	X7PVT5_ECOLX DNA protection during starvation protein OS=Escherichia coli BIDMC 49b GN=dps PE=3 SV=1	22.2	167
V3A6Y2;V2SNB2;U6N7S1;U1BZP4;U0VFL6;U0UXL6;U0UDM8;U0R0H5;U0MP73;T9JDZ8;T9HPD3;T9BEF3;T8XS81;T8NIZ4;S0VNG6;N4NLZ9;N2TAV0;N2NGC0;N2JTS2;L4WVY4;L4FHN2;L2A5I8;L1HAP0;L1AZ04;L0YAH0;K5JUY6;K4WVC6;K4VI63;K3TRI8;K3N014;K3DVR4;K3C931;I5Z4H7;I4NXN0;H5P2C3;H5DYE9;H5ARQ9;H4W8B6;H4VDX1;H4PX40;F8YE40;E9X5I5;E0IZ85;C9QZB9;C6EI25;C3TFP7;A0A088M0I1;A0A078YN25;A0A078Y3W5;A0A073R0I3;A0A073QBB3;A0A071C7V1;A0A070UYZ4;…	V3A6Y2_ECOLX Outer membrane protein A OS=Escherichia coli BIDMC 37 GN=L474_00488 PE=3 SV=1	24.9	346
N2NNU6;A0A095DMM9;A0A095CJB2;V4QDS5;R8WL46;A0A099LPV3;X7Q687;W6X8I2;W1G615;V3B689;V2RU26;V0U051;U9R174;U9PX07;U9HZ58;U9GWW0;U8YKM4;U6NAL1;U5RCL0;U5AFV4;U3BWQ2;T9QUZ2;T9JXD9;T9GSK6;T8X5Q1;T8RMI0;T8PCW4;T8AM73;T7UIJ8;T7GE38;T6S945;T5VRC8;T5PGI2;T5N867;S5JHD9;S1RCZ6;S1JBH1;S0UXL3;S0IQX7;R9EHT0;N2MQI2;N2JEB9;M8NWF4;M8M526;L8CW85;L5IYQ1;L4YVK3;L4W8H6;L4SBN8;L3S0T8;L3KXL0;K8QI94;K1DSP2;K0USQ2;H4WGE8;H4…	N2NNU6_ECOLX Bacterioferritin OS=Escherichia coli 2730350 GN=bfr PE=3 SV=1	11.7	128
V2ZSM9;T9FW93;M8Q218;K7DXA7;A0A070UEC8;V2QG83;U9Z8Y5;S1HS62;N3D135;N3AZN7;N2JKM4;E9XBN4;C6K7M8;A1ED45;A0A0A0FBN8;A0A073GA25;A0A064QEA4;N2T254;I6G3S0;C6K7N7;A0A069YQ79;A0A029KNF7;M8NAV8;C6K7M6;U0ZLW4;M8YCM1;K4XUK4;K4VDD5;H5E367;E1IJN7;B3H8Q8;A0A073R3V3;A0A028N0C2;A0A026J3K5;U6ND39;T9K6U8;T8NEH5;S1FH35;S0US69;N2YN01;N2XHK4;N2N7D3;N2N3F6;M9KFI3;L4WC88;L4FDA0;I4NWD3;I2SXI8;H5P6L7;H4WBS3;H4VIJ8;F9HR38…	V2ZSM9_ECOLX Outer membrane porin OmpC OS=Escherichia coli BIDMC 37 GN=L474_02334 PE=3 SV=1	22.3	368
N2T6F2;N2JNF8;M8Q8N6;M8MRM4;W8TQJ0;V3AQJ0;V2RHN8;T9GSK5;I1VC94;A0A0A0H4V0;A0A070UN20;A0A061KKV5;A0A029KZA5	N2T6F2_ECOLX Outer membrane protein F OS=Escherichia coli P0298942.10 GN=ompF PE=3 SV=1	3	361
R7LCE5;T4A6Z7;Q3D3V6;G6UZS8;A0A089HQZ1;X5L3I0;A0A085CV37;A0A099IBH8;R9LN30;A0A086A778;E4TBB7;A0A030Q466;X8KH99;X8HEP6;X5K0U3;V8IAW4;V8HYF7;U9W4B0;U5WCC8;S9DF82;S8YZZ7;S8SKH8;S8RE99;S8NNW1;S8KQW6;S7Z3B7;R4ZAG7;N1X2S0;M7DLK0;M7DJP7;M5KHY8;M2M0S7;M2FGT7;M1Y092;L0S3Y2;K4Q6M5;J7SI36;J3JQF6;J1V9Z0;J1TIG0;J1RZK1;J1IL65;J1EKM8;I5BJC5;I0W0W0;I0S9W5;I0Q2X8;H7K9Z0;H1PSW8;G6VIT2;G6V9H2;G6UFN6;G6R6E3;G6PPK1;G…	R7LCE5_9BACT Phosphoribosylformylglycinamidine synthase OS=Coraliomargarita sp. CAG:312 GN=BN601_01631 PE=4 SV=1	2.5	447
A0A031K3Y4;Q72JL7;Q5SJ94;E7AD47;B7GHF9;Q03RR1	A0A031K3Y4_9SPHN Bifunctional protein FolD OS=Novosphingobium resinovorum GN=folD_1 PE=3 SV=1	4.4	273
T4RUE5;T4M7Y5;T4L8I4;T4IDK7;T4DAZ4;T4A1K0;T3RMN9;A0A031WFR2	T4RUE5_PEPDI Acetyltransferase family protein OS=Peptoclostridium difficile P49 GN=QUA_0685 PE=4 SV=1	7.8	166
D4IYD8;S8AVL5;R6BJX3;C5EHS7;C4Z1I4;A9KJ36;W1UFL4;L7EE58;E8ZPT4;E5VVV6;B2TIC8;B1R1R7;B1KTC0;B1IGJ1;A6LPL6;A5I7P3;A0A093W5T6;A0A037Z9C5;N1ZTZ5;C4ZAV7;A0A077IJT2;W7HDB5;W4R7T3;W4E548;W0D1B8;S3HQE3;R8KZ95;Q81XT3;Q72YG8;Q6HBZ1;Q632E8;J8E4G0;J8B8H5;J7VLG6;B5V7Q4;A0A084CTR0;A0A080T2S9;A0A076W4C9;A0A072VWA7;A0A063CI73;A0A024DWZ7;Q5KUC1;I3EAL9;G2RXJ9;F4LW59;E8SYT5;A0A087LF93;B1HTI6;A0A095YJH7;A0A081TKG7;Q…	D4IYD8_BUTFI Glycyl-tRNA synthetase, dimeric type OS=Butyrivibrio fibrisolvens 16/4 GN=CIY_33130 PE=3 SV=1	5.3	397
Q9PPB4;Q5HUY6;H8AX95;H7X6M8;A8FLL9;A1VZF4;A0A059H3U5	DAPA_CAMJE 4-hydroxy-tetrahydrodipicolinate synthase OS=Campylobacter jejuni subsp. jejuni serotype O:2 (strain NCTC 11168) GN=dapA PE=1 SV=1	6	298
C4SJI4;A0A093S0F2;A0A060AMZ9;Q6D977	C4SJI4_YERFR Lactaldehyde reductase OS=Yersinia frederiksenii ATCC 33641 GN=fucO PE=4 SV=1	4	379
X5IP78;K4TPR4;A0A063PUX7	X5IP78_BORBO Acetyl-CoA C-acetyltransferase family protein OS=Bordetella bronchiseptica GN=BBS798_1696 PE=3 SV=1	4.7	430
A0A063V772;R7DPE5;R6Q3B9;D9PAG4;A0A090ZB08;R5CS13	A0A063V772_HAEPR Uncharacterized protein OS=Haemophilus parasuis ST4-1 GN=HPS41_07355 PE=4 SV=1	27.3	77
X5ER59;T0Y4S9;T0XAP2;R0W8R7;R0W1Y1;R0PRK8;R0MXV7;L5RXF4;L5P956;F0N7E2;E6MZ76;C6SDB6;A0A066SLQ2	X5ER59_NEIME CDP-diacylglycerol--serine O-phosphatidyltransferase OS=Neisseria meningitidis GN=pss PE=3 SV=1	8.1	248
G0G082;A0A067ARD1;Q6N976;B3Q8J5;Q2ITA9;Q20ZU5;Q13B10;A5W384;U4VZQ4;H8DIQ7;Q5N0G7;Q31LF9;H2J1E6;F8JNV5;F2KH37	G0G082_AMYMS Probable phosphoketolase OS=Amycolatopsis mediterranei (strain S699) GN=AMES_5412 PE=3 SV=1	1.4	781
U5L3V6;J7LLR0;A5X6I9;I3RTE0;I3RTD3;Q8L2R4;Q8L2P5;D6BMU6;D6BMU4;A0A068E6H5	U5L3V6_9STAP Glyceraldehyde 3-phosphate dehydrogenase (Fragment) OS=Staphylococcus equorum GN=gap PE=3 SV=1	6.8	177
A0A069E7K9	A0A069E7K9_9RHOB Transcriptional regulator, AraC family protein OS=Hyphomonas adhaerens MHS-3 GN=HAD_11130 PE=4 SV=1	5.3	358
Q216X5;Q21C07;E8JTC2;Q2SWC2;A0A072ZWV8;A0A069PTI3	Q216X5_RHOPB Acetyl-CoA acetyltransferase OS=Rhodopseudomonas palustris (strain BisB18) GN=RPC_2005 PE=3 SV=1	2.8	390
A0A075U0Z4	A0A075U0Z4_9LACT DNA mismatch repair protein MutS OS=Weissella ceti GN=mutS PE=3 SV=1	1.7	878
M4KS07;J7JM54;A0A086SB14;A0A076GFK1;Q97L67;O34354	M4KS07_BACIU Altronate oxidoreductase OS=Bacillus subtilis XF-1 GN=uxaB PE=3 SV=1	2.3	480
D4VA14;A0A076IHG6	D4VA14_BACVU Deoxyribose-phosphate aldolase OS=Bacteroides vulgatus PC510 GN=deoC PE=4 SV=1	13.3	315
E5VUL8;C5EVQ3;C4Z2V6;Q3ZZP7;Q3Z954;A0A076IHK0	E5VUL8_9FIRM 30S ribosomal protein S4 OS=Anaerostipes sp. 3_2_56FAA GN=rpsD PE=3 SV=1	3.6	197
A6L227;A0A076IIS8;D4V3S9	RNY_BACV8 Ribonuclease Y OS=Bacteroides vulgatus (strain ATCC 8482 / DSM 1447 / NCTC 11154) GN=rny PE=3 SV=1	8	511
A0A076IJ84;D4VA65	A0A076IJ84_9BACE Acetyl-CoA hydrolase OS=Bacteroides dorei GN=EL88_00315 PE=4 SV=1	3	497
D4VCQ3;A0A076IJ89	D4VCQ3_BACVU Putative uncharacterized protein OS=Bacteroides vulgatus PC510 GN=CUU_0388 PE=4 SV=1	6	721
D4VA07;A0A076IJE6	D4VA07_BACVU SPFH/Band 7/PHB domain protein OS=Bacteroides vulgatus PC510 GN=CUU_0031 PE=4 SV=1	16.4	566
D4VEI5;A0A076IJZ1;F7LTW1;D4WZN2;D4VNB3;C3QPR6;A0A081UD35;A0A016N5S4;A0A016JF65;A0A016E6P4;A0A016B1F6;A0A015YMB4;A0A015S8Q8;A0A015N8U6	D4VEI5_BACVU Putative uncharacterized protein OS=Bacteroides vulgatus PC510 GN=CUU_2600 PE=4 SV=1	28.8	233
A0A076IK30;D4VE74	A0A076IK30_9BACE Peptidyl-prolyl cis-trans isomerase OS=Bacteroides dorei GN=EL88_05705 PE=4 SV=1	19.1	188
D4V5Y9;A0A076IK93	D4V5Y9_BACVU 2-isopropylmalate synthase OS=Bacteroides vulgatus PC510 GN=leuA PE=3 SV=1	3	498
A0A076IL57;D4VD09	A0A076IL57_9BACE Membrane protein OS=Bacteroides dorei GN=EL88_04915 PE=4 SV=1	12.3	203
D4V5C4;A0A076IL73	D4V5C4_BACVU Glyoxalase family protein OS=Bacteroides vulgatus PC510 GN=CUU_3141 PE=4 SV=1	22.4	125
D4VDN4;A0A076ILA8	D4VDN4_BACVU Putative lipoprotein OS=Bacteroides vulgatus PC510 GN=CUU_1201 PE=4 SV=1	15.5	245
A0A076ILF6;D4VE65	A0A076ILF6_9BACE Phosphoribosylaminoimidazole-succinocarboxamide synthase OS=Bacteroides dorei GN=purC PE=3 SV=1	11.8	314
A6L0A5;A0A076ILS1;D4VBT0	PNP_BACV8 Polyribonucleotide nucleotidyltransferase OS=Bacteroides vulgatus (strain ATCC 8482 / DSM 1447 / NCTC 11154) GN=pnp PE=3 SV=1	13.4	711
D4V9J7;A0A076IMC0;F7LQA7;A0A016NAS3;A0A016I9F8;A0A016F9N7;A0A016EN83;A0A016B0R5;A0A015RKT9;A0A015PAM7;A0A015MRZ9	D4V9J7_BACVU D-phosphoglycerate dehydrogenase OS=Bacteroides vulgatus PC510 GN=ehPGDH PE=3 SV=1	7.8	306
D4V9Y8;A0A076IMH5	D4V9Y8_BACVU Succinate dehydrogenase (Or fumarate reductase) cytochrome B subunit, b558 family OS=Bacteroides vulgatus PC510 GN=sdhC PE=4 SV=1	4.4	228
A0A076IMI6;D4V7D9	A0A076IMI6_9BACE Oxaloacetate decarboxylase OS=Bacteroides dorei GN=EL88_10080 PE=4 SV=1	2.4	591
D4V9G2;A0A076IMI7	D4V9G2_BACVU Starch synthase catalytic domain protein OS=Bacteroides vulgatus PC510 GN=CUU_1173 PE=4 SV=1	9.1	274
D4V4Y9;A0A076IMJ3;K1FU37;F7LRA9;A0A016N8K4;A0A016IGG4;A0A016ELP8;A0A016E7E7;A0A015YNM2;A0A015TNZ2;A0A015RBR8;A0A015MQM0	D4V4Y9_BACVU Pyruvate, phosphate dikinase OS=Bacteroides vulgatus PC510 GN=ppdK PE=4 SV=1	8.6	908
D4V4F1;A0A076IMV5;R6JHC1;F7LRZ1;D4X1L5;D4VSP0;C3QY91;A0A081UJS0;A0A016N7L4;A0A016KHB2;A0A016ELK7;A0A016E1Q1;A0A015XH03;A0A015N9Y0	D4V4F1_BACVU Putative uncharacterized protein OS=Bacteroides vulgatus PC510 GN=CUU_3709 PE=4 SV=1	14.3	196
D4VBT4;A0A076IN19	D4VBT4_BACVU Putative mannose-1-phosphate guanylyltransferase/mannose-6-phosphate isomerase OS=Bacteroides vulgatus PC510 GN=CUU_1590 PE=4 SV=1	4.3	347
R6JGA6;Q8A9J0;D4X0A2;D4VKK7;D4VDD9;C3R0T2;A6L4U5;A0A076IN90	R6JGA6_9BACE Altronate oxidoreductase OS=Bacteroides ovatus CAG:22 GN=uxaB PE=3 SV=1	6.5	479
W2C5C8;D4VEG2;A0A076ING3	W2C5C8_9PORP Uncharacterized protein OS=Tannerella sp. oral taxon BU063 isolate Cell 2 GN=N425_08855 PE=4 SV=1	11.3	133
D4VA85;A0A076INJ7;A0A081TSH4	D4VA85_BACVU Rubrerythrin OS=Bacteroides vulgatus PC510 GN=rbr PE=4 SV=1	42.2	192
A0A076INT9	A0A076INT9_9BACE DNA-binding protein OS=Bacteroides dorei GN=EL88_09805 PE=4 SV=1	14.6	89
D4V9Y6;A0A076INU9;Q7X478;F7LIT3;A0A081TUH3;A0A017PH91;A0A016NE19;A0A016I221;A0A016E8G8;A0A016CYD4;A0A016ATE0;A0A015TUY5;A0A015TIQ1;A0A015R677;A0A015QRU2	D4V9Y6_BACVU Succinate dehydrogenase/fumarate reductase iron-sulfur subunit OS=Bacteroides vulgatus PC510 GN=CUU_0010 PE=4 SV=1	18.7	251
D4VB39;A0A076INW5;A6L3M9	D4VB39_BACVU Enolase OS=Bacteroides vulgatus PC510 GN=eno PE=3 SV=1	15.8	431
D4V3H7;A0A076IP41	D4V3H7_BACVU Putative lipoprotein OS=Bacteroides vulgatus PC510 GN=CUU_0808 PE=4 SV=1	8.6	385
D4V988;A0A076IPF6	D4V988_BACVU Ferritin OS=Bacteroides vulgatus PC510 GN=CUU_1096 PE=3 SV=1	37.5	160
D4VE76;A6L3E7;A0A076IPX6;R6JH66;C3QWV3;A0A015QID0;Q8A608;Q64PS6;Q5L9I8;K1FPI2;F7LSM4;A0A016N372;A0A016I494;A0A016E4K0;A0A016C883;A0A015XEB0;A0A015X3Z0;A0A015R8Q8;A0A015NS48;K6AUQ7;K5ZJH5	D4VE76_BACVU Dihydroxy-acid dehydratase OS=Bacteroides vulgatus PC510 GN=ilvD PE=3 SV=1	4.5	600
A0A076IQB5;D4VDF7	A0A076IQB5_9BACE Keto-deoxy-phosphogluconate aldolase OS=Bacteroides dorei GN=EL88_08705 PE=4 SV=1	41.5	224
D4V6F3;A0A076IQF3;R5CUA7;D1PBV3;R6JQM7;F7LSE2;D4X0H1;D4VP94;C3QWJ8;A0A081TLX2;A0A016N3U9;A0A016KFS8;A0A016JVP0;A0A016HG67;A0A016B6Y5;A0A015YK03;A0A015QI04;A0A015PT67;A0A015NRT4;D5EYD5;Q9AE24	D4V6F3_BACVU Response regulator receiver domain protein OS=Bacteroides vulgatus PC510 GN=CUU_3880 PE=4 SV=1	44.4	232
A0A076IQU2;D4V9B0	A0A076IQU2_9BACE 4-alpha-glucanotransferase OS=Bacteroides dorei GN=EL88_07235 PE=4 SV=1	7.9	646
A0A076IRM3;F9D4P8	A0A076IRM3_9BACE Phosphorylase OS=Bacteroides dorei GN=EL88_11625 PE=4 SV=1	3.8	292
D4V4R2;A0A076IRW1	D4V4R2_BACVU Hydrolyase, tartrate beta subunit/fumarate domain protein, Fe-S type OS=Bacteroides vulgatus PC510 GN=CUU_2874 PE=4 SV=1	3.3	547
D4V5F8;A0A076IRX3;A0A016F595;Q84IE1;F7LNZ3;A0A081UHY3;A0A016N911;A0A016KH72;A0A016BC88;A0A015ZHL4;A0A015QN29;A0A015NXJ4;A0A015N7H1	D4V5F8_BACVU GDSL-like protein OS=Bacteroides vulgatus PC510 GN=CUU_3080 PE=4 SV=1	10	221
D4V7G4;A6L5I2;A0A076IS63	D4V7G4_BACVU Proline--tRNA ligase OS=Bacteroides vulgatus PC510 GN=proS PE=3 SV=1	12.9	496
A0A076IS87;D4V7E2	A0A076IS87_9BACE Membrane protein OS=Bacteroides dorei GN=EL88_10065 PE=4 SV=1	22.6	239
D4V8T1;A6KWL1;A0A076ISA1	D4V8T1_BACVU Orotidine 5'-phosphate decarboxylase OS=Bacteroides vulgatus PC510 GN=pyrF PE=3 SV=1	34.9	272
D4V5C0;A0A076ISG9;A0A016N506;A0A015QEI0;F7LTW8;A0A016KGM5;A0A016E0H7;A0A015YM70;A0A015QWA5;A0A016C9C1;A0A015N3A3;A0A081TPK1;D4WQJ4;D4VKP3;C3QNG7;R6JDJ4	D4V5C0_BACVU Transcription termination factor Rho OS=Bacteroides vulgatus PC510 GN=rho PE=3 SV=1	9	669
D4V3C0;A0A076ISN0	D4V3C0_BACVU Diaminopimelate dehydrogenase OS=Bacteroides vulgatus PC510 GN=CUU_3380 PE=4 SV=1	41.5	299
D4VC14;A0A076ISY7	D4VC14_BACVU Efflux transporter, RND family, MFP subunit OS=Bacteroides vulgatus PC510 GN=CUU_1668 PE=4 SV=1	9.2	403
D4V4T8;A0A076IT73	D4V4T8_BACVU Thioredoxin OS=Bacteroides vulgatus PC510 GN=trxA PE=3 SV=1	19.2	104
D4V5Y5;A0A076ITJ0;K6A844;K5YPN7	D4V5Y5_BACVU Lactate/malate dehydrogenase, NAD binding domain protein OS=Bacteroides vulgatus PC510 GN=CUU_1802 PE=3 SV=1	10.2	333
D4VE04;A0A076ITR7	D4VE04_BACVU RND transporter, HAE1/HME family, permease protein OS=Bacteroides vulgatus PC510 GN=CUU_2505 PE=4 SV=1	1.7	1015
D4V537;A0A076IUR5	D4V537_BACVU 3-oxoacyl-[acyl-carrier-protein] reductase OS=Bacteroides vulgatus PC510 GN=fabG PE=3 SV=1	14.9	248
W6PDN1;R6JEE7;Q8A129;C3QZ45;D4V582;A0A076IUW3;A0A015S6A6;Q5L8L6;Q64NW2;K1G371;F7LWS5;A0A081ULK7;A0A016N306;A0A016KFG1;A0A016E2S9;A0A016C785;A0A015XK44;A0A015PD78;A0A015P521	W6PDN1_9BACE ATP-dependent Clp protease proteolytic subunit OS=Bacteroides xylanisolvens SD CC 1b GN=clpP PE=3 SV=1	12.7	220
D4V6J4;A0A076IUX7	D4V6J4_BACVU Aspartokinase OS=Bacteroides vulgatus PC510 GN=CUU_3954 PE=3 SV=1	5.2	439
D4V6T9;A0A076IUZ5	D4V6T9_BACVU UDP-glucose 4-epimerase OS=Bacteroides vulgatus PC510 GN=galE PE=3 SV=1	3.8	344
D4VBA3;A6KYH0;A0A076IVP8;A0A016N233;A0A016KEE3;A0A016HEW9;A0A015QT03;Q8A4A2;Q64NN5;Q5L8D6;F7LUV9;C3R0A5;A0A081UFT3;A0A016EHU0;A0A016AU90;A0A015RFE6;A0A015PRY6;D1PFX1;R5CJP8	D4VBA3_BACVU DNA-directed RNA polymerase subunit alpha OS=Bacteroides vulgatus PC510 GN=rpoA PE=3 SV=1	26.1	330
D4VB79;A6KYJ4;A0A076IVR6	D4VB79_BACVU 50S ribosomal protein L4 OS=Bacteroides vulgatus PC510 GN=rplD PE=3 SV=1	4.8	208
A0A076IW67;D4V3A8;R6K9R2;K5ZVB1;K5ZLA3	A0A076IW67_9BACE Fructose-bisphosphate aldolase OS=Bacteroides dorei GN=EL88_19935 PE=4 SV=1	28.1	334
D4VE14;A0A076IW89	D4VE14_BACVU Sporulation and cell division repeat protein OS=Bacteroides vulgatus PC510 GN=CUU_2515 PE=4 SV=1	7.3	165
A6L1L8;D4VCA8;A0A076IW93	SYA_BACV8 Alanine--tRNA ligase OS=Bacteroides vulgatus (strain ATCC 8482 / DSM 1447 / NCTC 11154) GN=alaS PE=3 SV=1	8.6	871
D4VAB6;A0A076IWF9;R6JBJ8;D4WT26;D4VSF0;C3QW57;X8KE31;X8H8S4;U5WDD9;N1XKV1;M5KHU6;L0S4L1;J1VBD4;J1SFT4;J1ILS9;J1I3H3;J0WCP8;I0S8P6;H7KAM9;G6VJJ2;G6V6R8;G6V1F6;G6R755;G6PQ94;G6MPT6;C1CC96;B2E6Y2;A0A064BZK0	D4VAB6_BACVU Oxidoreductase, short chain dehydrogenase/reductase family protein OS=Bacteroides vulgatus PC510 GN=CUU_0142 PE=3 SV=1	19.9	267
D4V7U8;A0A076IWI5	D4V7U8_BACVU 3,4-dihydroxy-2-butanone 4-phosphate synthase OS=Bacteroides vulgatus PC510 GN=ribB PE=3 SV=1	6.9	204
D4VB77;A6KYJ7;A0A076IXG3;Q8A474;Q64NK6;Q5L8A7;F7LUY6;D4WS46;D4VJ25;C3R0D4;A0A081TQX3;A0A016N235;A0A016JBB0;A0A016E284;A0A016CZI3;A0A016AUB2;A0A015QGX9;A0A015P4M7;A0A015MLE2	D4VB77_BACVU Elongation factor G OS=Bacteroides vulgatus PC510 GN=fusA PE=3 SV=1	7.1	705
D4VCG6;A0A076IXG6	D4VCG6_BACVU Putative uncharacterized protein OS=Bacteroides vulgatus PC510 GN=CUU_1510 PE=4 SV=1	4.4	273
D4VC22;A0A076IXH9;R6J9V5;P94316;F7LSZ6;D4X2R5;D4VQU5;C3QX18;A0A081UJI0;A0A016N5C4;A0A016KFC6;A0A016FYG5;A0A016EJI4;A0A015XL87;A0A015R8V2;A0A015QUP2;A0A015QDE7	D4VC22_BACVU Glutamate dehydrogenase OS=Bacteroides vulgatus PC510 GN=CUU_1676 PE=3 SV=1	13.3	445
A0A076IXI1	A0A076IXI1_9BACE Collagen-binding protein OS=Bacteroides dorei GN=EL88_22205 PE=3 SV=1	2.3	1056
D4V5Y1;A6KXL2;A0A076IXN7	D4V5Y1_BACVU Triosephosphate isomerase OS=Bacteroides vulgatus PC510 GN=tpiA PE=3 SV=1	38.2	251
D4V5T8;A0A076IXT6	D4V5T8_BACVU TonB-dependent receptor plug domain protein OS=Bacteroides vulgatus PC510 GN=CUU_1755 PE=3 SV=1	2.4	1021
D4VC96;A0A076IXW8	D4VC96_BACVU Putative lipoprotein OS=Bacteroides vulgatus PC510 GN=CUU_3891 PE=4 SV=1	2.1	661
D4V6A6;A0A076IXZ2;C3QXZ6;Q8A1A2;R6JGS6;D4VMN9	D4V6A6_BACVU L-rhamnose isomerase OS=Bacteroides vulgatus PC510 GN=rhaA PE=3 SV=1	23.3	417
A0A076IY42;D4V3I0	A0A076IY42_9BACE L-1,2-propanediol oxidoreductase OS=Bacteroides dorei GN=EL88_00840 PE=4 SV=1	5.5	384
D4V5S3;A6KXS0;A0A076IYA6	D4V5S3_BACVU Acetate kinase OS=Bacteroides vulgatus PC510 GN=ackA PE=3 SV=1	14.6	398
D4V8H0;A0A076IYF6;R6JIB9;D4WWY2;D4VLF6;C3R2V6	D4V8H0_BACVU PTS system Galactitol-specific IIC component OS=Bacteroides vulgatus PC510 GN=CUU_0632 PE=4 SV=1	5.8	463
D4V4H7;A6L0Z9;A0A076IYM2	D4V4H7_BACVU Adenylate kinase OS=Bacteroides vulgatus PC510 GN=adk PE=3 SV=1	8.5	189
D4VAN3;A0A076IYM5	D4VAN3_BACVU Carbohydrate binding domain protein OS=Bacteroides vulgatus PC510 GN=CUU_0259 PE=4 SV=1	13.5	659
D4V3Q1;A0A076IYP1	D4V3Q1_BACVU TonB-dependent receptor plug domain protein OS=Bacteroides vulgatus PC510 GN=CUU_0810 PE=3 SV=1	9.5	1026
K6B9W4;K5Z6M3;D4V402;A0A076IYT3	K6B9W4_9PORP Adenylosuccinate lyase OS=Parabacteroides merdae CL09T00C40 GN=HMPREF1078_02300 PE=3 SV=1	2.9	447
D4VB98;A0A076IZ41	D4VB98_BACVU Protein translocase subunit SecY OS=Bacteroides vulgatus PC510 GN=secY PE=3 SV=1	5.4	448
D4VB65;A0A076IZ70	D4VB65_BACVU Ribosomal subunit interface protein OS=Bacteroides vulgatus PC510 GN=raiA PE=4 SV=1	13.1	99
D4VB60;A0A076IZ74	D4VB60_BACVU Putative lipoprotein OS=Bacteroides vulgatus PC510 GN=CUU_2105 PE=4 SV=1	6.1	163
D4V580;A0A076IZE2;J4VPK9;U4M0F0;A0A099QD68;A0A098IYY0;A0A084MWK8;A0A091BSK9;A0A073A1Z0;V8K7K2;D5EVA2;R5CNY6;R6KBR7;R5I7G7;K6BH56;K5Z7J4;F7LWS3;D4WV11;D4VQL0;D1PEK3;C3QZ47;A0A081ULK9;A0A016N2P2;A0A016KF14;A0A016DWH9;A0A016CZT6;A0A015XD24;A0A015QC84;A0A015PSJ7;A0A015NQX7;R6VNH9;A0A089GPB3;F9D270;F8EK24;E1KRF0;W2C693	D4V580_BACVU ATP-dependent DNA helicase RecQ OS=Bacteroides vulgatus PC510 GN=recQ PE=4 SV=1	3.9	726
D4V6B0;A0A076IZP7	D4V6B0_BACVU Putative argininosuccinate synthase OS=Bacteroides vulgatus PC510 GN=CUU_0940 PE=4 SV=1	3.2	380
D4VAQ2;A0A076J056	D4VAQ2_BACVU GTP-binding protein TypA OS=Bacteroides vulgatus PC510 GN=typA PE=4 SV=1	3.5	600
A0A076J058;D4V8H1	A0A076J058_9BACE 4-deoxy-L-threo-5-hexosulose-uronate ketol-isomerase OS=Bacteroides dorei GN=kduI PE=3 SV=1	10.4	318
D4V7T4;A6KXA0;A0A076J079	D4V7T4_BACVU 60 kDa chaperonin OS=Bacteroides vulgatus PC510 GN=groL PE=3 SV=1	19.3	545
D4VB72;A6KYK3;A0A076J0D5;Q8A469;Q64NJ7;Q5L897;F7LUZ5;C3R0D9;A0A016N244;A0A016I315;A0A016E296;A0A016CZJ1;A0A015YJ13;A0A015QGW3;A0A015P4N4;A0A015NQM4	D4VB72_BACVU DNA-directed RNA polymerase subunit beta OS=Bacteroides vulgatus PC510 GN=rpoB PE=3 SV=1	2.8	1270
D4VC40;A0A076J0Q9;R6JB61;F7LWJ9;D4VHI0;C3QZ96;A0A081TU83;A0A016N3X1;A0A016KF69;A0A016EID8;A0A016DWQ0;A0A015XKC2;A0A015QCE3;A0A015PST6;A0A015MM01;D4WW03	D4VC40_BACVU Branched-chain-amino-acid transaminase OS=Bacteroides vulgatus PC510 GN=ilvE PE=3 SV=1	35.4	339
D4VAB3;A0A076J139	D4VAB3_BACVU Dihydrolipoyl dehydrogenase OS=Bacteroides vulgatus PC510 GN=lpdA PE=3 SV=1	11.9	446
D4V8F6;A0A076J162	D4V8F6_BACVU Cupin domain protein OS=Bacteroides vulgatus PC510 GN=CUU_0618 PE=4 SV=1	7.4	163
D4V8T4;A0A076J1G9	D4V8T4_BACVU UDP-3-O-[3-hydroxymyristoyl] N-acetylglucosamine deacetylase OS=Bacteroides vulgatus PC510 GN=fabZ PE=3 SV=1	14.1	461
A6L048;A0A076J1L3;D4V3G6	FUCI_BACV8 L-fucose isomerase OS=Bacteroides vulgatus (strain ATCC 8482 / DSM 1447 / NCTC 11154) GN=fucI PE=3 SV=1	3.9	591
D4VD06;A0A076J1V6	D4VD06_BACVU Rubredoxin OS=Bacteroides vulgatus PC510 GN=CUU_0491 PE=4 SV=1	47	183
D4VC17;A0A076J1X2;R6JLD8;R5IPS8;P94598;K1G189;F7LT26;D4X2S2;D4VQV2;C3QX38;A0A081UBP4;A0A016N4H3;A0A016KFA7;A0A016EJG3;A0A016DXX8;A0A015ZCC4;A0A015TLH6;A0A015NSA7;A0A015N289	D4VC17_BACVU Glutamate dehydrogenase OS=Bacteroides vulgatus PC510 GN=CUU_1671 PE=3 SV=1	9.2	444
D4VB84;A6KYI9;A0A076J1X4	D4VB84_BACVU 30S ribosomal protein S3 OS=Bacteroides vulgatus PC510 GN=rpsC PE=3 SV=1	9.9	243
D4VB70;A0A076J1Z0	D4VB70_BACVU Ribosomal protein L10 OS=Bacteroides vulgatus PC510 GN=rplJ PE=3 SV=1	10.5	172
A0A076J1Z5;K6BX59;A6LE88;K5YV59	A0A076J1Z5_9BACE Elongation factor Tu OS=Bacteroides dorei GN=tuf PE=3 SV=1	9.6	394
A0A076J209;D4V9Y7	A0A076J209_9BACE Succinate dehydrogenase OS=Bacteroides dorei GN=sdhA PE=4 SV=1	18.1	652
D4VBP1;A0A076J284	D4VBP1_BACVU Cell division protein FtsZ OS=Bacteroides vulgatus PC510 GN=ftsZ PE=3 SV=1	2.5	434
D4VCV8;A0A076J2K8;A6L2R5;Q8AAW1	D4VCV8_BACVU L-arabinose isomerase OS=Bacteroides vulgatus PC510 GN=araA PE=3 SV=1	25	509
D4VCW3;A0A076J2L2;F7LNR0;A0A016N819;A0A016JIX1;A0A016FZP1;A0A016CDJ9;A0A015ZI04;A0A015TJG1;A0A015RLM0;A0A015R095;A0A015PBL7	D4VCW3_BACVU Galactokinase OS=Bacteroides vulgatus PC510 GN=galK PE=3 SV=1	21.4	384
D4VAI5;A0A076J2S5;E1KPB8	D4VAI5_BACVU 3-oxoacyl-[acyl-carrier-protein] synthase 2 OS=Bacteroides vulgatus PC510 GN=fabF PE=3 SV=1	11.6	421
D4VB97;A6KYH6;A0A076J362;F4LSV3	D4VB97_BACVU 50S ribosomal protein L15 OS=Bacteroides vulgatus PC510 GN=rplO PE=3 SV=1	16.9	148
A0A076J380	A0A076J380_9BACE DNA-directed RNA polymerase subunit beta' OS=Bacteroides dorei GN=rpoC PE=3 SV=1	1.4	1428
D4VDR8;A0A076J4J2	D4VDR8_BACVU Glycine dehydrogenase OS=Bacteroides vulgatus PC510 GN=gcvP PE=4 SV=1	11	949
D4VCL1;A6L646;A0A076J4T4	D4VCL1_BACVU Thiazole synthase OS=Bacteroides vulgatus PC510 GN=thiG PE=3 SV=1	5.1	257
D4V441;A0A076J4V9	D4V441_BACVU Glyceraldehyde-3-phosphate dehydrogenase OS=Bacteroides vulgatus PC510 GN=gap PE=3 SV=1	18.5	336
D4VDE0;A6L4U4;A0A076J4Z0;D4X0A0;D4VKK9;Q8A9J2;R6JDX1;C3R0T4;A0A016NA55;A0A016EMC7;A0A016E2D8;A0A015SAG3;A0A015QQK8;Q64TY9;Q5LCT3;F7LR36;A0A016JGP4;A0A015ZFZ1;A0A015N5U4	D4VDE0_BACVU Uronate isomerase OS=Bacteroides vulgatus PC510 GN=uxaC PE=3 SV=1	35	468
D4VAT9;A0A076J532	D4VAT9_BACVU Outer membrane protein OS=Bacteroides vulgatus PC510 GN=CUU_0316 PE=4 SV=1	57.5	167
D4V3W4;A0A076J553	D4V3W4_BACVU Phosphoglycerate kinase OS=Bacteroides vulgatus PC510 GN=pgk PE=3 SV=1	14.4	416
D4V860;A0A076J5J6;D1PBS5	D4V860_BACVU Putative phospho-2-dehydro-3-deoxyheptonate aldolase OS=Bacteroides vulgatus PC510 GN=CUU_1996 PE=4 SV=1	5.4	355
D4V3A9;A6L0Y7;A0A076J5K4	D4V3A9_BACVU 50S ribosomal protein L31 type B OS=Bacteroides vulgatus PC510 GN=rpmE PE=3 SV=1	33.3	84
D4VCH1;A0A076J680	D4VCH1_BACVU Nitroreductase family protein OS=Bacteroides vulgatus PC510 GN=CUU_1515 PE=4 SV=1	7.2	166
D4VE91;A6L3G1;A0A076J6I2	D4VE91_BACVU Protein translocase subunit SecA OS=Bacteroides vulgatus PC510 GN=secA PE=3 SV=1	3.4	1098
D4VCZ8;A0A076J6J2	D4VCZ8_BACVU Stress responsive A/B barrel domain protein OS=Bacteroides vulgatus PC510 GN=CUU_0483 PE=4 SV=1	10.1	99
D4V847;A0A076J6J3	D4V847_BACVU Peptidase, M24 family OS=Bacteroides vulgatus PC510 GN=CUU_1983 PE=4 SV=1	5.6	463
R6JM89;D4VEG1;C3QNR4;A0A076J6R0;D4WUH9;D4VN58	R6JM89_9BACE Uncharacterized protein OS=Bacteroides ovatus CAG:22 GN=BN541_03493 PE=4 SV=1	10.8	517
A0A076J728;D4V6U7	A0A076J728_9BACE Peptidase OS=Bacteroides dorei GN=EL88_13005 PE=4 SV=1	3	532
D4VCV6;A0A076J793	D4VCV6_BACVU Transketolase OS=Bacteroides vulgatus PC510 GN=CUU_0441 PE=3 SV=1	5.5	670
D4V928;A0A076J7A0;R5I5N5	D4V928_BACVU Glutamine--tRNA ligase OS=Bacteroides vulgatus PC510 GN=glnS PE=3 SV=1	4.5	579
D4V9B1;A0A076J7B5	D4V9B1_BACVU Glycosyltransferase, group 1 family protein OS=Bacteroides vulgatus PC510 GN=CUU_1119 PE=4 SV=1	3.1	421
D4VE13;A0A076J7L7	D4VE13_BACVU Putative uncharacterized protein OS=Bacteroides vulgatus PC510 GN=CUU_2514 PE=4 SV=1	24.6	65
D4V4L8;A0A076J7Q9	D4V4L8_BACVU Dihydrodipicolinate synthase OS=Bacteroides vulgatus PC510 GN=CUU_2782 PE=3 SV=1	13.5	304
D4VE60;A0A076J7Y1	D4VE60_BACVU LemA family protein OS=Bacteroides vulgatus PC510 GN=CUU_1896 PE=4 SV=1	12.4	193
D4V5C1;A0A076J7Z3	D4V5C1_BACVU Putative endoribonuclease L-PSP OS=Bacteroides vulgatus PC510 GN=CUU_3138 PE=4 SV=1	28.8	125
D4VDC7;A0A076J8J3	D4VDC7_BACVU Flavoredoxin family protein OS=Bacteroides vulgatus PC510 GN=CUU_1372 PE=4 SV=1	8.1	186
D4V7F9;A0A076J8N9	D4V7F9_BACVU Putative uncharacterized protein OS=Bacteroides vulgatus PC510 GN=CUU_3511 PE=4 SV=1	39.5	263
D4V4G0;A0A076J8X0	D4V4G0_BACVU Thioredoxin OS=Bacteroides vulgatus PC510 GN=CUU_3718 PE=4 SV=1	5.6	372
D4V6Z1;A0A076J9G6	D4V6Z1_BACVU Preprotein translocase, YajC subunit OS=Bacteroides vulgatus PC510 GN=yajC PE=4 SV=1	14.4	104
D4V6W0;A0A076J9W2	D4V6W0_BACVU Putative uncharacterized protein OS=Bacteroides vulgatus PC510 GN=CUU_2385 PE=4 SV=1	24.4	41
A0A076J9X8;D4V6T5	A0A076J9X8_9BACE Electron transport complex subunit G OS=Bacteroides dorei GN=EL88_13065 PE=3 SV=1	8	263
D4V6U6;A0A076JAM0	D4V6U6_BACVU Peptidase C1-like protein OS=Bacteroides vulgatus PC510 GN=CUU_2371 PE=4 SV=1	2.8	396
D4V4F4;A0A076JB13	D4V4F4_BACVU ATP synthase alpha/beta family, nucleotide-binding domain protein OS=Bacteroides vulgatus PC510 GN=CUU_3712 PE=4 SV=1	3.4	440
D4VE22;A6L7J7;A0A076JB43;Q8AAP2;Q64VP2;Q5LEQ6;K1G3W7;F7LNT9;A0A081UCF4;A0A016N8X6;A0A016JIV9;A0A016HI14;A0A016BCR7;A0A015XRJ9;A0A015QN85;A0A015PJP7;A0A015N7L2;D5EYB3	D4VE22_BACVU Threonine--tRNA ligase OS=Bacteroides vulgatus PC510 GN=thrS PE=3 SV=1	5.6	646
D4V6X0;A0A076JBH0	D4V6X0_BACVU Aldose 1-epimerase OS=Bacteroides vulgatus PC510 GN=CUU_3229 PE=4 SV=1	5.2	291
D4V920;A0A076JC46	D4V920_BACVU Glucose-1-phosphate thymidylyltransferase OS=Bacteroides vulgatus PC510 GN=rfbA PE=3 SV=1	5.4	295
A0A076JC79;D4V4K0	A0A076JC79_9BACE Heat-shock protein OS=Bacteroides dorei GN=EL88_14905 PE=3 SV=1	40.4	146
A0A099Y9J1;U7KLB1;G2PUU0;A4XLM2;A0A077HIJ9;Q8FTN1;S5YIG9;Q59283;H6LBA1;D4M083;A0A095ZFH3;U2GA81;C7N0T0;F0GW07;T5HAE6;O86132	A0A099Y9J1_9CORY Ornithine carbamoyltransferase OS=Corynebacterium camporealensis GN=NG00_03965 PE=4 SV=1	2.6	304
R6J2B3;D4X311;A0A078Q9K4;C3QS24	R6J2B3_9BACE TonB-dependent receptor OS=Bacteroides ovatus CAG:22 GN=BN541_01751 PE=3 SV=1	1.7	1062
A0A078S0A4;Q64P83;Q5L923;F7LS21;D4WY56;D4VHK6;C3QZD2;A0A016N3V1;A0A016ICP4;A0A016E362;A0A016B6P6;A0A015YJV5;A0A015QHK7;A0A015PDI6;A0A015P5D4;R6JSE7	A0A078S0A4_BACUN Triosephosphate isomerase OS=Bacteroides uniformis str. 3978 T3 ii GN=tpiA PE=3 SV=1	8	251
A0A078S6G8	A0A078S6G8_BACUN TonB-linked outer membrane , SusC/RagA family protein OS=Bacteroides uniformis str. 3978 T3 i GN=M093_0733 PE=3 SV=1	3.4	1064
A7LXU3;A0A081DUJ7	BGH3B_BACO1 Beta-glucosidase BoGH3B OS=Bacteroides ovatus (strain ATCC 8483 / DSM 1896 / JCM 5824 / NCTC 11153) GN=BACOVA_02659 PE=1 SV=1	1.5	786
A0A081DUK6;A7LXT0;A0A078S3I1	A0A081DUK6_BACOV Alpha-xylosidase, putative, xyl31A OS=Bacteroides ovatus str. 3725 D1 iv GN=M088_4581 PE=3 SV=1	2.4	952
A0A081TS53	A0A081TS53_BACFG Ferritin OS=Bacteroides fragilis GN=IA74_07975 PE=3 SV=1	9.4	159
A0A081U0B7	A0A081U0B7_BACFG 60 kDa chaperonin OS=Bacteroides fragilis GN=groEL PE=3 SV=1	3.1	545
A0A083WW36	A0A083WW36_BIFLN Glutamate dehydrogenase OS=Bifidobacterium longum subsp. longum 1-5B GN=BL15B_07005 PE=3 SV=1	6	448
W4N5R0;C0BRD1;B7GPD4;B6XW41;A0A083WW75;A0A087BCZ8;D6T143;A0A087DYZ5	W4N5R0_9BIFI Sugar ABC transporter ATP-binding protein OS=Bifidobacterium moukalabense DSM 27321 GN=BMOU_2086 PE=4 SV=1	14.1	375
A0A083WWX5;B7GQC0	A0A083WWX5_BIFLN Glyceraldehyde-3-phosphate dehydrogenase OS=Bifidobacterium longum subsp. longum 1-5B GN=BL15B_06170 PE=3 SV=1	8.2	352
Q8G4N5;B7GQA1;B3DQQ9;A0A083WWZ4	NAGB_BIFLO Glucosamine-6-phosphate deaminase OS=Bifidobacterium longum (strain NCC 2705) GN=nagB PE=3 SV=1	22.2	270
Q8G6V1;B7GT37;B6XSA8;A0A087DYJ5;A0A083WX68;A0A087BGB8;W4N7B6	ILVC2_BIFLO Ketol-acid reductoisomerase 2 OS=Bifidobacterium longum (strain NCC 2705) GN=ilvC2 PE=3 SV=1	7.1	350
Q8G6W1;B3DNP9;A0A083WX78;B7GT47;S2ZQ11	DNAK_BIFLO Chaperone protein DnaK OS=Bifidobacterium longum (strain NCC 2705) GN=dnaK PE=3 SV=1	3.5	626
A0A083WXC9	A0A083WXC9_BIFLN Serine protease OS=Bifidobacterium longum subsp. longum 1-5B GN=BL15B_04620 PE=4 SV=1	6.5	1966
A0A083WXG1	A0A083WXG1_BIFLN Sugar ABC transporter substrate-binding protein OS=Bifidobacterium longum subsp. longum 1-5B GN=BL15B_04800 PE=4 SV=1	7.9	441
B7GTS2;A0A083WXH0;Q8G756;D6T1S9;A0A087BGC0	B7GTS2_BIFLS 30S ribosomal protein S6 OS=Bifidobacterium longum subsp. infantis (strain ATCC 15697 / DSM 20088 / JCM 1222 / NCTC 11817 / S12) GN=rpsF PE=3 SV=1	24	96
W4N6V8;C0BQT7;B7GN32;Q8G7I6;A0A083WXT5;F3PAJ7;D6T1V9;A0A087BF59	W4N6V8_9BIFI Glucose-6-phosphate isomerase OS=Bifidobacterium moukalabense DSM 27321 GN=pgi PE=3 SV=1	6.7	565
A0A083WXV5;A0A087D355;W4NBE1	A0A083WXV5_BIFLN Ribulose 5-phosphate epimerase OS=Bifidobacterium longum subsp. longum 1-5B GN=BL15B_05585 PE=4 SV=1	27.4	230
Q8G7J3;B3DTJ5;A0A083WXV6;W4NBM9	ARAA_BIFLO L-arabinose isomerase OS=Bifidobacterium longum (strain NCC 2705) GN=araA PE=3 SV=1	8.5	505
D6T0N0;W4N820;B7GQ23;A0A083WYI4;A0A087ARS6	D6T0N0_GARVA Cell division protein FtsZ OS=Gardnerella vaginalis 5-1 GN=ftsZ PE=3 SV=1	3.3	361
A0A083WYI7;B7GQ26	A0A083WYI7_BIFLN Dihydrouridine synthase OS=Bifidobacterium longum subsp. longum 1-5B GN=BL15B_04210 PE=4 SV=1	9.2	459
A0A083X0Y6	A0A083X0Y6_BIFLN Sugar ABC transporter substrate-binding protein OS=Bifidobacterium longum subsp. longum 1-5B GN=BL15B_02335 PE=4 SV=1	14.4	327
Q8G879;D6QTD5;B7GPR8;B3DPK4;A0A083X117	CH60_BIFLO 60 kDa chaperonin OS=Bifidobacterium longum (strain NCC 2705) GN=groL PE=3 SV=1	6.7	541
A0A083X1D8	A0A083X1D8_BIFLN ABC transporter substrate-binding protein OS=Bifidobacterium longum subsp. longum 1-5B GN=BL15B_03150 PE=4 SV=1	16.9	385
B7GQV5;A0A083X2D9	B7GQV5_BIFLS Transaldolase OS=Bifidobacterium longum subsp. infantis (strain ATCC 15697 / DSM 20088 / JCM 1222 / NCTC 11817 / S12) GN=tal PE=3 SV=1	2.5	367
A0A083X2E0;B7GQV6	A0A083X2E0_BIFLN Transketolase OS=Bifidobacterium longum subsp. longum 1-5B GN=BL15B_01540 PE=4 SV=1	10.7	702
S3AFR8;B7GRV6;A0A083X2M0	S3AFR8_BIFBR Uncharacterized protein OS=Bifidobacterium breve HPH0326 GN=HMPREF1482_01857 PE=4 SV=1	14.2	317
E8MF12;A0A083X4Y1;S2ZNE7	NAHK_BIFL2 N-acetylhexosamine 1-kinase OS=Bifidobacterium longum subsp. longum (strain ATCC 15707 / DSM 20219 / JCM 1217 / NCTC 11818 / E194b) GN=nahK PE=1 SV=1	21.2	359
A0A083X4Y5	A0A083X4Y5_BIFLN ABC transporter substrate-binding protein OS=Bifidobacterium longum subsp. longum 1-5B GN=BL15B_00210 PE=4 SV=1	30.8	438
W4N8D0;Q8G3W7;D6T1X2;B7GN83;B3DQG7;A1A0B7;A0A087BIX7;A0A083X4Y6;A0A087DUZ5	W4N8D0_9BIFI Serine--tRNA ligase OS=Bifidobacterium moukalabense DSM 27321 GN=serS PE=3 SV=1	6.8	428
W4N8R7;Q8G3Z3;B7GNB4;A0A087ALW6;A0A083X512;C0BQF4;B6XWT6;A1A095;A0A087DUX2;A0A087BDP2;D6T1P9	W4N8R7_9BIFI DNA-directed RNA polymerase subunit alpha OS=Bifidobacterium moukalabense DSM 27321 GN=rpoA PE=3 SV=1	14.8	331
Q8CY47;B9TTG5;B7GNF9;B3DPY3;A0A083X565;D6T1L1;Q5YBW1;Q5YBV6;B8DVZ4	CH10_BIFLO 10 kDa chaperonin OS=Bifidobacterium longum (strain NCC 2705) GN=groS PE=3 SV=1	19.6	97
Q8G5Z8;B3DSB4;A0A083X6F8	RL25_BIFLO 50S ribosomal protein L25 OS=Bifidobacterium longum (strain NCC 2705) GN=rplY PE=3 SV=1	5.3	206
A0A083X6R1	A0A083X6R1_BIFLN Formate acetyltransferase OS=Bifidobacterium longum subsp. longum 1-5B GN=BL15B_08080 PE=4 SV=1	6.3	791
A0A083X6R8;B7GSW8	A0A083X6R8_BIFLN Phosphoketolase OS=Bifidobacterium longum subsp. longum 1-5B GN=BL15B_08120 PE=4 SV=1	5.2	825
B7GNN6;A0A083X6U5;C0BRF3;B6XW21	B7GNN6_BIFLS Beta-galactosidase OS=Bifidobacterium longum subsp. infantis (strain ATCC 15697 / DSM 20088 / JCM 1222 / NCTC 11817 / S12) GN=BLIJ_2411 PE=3 SV=1	3.4	1023
B7GSZ0;A0A083X732	B7GSZ0_BIFLS Pyruvate kinase OS=Bifidobacterium longum subsp. infantis (strain ATCC 15697 / DSM 20088 / JCM 1222 / NCTC 11817 / S12) GN=BLIJ_1804 PE=3 SV=1	3.1	480
Q8G5I9;B3DSV2;A0A083X766;B7GTK2;S2ZJR8	ENO_BIFLO Enolase OS=Bifidobacterium longum (strain NCC 2705) GN=eno PE=3 SV=1	14.1	432
W4NA80;D1NU03;C0BTV5;B7GTQ8;B6XUG3;A0A087AQ88;A0A083X7B7;A0A087BKN1	W4NA80_9BIFI Glutamine synthetase OS=Bifidobacterium moukalabense DSM 27321 GN=BMOU_0024 PE=3 SV=1	4.2	478
Q8G5B7;B3DT29;A0A083X7D9;B7GU46	EFTU_BIFLO Elongation factor Tu OS=Bifidobacterium longum (strain NCC 2705) GN=tuf PE=3 SV=1	18	399
Q8G5B6;B7GU47;B3DT30;A0A083X7E0;A0A087BKH5;D6T009;A0A087DVK7;A0A087AX16	EFG_BIFLO Elongation factor G OS=Bifidobacterium longum (strain NCC 2705) GN=fusA PE=3 SV=1	3.4	707
A0A083X7L4	A0A083X7L4_BIFLN ABC transporter permease OS=Bifidobacterium longum subsp. longum 1-5B GN=BL15B_09730 PE=3 SV=1	4.5	308
U9X0R5;D6T084;D6KQG2;W4NB88;Q8G510;C5EIF8;C0BRT7;B7GUH2;B3DTE6;A1A321;A0A087DXM6;A0A087BJ41;A0A083X7Q2	U9X0R5_STRPY ACR, PF05167 domain protein (Fragment) OS=Streptococcus pyogenes GA19700 GN=HMPREF1233_0061 PE=4 SV=1	5.3	209
U9WZ91;W4NCI1;Q8G4X4;A0A083XA40;B7GNS2;A0A087DUE6;A0A087AIG8;A0A087BDB9	U9WZ91_STRPY C-terminal, D2-small domain, of ClpB protein (Fragment) OS=Streptococcus pyogenes GA19700 GN=HMPREF1233_0115 PE=4 SV=1	6.8	176
Q6A6N4;F3P2U6;E4D6T1;A0A083Y5W4;U7J4K8;W4N706;C0BQH2;B6XWV3	RL29_PROAC 50S ribosomal protein L29 OS=Propionibacterium acnes (strain KPA171202 / DSM 16379) GN=rpmC PE=3 SV=1	16.9	77
A0A084C940;F2KB61;S6J5U6	A0A084C940_9PSED Phosphate-binding protein OS=Pseudomonas sp. WCS358 GN=PC358_21395 PE=4 SV=1	6.3	332
W8S549;Q5LMR5;Q1GDV0;G8PQ85;B6R0T9;A8LLG2;A3SI13;A0A084UAE1;F2J5R7;E2CNW5	W8S549_9RHOB Elongation factor Tu OS=Roseibacterium elongatum DSM 19469 GN=tuf PE=3 SV=1	3.8	391
V3GXQ9;K8QUC1;A0A085IE61;C6PWS7	V3GXQ9_ENTCL 2-dehydro-3-deoxy-D-gluconate 5-dehydrogenase OS=Enterobacter cloacae UCICRE 5 GN=L416_01946 PE=3 SV=1	4.7	253
W4N8P5;B8DW19;A0A087AE82;D6T1N5;S3AHY5;P59179;C0BQH4;B7GND4;B6XWV5;B3DQC0;A1A075;A0A087BDM2;A0A083X532;D1NVD1	W4N8P5_9BIFI 30S ribosomal protein S3 OS=Bifidobacterium moukalabense DSM 27321 GN=rpsC PE=3 SV=1	9	267
C0BUX0;A0A087BGE4;B6XSX4;W4NBD3;S2ZIG7;D6T1G7;B7GTW6;A0A083WXJ8	C0BUX0_9BIFI Inorganic pyrophosphatase OS=Bifidobacterium pseudocatenulatum DSM 20438 = JCM 1200 = LMG 10505 GN=ppa PE=3 SV=1	39.6	164
W4N8F2;B6XW07;A0A087BIZ6;P59159;B7GUR7;B3DQI6;A0A083X4W8	W4N8F2_9BIFI 2,3-bisphosphoglycerate-dependent phosphoglycerate mutase OS=Bifidobacterium moukalabense DSM 27321 GN=gpmA PE=3 SV=1	23.2	246
A0A087BJK0	A0A087BJK0_9BIFI Putative sugar transporter solute-binding protein OS=Bifidobacterium merycicum GN=BMERY_1550 PE=4 SV=1	9	424
A1A008;A0A087DUN0;U9WK42;Q820Y9;Q83G94;A0A095WMA3;B8DVV8;W4N6R7;A0A087AY72;D1NVK9;S2ZIX3;Q8G447;B3DPX0;A0A083X578;B7GNH2;D6T1I8	PNP_BIFAA Polyribonucleotide nucleotidyltransferase OS=Bifidobacterium adolescentis (strain ATCC 15703 / DSM 20083 / NCTC 11814 / E194a) GN=pnp PE=3 SV=1	3.4	892
A0A087DWA4;A0A087B490	A0A087DWA4_9BIFI Acetate kinase OS=Bifidobacterium thermacidophilum subsp. porcinum GN=ackA PE=3 SV=1	4.6	409
A0A087DZ32	A0A087DZ32_9BIFI Sugars ABC transporter substrate-binding protein OS=Bifidobacterium thermacidophilum subsp. porcinum GN=BPORC_1537 PE=4 SV=1	3.8	443
A0A089GMW9	A0A089GMW9_9FLAO Seryl-tRNA synthetase OS=Ornithobacterium rhinotracheale ORT-UMN 88 GN=Q785_10780 PE=4 SV=1	2.4	420
A0A089GP68;I3YVE3	A0A089GP68_9FLAO Glutamate dehydrogenase OS=Ornithobacterium rhinotracheale ORT-UMN 88 GN=Q785_11245 PE=4 SV=1	2.6	427
C4XJ72;Q5WDF8;Q2LTP4;B8FHX0;Q6AJK1;B8J1J9;Q3YQQ3;Q2GF50;V2QDR7;Q5GT19;Q73HK8;Q5P9Q9;Q2GIT5;A0LCX0;S3UF76;Q050M4;Q04SJ8;I0XMU8;A7HTW6;T0FH89;M6VNI6;C7KWI1;Q11DY9;A5G0Q9;A9HAU9;Q5FQC8;K7Z619;G6XFV4;A8Z5Z5;B3QXR7;Q11YU5;A0A089HN00	SECA_DESMR Protein translocase subunit SecA OS=Desulfovibrio magneticus (strain ATCC 700980 / DSM 13731 / RS-1) GN=secA PE=3 SV=1	1.4	838
A0A089MS63	A0A089MS63_9BACL Elongation factor Tu OS=Paenibacillus odorifer GN=tuf PE=3 SV=1	4.8	396
R7GE60;B2TPX5;A0A093WB89;R7DMF4	R7GE60_9CLOT Glyceraldehyde-3-phosphate dehydrogenase OS=Clostridium sp. CAG:440 GN=BN658_00859 PE=3 SV=1	4.7	338
A1JIH3;A0A094U256;B6RBH6;B6RBF7;B6RBE8;G8AEN2;A0A086MK57	EFTU1_YERE8 Elongation factor Tu 1 OS=Yersinia enterocolitica serotype O:8 / biotype 1B (strain NCTC 13174 / 8081) GN=tuf1 PE=3 SV=1	2.8	394
G7HEL0;A0A095EBC7	G7HEL0_9BURK Similar to 5-oxoprolinase and Methylhydantoinases A, B, contradiction in experimental data (See Annotation) OS=Burkholderia cenocepacia H111 GN=I35_2281 PE=4 SV=1	1.8	1212
A0A095XBQ6;G4Q613;F4LX09	A0A095XBQ6_9FIRM C4-dicarboxylate ABC transporter substrate-binding protein OS=Clostridiales bacterium S5-A11 GN=HMPREF1633_15095 PE=4 SV=1	4.7	320
A0A095XET6	A0A095XET6_9FIRM Tryptophanase OS=Clostridiales bacterium S7-1-4 GN=HMPREF1634_02335 PE=4 SV=1	4.2	546
F0GTT8;A0A099IAI1;A0A097T6R8;A7N3X3;A7JYQ1	F0GTT8_9FIRM Acetyl-CoA C-acetyltransferase OS=Anaerococcus prevotii ACS-065-V-Col13 GN=HMPREF9290_0020 PE=3 SV=1	2.8	394
A0A098SU45	A0A098SU45_9PSED ATP-binding protein OS=Pseudomonas lutea GN=LT42_15525 PE=4 SV=1	2.4	496
S8AZ59;E8ZUI2;B1L113;B1INB9;A5I6U3;A0A099AEX0;R7LZX0	S8AZ59_CLOBO Rubredoxin/rubrerythrin OS=Clostridium botulinum CFSAN002367 GN=CFSAN002367_22680 PE=4 SV=1	0	181
R6PTB0;A0A099I4M8;L7EQ12;G4Q7G2	R6PTB0_9FIRM Putative inosine-5'-monophosphate dehydrogenase OS=Faecalibacterium sp. CAG:82 GN=BN792_01089 PE=3 SV=1	5	504
S7S7M6;B2HGE6;A0PR40;M4IG18;F9D476;F9D3E4	S7S7M6_MYCMR NADH-quinone oxidoreductase subunit C OS=Mycobacterium marinum str. Europe GN=nuoC PE=3 SV=1	3.3	214
Q10WP7;C7QLT1;B7K0S6;A0ZCX4	ILVC_TRIEI Ketol-acid reductoisomerase OS=Trichodesmium erythraeum (strain IMS101) GN=ilvC PE=3 SV=1	0	331
W4N705;A1A040;A0A087DUS1;A0A087BEF3	W4N705_9BIFI 10 kDa chaperonin OS=Bifidobacterium moukalabense DSM 27321 GN=groS PE=3 SV=1	29.9	97
C0BQH9;B6XWW0;A1A070;W4N8P0	C0BQH9_9BIFI 50S ribosomal protein L4 OS=Bifidobacterium pseudocatenulatum DSM 20438 = JCM 1200 = LMG 10505 GN=rplD PE=3 SV=1	10.4	221
W4NAP2;D6T0S8;C0BS69;B6XTB7;A1A2C2	W4NAP2_9BIFI 50S ribosomal protein L20 OS=Bifidobacterium moukalabense DSM 27321 GN=rplT PE=3 SV=1	11	127
A4J2B3	MURB_DESRM UDP-N-acetylenolpyruvoylglucosamine reductase OS=Desulfotomaculum reducens (strain MI-1) GN=murB PE=3 SV=1	3.6	303
S8AYN6;E8ZSS4;B1KYV2;A5I0T7	S8AYN6_CLOBO Glyceraldehyde-3-phosphate dehydrogenase OS=Clostridium botulinum CFSAN002367 GN=CFSAN002367_29426 PE=3 SV=1	2.4	338
Q9WZ20;G4FDS1;B1L8U5;A5IJM5;B1HR99	ILVC_THEMA Ketol-acid reductoisomerase OS=Thermotoga maritima (strain ATCC 43589 / MSB8 / DSM 3109 / JCM 10099) GN=ilvC PE=3 SV=1	5.4	336
D4V7S9;A6KX96	D4V7S9_BACVU Oxidoreductase, NAD-binding domain protein OS=Bacteroides vulgatus PC510 GN=CUU_2455 PE=4 SV=1	17.8	471
D4V7U0;A6KXA6	D4V7U0_BACVU Histidine--tRNA ligase OS=Bacteroides vulgatus PC510 GN=hisS PE=3 SV=1	5.9	454
D4V588;A6KXK1;A0A081D8K5;I3YWC4;F0IGY1;A0M5P1;A0A090WUA8;A0A090VZR4;F6GC95;A6H103;A0A088PX14;A0A075RL80;R5CPF7;Q8A135;Q64NV3;Q5L8K8;H1ZDZ9;F9D281;F7LWT2;E1KRD9;D5EYZ1;D4WSK5;D4VMI8;D1PEL2;C3QZ38;A5FIR0;A0A081TVX5;A0A016N315;A0A016IC56;A0A016F328;A0A016EI60;A0A015XK57;A0A015QH66;A0A015P530;A0A015MS41	D4V588_BACVU GTPase Der OS=Bacteroides vulgatus PC510 GN=engA PE=3 SV=1	5.3	437
R6KAJ2;D4WY45;D4VHJ5;D4V5W9;C3QZC1;A6KXM3	R6KAJ2_9BACE Pyridoxine 5'-phosphate synthase OS=Bacteroides ovatus CAG:22 GN=pdxJ PE=3 SV=1	5.9	238
D4VB73;A6KYK2	D4VB73_BACVU DNA-directed RNA polymerase subunit beta' OS=Bacteroides vulgatus PC510 GN=rpoC PE=3 SV=1	1.5	1428
D4VB66;A6KYK9	D4VB66_BACVU Elongation factor Tu OS=Bacteroides vulgatus PC510 GN=tuf PE=3 SV=1	9.6	394
D4VAS7;A6KYR3	D4VAS7_BACVU Methionine--tRNA ligase OS=Bacteroides vulgatus PC510 GN=metG PE=3 SV=1	3.5	680
D4VAR4;A6KYS6;A0A076IUR7	D4VAR4_BACVU S-ribosylhomocysteine lyase OS=Bacteroides vulgatus PC510 GN=luxS PE=3 SV=1	17.4	161
A6KYY1	G1093_BACV8 Glycosyl hydrolase family 109 protein 3 OS=Bacteroides vulgatus (strain ATCC 8482 / DSM 1447 / NCTC 11154) GN=BVU_0950 PE=3 SV=1	2.6	548
A6KYZ1	A6KYZ1_BACV8 Putative outer membrane protein, probably involved in nutrient binding OS=Bacteroides vulgatus (strain ATCC 8482 / DSM 1447 / NCTC 11154) GN=BVU_0960 PE=4 SV=1	3.9	545
D4VAQ0;A6KZ07	D4VAQ0_BACVU Phosphoenolpyruvate carboxykinase [ATP] OS=Bacteroides vulgatus PC510 GN=pckA PE=3 SV=1	15.3	535
D4V3E8;A6L030;A0A076J3K7;A0A078SJY8	D4V3E8_BACVU Translation initiation factor IF-2 OS=Bacteroides vulgatus PC510 GN=infB PE=3 SV=1	6.7	1003
A6L050;D4V3G8	GPMI_BACV8 2,3-bisphosphoglycerate-independent phosphoglycerate mutase OS=Bacteroides vulgatus (strain ATCC 8482 / DSM 1447 / NCTC 11154) GN=gpmI PE=3 SV=1	11.7	504
D4VBR6;A6L091	D4VBR6_BACVU Glycine cleavage system H protein OS=Bacteroides vulgatus PC510 GN=gcvH PE=3 SV=1	15.1	126
D4V411;A6L0V2	D4V411_BACVU Elongation factor Ts OS=Bacteroides vulgatus PC510 GN=tsf PE=3 SV=1	5.8	329
D4V6D9;A6L1X1;A0A076J5F3	D4V6D9_BACVU Adenylosuccinate synthetase OS=Bacteroides vulgatus PC510 GN=purA PE=3 SV=1	5.7	423
D4V886;A6L1Z2	D4V886_BACVU Oxidoreductase, NAD-binding domain protein OS=Bacteroides vulgatus PC510 GN=CUU_2023 PE=4 SV=1	16.9	502
D4VD66;A6L2X7;Q89YW6;Q64X01;Q5LG30;K1G783;F7LMN7;A0A016NBD8;A0A016KIF2;A0A016FAN1;A0A016B6X8;A0A016B3G5;A0A015TSF2;A0A015PD15;A0A015NYU5;C3QQJ8;D4WTR6;D4VQ42	D4VD66_BACVU Chaperone protein DnaK OS=Bacteroides vulgatus PC510 GN=dnaK PE=2 SV=1	28.5	638
D4V9A3;A6L404	D4V9A3_BACVU Phosphoribosylglycinamide formyltransferase 2 OS=Bacteroides vulgatus PC510 GN=purT PE=3 SV=1	12.1	389
D4V7H7;A6L5J5;Q8A767;D4WPU4;D4VIP5;C3QNL3	D4V7H7_BACVU Probable transaldolase OS=Bacteroides vulgatus PC510 GN=fsa PE=3 SV=1	30.3	218
D4V4Z3;A6L5L6	D4V4Z3_BACVU Membrane protein insertase YidC OS=Bacteroides vulgatus PC510 GN=yidC PE=3 SV=1	2.1	621
D4V715;A6L6X5	D4V715_BACVU Aminomethyltransferase OS=Bacteroides vulgatus PC510 GN=gcvT PE=3 SV=1	30.7	361
A6L792;D4V916	XYLA_BACV8 Xylose isomerase OS=Bacteroides vulgatus (strain ATCC 8482 / DSM 1447 / NCTC 11154) GN=xylA PE=3 SV=1	17.4	438
D4V4M6;A6L7P7	D4V4M6_BACVU Glucose-6-phosphate isomerase OS=Bacteroides vulgatus PC510 GN=pgi PE=3 SV=1	5.6	447
A6LFQ4	PCKA_PARD8 Phosphoenolpyruvate carboxykinase [ATP] OS=Parabacteroides distasonis (strain ATCC 8503 / DSM 20701 / NCTC 11152) GN=pckA PE=3 SV=1	3.2	535
A6LMG2;I1A7E2;I1A3A3	A6LMG2_THEM4 Triosephosphate isomerase OS=Thermosipho melanesiensis (strain BI429 / DSM 12029) GN=tpiA PE=3 SV=1	6.2	240
A6LNZ0	A6LNZ0_THEM4 Signal recognition particle protein OS=Thermosipho melanesiensis (strain BI429 / DSM 12029) GN=ffh PE=3 SV=1	2.5	435
A9BF33	RPOB_PETMO DNA-directed RNA polymerase subunit beta OS=Petrotoga mobilis (strain DSM 10674 / SJ95) GN=rpoB PE=3 SV=1	1.2	1187
C4Z2T8;A9KJI6;C5EVN4	RL29_EUBE2 50S ribosomal protein L29 OS=Eubacterium eligens (strain ATCC 27750 / VPI C15-48) GN=rpmC PE=3 SV=1	19.7	66
A9KJL3;N2B5S4	RPOC_CLOPH DNA-directed RNA polymerase subunit beta' OS=Clostridium phytofermentans (strain ATCC 700394 / DSM 18823 / ISDg) GN=rpoC PE=3 SV=1	1.5	1255
A9KK94;R7DP35;I6VY21;REV__G2PWD4;Q4VP77;Q4VP75;Q4VP73;Q4VP72;Q4VP70;Q4VP68;C1JJM8;C1JJM0;C1JJL3;G8B2Q6;C1IM26;C1ILS6;C1ILS2;C1ILS0;A0A068EYL4;A0A067ZCB0;A0A067ZC87;A0A067ZBN2;A0A067ZB87;A0A067ZAE7;A0A067ZAD7;A0A067ZAD6;A0A067ZAD3;A1Y1A4;A1Y1A1;A0A068F514;A0A068EZQ4;A0A068F0W6;A0A068EXZ6;H9MEV7;H9MEV3;H9MEV2;H9MEU8;H9MEU7;H9MEU0;H9MET8;H9MET3;H9MES3;H9MES2;H9MES0;H9MER7;V5UP29;E7BCW0;E7BCV2;E7BCT5…	ATPA_CLOPH ATP synthase subunit alpha OS=Clostridium phytofermentans (strain ATCC 700394 / DSM 18823 / ISDg) GN=atpA PE=3 SV=1	1.4	502
A9KKU0;X0E3H2;S5KD54;Q92BN8;Q71ZJ7;P0DJM2;L8E9C8;L8DUC3;G2K046;C8K8V5;C1KVC0;B8DE38;A0AIS4;U2HW68;C9LSH8	DNAK_CLOPH Chaperone protein DnaK OS=Clostridium phytofermentans (strain ATCC 700394 / DSM 18823 / ISDg) GN=dnaK PE=3 SV=1	3.7	620
D4J048;N2ABH3;A9KL72	D4J048_BUTFI S-adenosylmethionine synthase OS=Butyrivibrio fibrisolvens 16/4 GN=metK PE=3 SV=1	3.8	393
C5EL53;A9KMU8;N1ZXW1	C5EL53_9FIRM Ribonuclease Y OS=Clostridiales bacterium 1_7_47FAA GN=rny PE=3 SV=1	1.9	513
D4IVI3;N2A894;D7AP50;C4ZA73;B0K9R3;B0K1P6;A9KMX5	D4IVI3_BUTFI Ribosome-recycling factor OS=Butyrivibrio fibrisolvens 16/4 GN=frr PE=3 SV=1	5.8	173
H6LBW3;A9KRZ3;F1TDW1;B8I5N7;Q67JU0;G4Q751;L7VSN9;A3DIZ9	H6LBW3_ACEWD Elongation factor G OS=Acetobacterium woodii (strain ATCC 29683 / DSM 1030 / JCM 2381 / KCTC 1655) GN=fusA1 PE=3 SV=1	1.7	690
T1U098;T1TJR6;Q3KM40;P0CD71;L0UQV3;C4PQZ4;B0BBV3;B0B7N8	T1U098_CHLTH Elongation factor Tu OS=Chlamydia trachomatis GN=tuf PE=3 SV=1	4.1	394
G1WXG5;B0G328	G1WXG5_9FIRM Uncharacterized protein OS=Dorea formicigenerans 4_6_53AFAA GN=HMPREF9457_03816 PE=4 SV=1	46.5	43
W1UIU5;B1QTH0	W1UIU5_CLOBU DUTPase superfamily protein OS=Clostridium butyricum DORA_1 GN=Q607_CBUC00022G0021 PE=4 SV=1	7	157
F9D5T4;E1KT12;D5ESF4;W2C1X0;D1PAP8;W1U1Y6;B1QUR2	F9D5T4_PREDD Formate acetyltransferase OS=Prevotella dentalis (strain ATCC 49559 / DSM 3688 / JCM 13448 / NCTC 12043 / ES 2772) GN=pflB PE=4 SV=1	1.6	748
W1UG63;B1QZW2	W1UG63_CLOBU Ketol-acid reductoisomerase OS=Clostridium butyricum DORA_1 GN=ilvC PE=3 SV=1	4.4	341
B2KAX0	DNAK_ELUMP Chaperone protein DnaK OS=Elusimicrobium minutum (strain Pei191) GN=dnaK PE=3 SV=1	2.6	619
W2C2T6;Q7MWI7;B2RII9	W2C2T6_9PORP Triosephosphate isomerase OS=Tannerella sp. oral taxon BU063 isolate Cell 2 GN=tpiA PE=3 SV=1	6	251
E1KSH3;O83553;H6KYM0;B2S3D4	E1KSH3_9BACT Diphosphate--fructose-6-phosphate 1-phosphotransferase OS=Prevotella disiens FB035-09AN GN=HMPREF9296_1634 PE=4 SV=1	2.2	552
Q8G3Q1;B3DR33;A0A083X1C6	XYLA_BIFLO Xylose isomerase OS=Bifidobacterium longum (strain NCC 2705) GN=xylA PE=3 SV=1	20.5	449
B6BKM6	B6BKM6_SULGG Glutamate dehydrogenase OS=Sulfurimonas gotlandica (strain DSM 19862 / JCM 16533 / GD1) GN=gdhA PE=3 SV=1	2.4	451
B6XSI8	B6XSI8_9BIFI Glutamate dehydrogenase OS=Bifidobacterium catenulatum DSM 16992 = JCM 1194 = LMG 11043 GN=BCAT_0885 PE=3 SV=1	9.6	448
C0BUY6;B6XSP8	C0BUY6_9BIFI ATP synthase subunit beta OS=Bifidobacterium pseudocatenulatum DSM 20438 = JCM 1200 = LMG 10505 GN=atpD PE=3 SV=1	4.1	493
C0BUS5;B6XSY4;W4NBF9	C0BUS5_9BIFI 30S ribosomal protein S6 OS=Bifidobacterium pseudocatenulatum DSM 20438 = JCM 1200 = LMG 10505 GN=rpsF PE=3 SV=1	24.2	95
C0BTI1;B6XTJ6;W4NAP9	C0BTI1_9BIFI Transketolase OS=Bifidobacterium pseudocatenulatum DSM 20438 = JCM 1200 = LMG 10505 GN=tkt PE=4 SV=1	7.4	702
C0BSW4;B6XTY3;W4N8L6	C0BSW4_9BIFI Pyruvate kinase OS=Bifidobacterium pseudocatenulatum DSM 20438 = JCM 1200 = LMG 10505 GN=pyk PE=3 SV=1	9.8	532
W4N9A4;C0BTN6;B6XUY3	W4N9A4_9BIFI Elongation factor Ts OS=Bifidobacterium moukalabense DSM 27321 GN=tsf PE=3 SV=1	10.2	283
C0BTL4;B6XV03;W4N953	C0BTL4_9BIFI Probable transcriptional regulatory protein BIFPSEUDO_03744 OS=Bifidobacterium pseudocatenulatum DSM 20438 = JCM 1200 = LMG 10505 GN=BIFPSEUDO_03744 PE=3 SV=1	12.4	251
C0BT56;B6XV21;W4NAI7;A0A087DW32;B7GS74;A0A087B4J2;S2ZLA1	C0BT56_9BIFI 50S ribosomal protein L25 OS=Bifidobacterium pseudocatenulatum DSM 20438 = JCM 1200 = LMG 10505 GN=rplY PE=3 SV=1	12.1	198
W4N5X6;C0BVL1;B6XV95	W4N5X6_9BIFI Alpha-galactosidase OS=Bifidobacterium moukalabense DSM 27321 GN=BMOU_2095 PE=4 SV=1	1.4	764
C0BQ37;B6XVS1;A1A0H0;A0A087BJJ7	C0BQ37_9BIFI Xylose isomerase OS=Bifidobacterium pseudocatenulatum DSM 20438 = JCM 1200 = LMG 10505 GN=xylA PE=3 SV=1	17	448
C0BQK5;B6XWB4;C0BQ30;B6XVS9;A0A087BJK3	C0BQK5_9BIFI Beta-xylosidase OS=Bifidobacterium pseudocatenulatum DSM 20438 = JCM 1200 = LMG 10505 GN=BIFPSEUDO_02653 PE=3 SV=1	10.9	543
C0BQK7;B6XWB6	C0BQK7_9BIFI ABC transporter ATP-binding protein OS=Bifidobacterium pseudocatenulatum DSM 20438 = JCM 1200 = LMG 10505 GN=BIFPSEUDO_02655 PE=3 SV=1	3.9	283
C0BPQ2;B6XXF8;W4N8X5;A1A0T1;A0A087BKH6	C0BPQ2_9BIFI Elongation factor Tu OS=Bifidobacterium pseudocatenulatum DSM 20438 = JCM 1200 = LMG 10505 GN=tuf PE=3 SV=1	22.8	399
B7GSG9;W4N7I0;A0A087BD27	B7GSG9_BIFLS Glutamate dehydrogenase OS=Bifidobacterium longum subsp. infantis (strain ATCC 15697 / DSM 20088 / JCM 1222 / NCTC 11817 / S12) GN=BLIJ_0011 PE=3 SV=1	0	448
B7GT06;W4N8E9;C0BSV3	B7GT06_BIFLS 1,4-alpha-glucan branching enzyme GlgB OS=Bifidobacterium longum subsp. infantis (strain ATCC 15697 / DSM 20088 / JCM 1222 / NCTC 11817 / S12) GN=glgB PE=3 SV=1	1.5	750
I4ADA3;B8FUN4	I4ADA3_DESDJ Chaperone protein DnaK OS=Desulfitobacterium dehalogenans (strain ATCC 51507 / DSM 9161 / JW/IU-DC1) GN=dnaK PE=2 SV=1	3.7	614
B8J3V0	BIOF_DESDA Putative 8-amino-7-oxononanoate synthase OS=Desulfovibrio desulfuricans (strain ATCC 27774 / DSM 6949) GN=bioF PE=3 SV=1	3.1	384
C0BPQ4;B6XXF6;A1A0T0;W4N7U4;U3SZL5;D1NUL6	C0BPQ4_9BIFI Elongation factor G OS=Bifidobacterium pseudocatenulatum DSM 20438 = JCM 1200 = LMG 10505 GN=fusA PE=3 SV=1	11.4	709
C0BPY1;Q93GI5;B7GUD7;A0A083X7L2	C0BPY1_9BIFI Beta-galactosidase OS=Bifidobacterium pseudocatenulatum DSM 20438 = JCM 1200 = LMG 10505 GN=BIFPSEUDO_02420 PE=3 SV=1	3.8	689
C0BQD3;W4N8T8;D6T1R9;S3AHS4;B7GN89;A2Q6K6;A0A083X4Z1;A0A087BIX3	C0BQD3_9BIFI Phosphoglucomutase OS=Bifidobacterium pseudocatenulatum DSM 20438 = JCM 1200 = LMG 10505 GN=pgm PE=3 SV=1	5.4	558
C0BR35	C0BR35_9BIFI ABC transporter, permease protein OS=Bifidobacterium pseudocatenulatum DSM 20438 = JCM 1200 = LMG 10505 GN=BIFPSEUDO_02842 PE=3 SV=1	5.1	315
C0BS57	C0BS57_9BIFI ABC transporter substrate-binding protein OS=Bifidobacterium pseudocatenulatum DSM 20438 = JCM 1200 = LMG 10505 GN=BIFPSEUDO_02974 PE=4 SV=1	8.9	550
C0BSS9;B6XU21;W4N8D8;A1A143	C0BSS9_9BIFI Enolase OS=Bifidobacterium pseudocatenulatum DSM 20438 = JCM 1200 = LMG 10505 GN=eno PE=3 SV=1	19.4	432
W4N9P7;C0BSW0;B6XTY7;A0A083X736;A0A087BKX9;A0A087DWB8;D1NWU9	W4N9P7_9BIFI 30S ribosomal protein S1 OS=Bifidobacterium moukalabense DSM 27321 GN=BMOU_0843 PE=3 SV=1	22.2	490
C0BSZ4;W4N8N1;B6XV82	C0BSZ4_9BIFI D-xylulose 5-phosphate/D-fructose 6-phosphate phosphoketolase OS=Bifidobacterium pseudocatenulatum DSM 20438 = JCM 1200 = LMG 10505 GN=xfp PE=4 SV=1	16.1	825
C0BSZ6	C0BSZ6_9BIFI Acetate kinase OS=Bifidobacterium pseudocatenulatum DSM 20438 = JCM 1200 = LMG 10505 GN=ackA PE=3 SV=1	5.6	409
C0BTI0;B6XTJ7;W4NA49	C0BTI0_9BIFI Transaldolase OS=Bifidobacterium pseudocatenulatum DSM 20438 = JCM 1200 = LMG 10505 GN=tal PE=3 SV=1	24.5	367
C0BU25;B6XU34;W4NAP1	C0BU25_9BIFI Formate C-acetyltransferase OS=Bifidobacterium pseudocatenulatum DSM 20438 = JCM 1200 = LMG 10505 GN=pflB PE=4 SV=1	5.7	791
C0BUK1;B6XSB0;W4N7R8;A0A087BGB9;Q8G6V2;B7GT42;A0A083WX69	C0BUK1_9BIFI Ketol-acid reductoisomerase OS=Bifidobacterium pseudocatenulatum DSM 20438 = JCM 1200 = LMG 10505 GN=ilvC PE=3 SV=1	2.9	346
C0BV07	C0BV07_9BIFI L-arabinose isomerase OS=Bifidobacterium pseudocatenulatum DSM 20438 = JCM 1200 = LMG 10505 GN=araA PE=3 SV=1	7.9	505
C0BV87;B6XW68;A1A3P5;W4N9V2	C0BV87_9BIFI Chaperone protein DnaK OS=Bifidobacterium pseudocatenulatum DSM 20438 = JCM 1200 = LMG 10505 GN=dnaK PE=2 SV=1	21.5	620
C0BVC8;E5RLX8;B6XX05;W4N7Y1	C0BVC8_9BIFI 60 kDa chaperonin OS=Bifidobacterium pseudocatenulatum DSM 20438 = JCM 1200 = LMG 10505 GN=groL PE=3 SV=1	12.6	538
C0BVF8	C0BVF8_9BIFI Sugar ABC transporter substrate-binding protein OS=Bifidobacterium pseudocatenulatum DSM 20438 = JCM 1200 = LMG 10505 GN=BIFPSEUDO_04403 PE=4 SV=1	10.3	330
R6JA16;C3QNZ2;A0A016N5D9;A0A016G046;A0A016B200;F7LUK9;A0A016JE38;A0A016AWT2;A0A015RHL0;A0A015N8B9;A0A015MNM7;D4V5Q2;A0A076IXD2;K6AX82;K5Z5A7	R6JA16_9BACE Uncharacterized protein OS=Bacteroides ovatus CAG:22 GN=BN541_02753 PE=4 SV=1	19.3	290
R6JHT5;Q8A6N4;D4WTW8;D4VF98;C3QP28	R6JHT5_9BACE Adenylosuccinate synthetase OS=Bacteroides ovatus CAG:22 GN=purA PE=3 SV=1	3.1	423
R6J7H5;D4X0Y1;D4VNS3;C3QQN2;Q89Z05;K5ZZV0;J5W0X0;K6BH16;K5YDN8	R6J7H5_9BACE Enolase OS=Bacteroides ovatus CAG:22 GN=eno PE=3 SV=1	6.3	426
R6JGA1;D4WQD0;D4VT17;C3QR90;F7LIY1;A0A016NEA6;A0A016IEU6;A0A016HSY8;A0A016B9Z9;A0A015YW13;A0A015RJA1;A0A015QLY8;A0A015MXD1	R6JGA1_9BACE Rubrerythrin OS=Bacteroides ovatus CAG:22 GN=BN541_02518 PE=4 SV=1	14.6	192
R6JHR3;D4WS10;D4VT71;C3QRG3	R6JHR3_9BACE Uncharacterized protein OS=Bacteroides ovatus CAG:22 GN=BN541_00486 PE=3 SV=1	8.5	142
C3R2R7;D4WS06;D4VT75;C3QRG8;D4V4F9;F0IE67;R6WRI0	C3R2R7_9BACE Alpha-glucan phosphorylase (Fragment) OS=Bacteroides sp. 2_2_4 GN=glgP PE=3 SV=1	2.2	692
D4X2A8;C3QRY3	D4X2A8_9BACE Succinate dehydrogenase flavoprotein subunit OS=Bacteroides xylanisolvens SD CC 2a GN=sdhA PE=4 SV=1	5.2	659
R6JCY2;C3QU27	R6JCY2_9BACE Uncharacterized protein OS=Bacteroides ovatus CAG:22 GN=BN541_01512 PE=3 SV=1	2	907
C3QZ09;R6JAB4	C3QZ09_9BACE Superoxide dismutase OS=Bacteroides sp. 2_2_4 GN=sodB PE=3 SV=1	11.5	200
R6JFB0;D4WVZ0;D4VHG8;C3QZ84;Q8A0Z3	R6JFB0_9BACE Elongation factor Ts OS=Bacteroides ovatus CAG:22 GN=tsf PE=3 SV=1	3.9	330
D4WS34;D4VRW3;C3R0E6	D4WS34_9BACE Elongation factor Tu OS=Bacteroides xylanisolvens SD CC 2a GN=tuf PE=3 SV=1	0	394
R6JN11;D4X0U3;D4VMC8;C3R0V8	R6JN11_9BACE Xylose isomerase OS=Bacteroides ovatus CAG:22 GN=xylA PE=3 SV=1	3.7	438
R6KEI5;D4WSX2;D4VTA1;C3R1I8	R6KEI5_9BACE Ferritin OS=Bacteroides ovatus CAG:22 GN=BN541_01521 PE=3 SV=1	23.9	159
C4LFE6	PDUW_TOLAT Probable propionate kinase OS=Tolumonas auensis (strain DSM 9187 / TA4) GN=pduW PE=3 SV=1	2.8	392
C4Z2R9	EFTU_EUBE2 Elongation factor Tu OS=Eubacterium eligens (strain ATCC 27750 / VPI C15-48) GN=tuf PE=3 SV=1	4	397
C4Z5P8;C5EJF0	UXAC_EUBE2 Uronate isomerase OS=Eubacterium eligens (strain ATCC 27750 / VPI C15-48) GN=uxaC PE=3 SV=1	6.2	468
G4Q8H6;C4Z8N0;N1ZTD5	G4Q8H6_ACIIR 6,7-dimethyl-8-ribityllumazine synthase OS=Acidaminococcus intestini (strain RyC-MR95) GN=ribH PE=3 SV=1	9.8	153
C4Z917	ACKA_EUBR3 Acetate kinase OS=Eubacterium rectale (strain ATCC 33656 / VPI 0990) GN=ackA PE=3 SV=1	5.8	397
C4Z9Z6	RL21_EUBR3 50S ribosomal protein L21 OS=Eubacterium rectale (strain ATCC 33656 / VPI 0990) GN=rplU PE=3 SV=1	42.2	102
N2AA18;C4ZAW6	N2AA18_9FIRM Dihydroxy-acid dehydratase OS=Eubacterium plexicaudatum ASF492 GN=ilvD PE=3 SV=1	2.3	558
C4ZB99	EFTU_EUBR3 Elongation factor Tu OS=Eubacterium rectale (strain ATCC 33656 / VPI 0990) GN=tuf PE=3 SV=1	18	395
C4ZBD5	RL4_EUBR3 50S ribosomal protein L4 OS=Eubacterium rectale (strain ATCC 33656 / VPI 0990) GN=rplD PE=3 SV=1	6.8	206
C4ZBL1	PCKA_EUBR3 Phosphoenolpyruvate carboxykinase [ATP] OS=Eubacterium rectale (strain ATCC 33656 / VPI 0990) GN=pckA PE=3 SV=1	14	534
C4ZBS5;N2ARR8	RS3_EUBR3 30S ribosomal protein S3 OS=Eubacterium rectale (strain ATCC 33656 / VPI 0990) GN=rpsC PE=3 SV=1	6.9	218
C4ZBS7;D4IZG9	RL29_EUBR3 50S ribosomal protein L29 OS=Eubacterium rectale (strain ATCC 33656 / VPI 0990) GN=rpmC PE=3 SV=1	19.4	67
C4ZBT1;F7MKT9;R6QLX9;R6GF84;Q2W2K3;Q250M0;N2AL48;I4A4L7;C5EVN8;B8G1X8;A0PXV8;A0A072YLD9;W8TH24;U4D5J4;U3YPQ1;U3W5G4;T4S6C9;T4MDS3;T4L9Q7;T4L6S0;T4IGR7;T4A151;T3RUR7;T3CAF7;S8B9J6;Q890P8;L7EG12;E8ZND6;C3KVN9;C1FMT9;B1KSL3;B1IGE2;A7GJ62;A7FZ57;A5I7J4;A0A099AJL9;A0A031WBT3	RL5_EUBR3 50S ribosomal protein L5 OS=Eubacterium rectale (strain ATCC 33656 / VPI 0990) GN=rplE PE=3 SV=1	12.8	179
C4ZBT9	KAD_EUBR3 Adenylate kinase OS=Eubacterium rectale (strain ATCC 33656 / VPI 0990) GN=adk PE=3 SV=1	7.9	214
C4ZD46	CH60_EUBR3 60 kDa chaperonin OS=Eubacterium rectale (strain ATCC 33656 / VPI 0990) GN=groL PE=3 SV=1	15.7	541
C4ZEK2;R6GBV7	CARB_EUBR3 Carbamoyl-phosphate synthase large chain OS=Eubacterium rectale (strain ATCC 33656 / VPI 0990) GN=carB PE=3 SV=1	3.5	1068
C4ZF71;C5ERS4	TAL_EUBR3 Probable transaldolase OS=Eubacterium rectale (strain ATCC 33656 / VPI 0990) GN=tal PE=3 SV=1	27.2	217
C4ZF78	PYRE_EUBR3 Orotate phosphoribosyltransferase OS=Eubacterium rectale (strain ATCC 33656 / VPI 0990) GN=pyrE PE=3 SV=1	11.1	226
C4ZGF3	TIG_EUBR3 Trigger factor OS=Eubacterium rectale (strain ATCC 33656 / VPI 0990) GN=tig PE=3 SV=1	18.5	443
E5VUK6;D4IY87;C5EVS2;C4ZI84	E5VUK6_9FIRM 30S ribosomal protein S9 OS=Anaerostipes sp. 3_2_56FAA GN=rpsI PE=3 SV=1	9.2	130
C5EN92	C5EN92_9FIRM Putative fructose-6-phosphate aldolase OS=Clostridiales bacterium 1_7_47FAA GN=CBFG_03314 PE=3 SV=1	7.5	228
C5ENF0	C5ENF0_9FIRM 10 kDa chaperonin OS=Clostridiales bacterium 1_7_47FAA GN=groS PE=3 SV=1	21.3	94
D4LZJ8;C5ENM3	D4LZJ8_9FIRM Putative uncharacterized protein OS=Ruminococcus torques L2-14 GN=RTO_27570 PE=4 SV=1	9.1	230
L7EKC7;R7L7R4;E5VT36;C5ENM4	L7EKC7_CLOPA GGGtGRT protein OS=Clostridium pasteurianum DSM 525 = ATCC 6013 GN=CP6013_1909 PE=4 SV=1	0	332
C5EP52	C5EP52_9FIRM L-fucose isomerase OS=Clostridiales bacterium 1_7_47FAA GN=fucI PE=3 SV=1	2	597
C5EPG7	C5EPG7_9FIRM L-ribulose-5-phosphate 4-epimerase OS=Clostridiales bacterium 1_7_47FAA GN=araD PE=4 SV=1	7.4	231
E5VYZ0;D4M500;C5EQ71	E5VYZ0_9FIRM Triosephosphate isomerase OS=Anaerostipes sp. 3_2_56FAA GN=tpiA PE=3 SV=1	6.5	248
E5VXK6;D4LZ14;C5EU95;D4J0J8	E5VXK6_9FIRM GTP-binding protein TypA/BipA OS=Anaerostipes sp. 3_2_56FAA GN=HMPREF1011_02731 PE=4 SV=1	1.5	608
C5EVF2	C5EVF2_9FIRM ABC transporter, ATP-binding protein OS=Clostridiales bacterium 1_7_47FAA GN=CBFG_05708 PE=4 SV=1	2.7	370
C5EVN2;E5VUN8;D4M360	C5EVN2_9FIRM 30S ribosomal protein S3 OS=Clostridiales bacterium 1_7_47FAA GN=rpsC PE=3 SV=1	6.9	218
N2B650;C5EW17	N2B650_9FIRM 50S ribosomal protein L7/L12 OS=Eubacterium plexicaudatum ASF492 GN=rplL PE=3 SV=1	11.6	121
C6Q1G4	C6Q1G4_9CLOT Acyl-CoA dehydrogenase domain protein OS=Clostridium carboxidivorans P7 GN=bcd PE=3 SV=1	3.4	378
C7QTE1	C7QTE1_CYAP0 Type II and III secretion system protein OS=Cyanothece sp. (strain PCC 8802) GN=Cyan8802_4210 PE=3 SV=1	2.1	899
C8WG92;K0YLR0	C8WG92_EGGLE Non-specific serine/threonine protein kinase OS=Eggerthella lenta (strain ATCC 25559 / DSM 2243 / JCM 9979 / NCTC 11813 / VPI 0255) GN=Elen_0143 PE=4 SV=1	13.6	382
R2S7W9;C9CKV2	R2S7W9_ENTCA Uncharacterized protein OS=Enterococcus flavescens ATCC 49996 GN=I582_00392 PE=4 SV=1	4.8	273
C9RP04;D5EUN0;F9D0X8	C9RP04_FIBSS Fructose-1,6-bisphosphate aldolase, class II OS=Fibrobacter succinogenes (strain ATCC 19169 / S85) GN=fbaA PE=4 SV=1	3	332
S4W6L0;D1MEN5	S4W6L0_9MOLU Elongation factor TU (Fragment) OS='Sophora alopecuroides' witches'-broom phytoplasma GN=tuf PE=4 SV=1	5.8	275
D1NU71	D1NU71_9BIFI 60 kDa chaperonin OS=Bifidobacterium gallicum DSM 20093 = LMG 11596 GN=groL PE=3 SV=1	2.6	536
R5CMR8;D1PCX3	R5CMR8_9BACT Phosphoribosylglycinamide formyltransferase 2 OS=Prevotella sp. CAG:255 GN=purT PE=3 SV=1	3.9	386
R5CLR7;D1PG79	R5CLR7_9BACT Fumarate reductase flavoprotein subunit OS=Prevotella sp. CAG:255 GN=BN567_02495 PE=4 SV=1	2.4	660
D2WA21;D2WEN1;D2WD52;D2WCQ9;D2WCC9;D2WA83	D2WA21_9BACT Butyryl-CoA:acetate CoA-transferase (Fragment) OS=uncultured bacterium PE=4 SV=1	7.8	166
L0R262;D2WCY2;D2WCS2;D2WCE7;D2WCD3;D2WC52;D2WB01;D2WAZ1;D2WAW7;D2WAT2;D2WAR8;D2WAI8;D2WAH4;D2WAF4;D2WAA8;D2WA96;D2WA65;D2WA37;D2WA23	L0R262_9BACT Butyryl-CoA:acetate CoA-transferase (Fragment) OS=uncultured bacterium GN=actA PE=4 SV=1	7	158
D4IXY1;R6G5W6;N2A8G2	D4IXY1_BUTFI Molecular chaperone, HSP90 family OS=Butyrivibrio fibrisolvens 16/4 GN=CIY_31230 PE=4 SV=1	3.4	380
D4IYU6	D4IYU6_BUTFI Enoyl-CoA hydratase/carnithine racemase OS=Butyrivibrio fibrisolvens 16/4 GN=CIY_00370 PE=4 SV=1	4.1	267
D4IZ09	D4IZ09_BUTFI Electron transfer flavoprotein, beta subunit OS=Butyrivibrio fibrisolvens 16/4 GN=CIY_01170 PE=4 SV=1	11.5	260
D4J021	D4J021_BUTFI 50S ribosomal protein L7/L12 OS=Butyrivibrio fibrisolvens 16/4 GN=rplL PE=3 SV=1	9.7	124
D4J193	D4J193_BUTFI Pyruvate-flavodoxin oxidoreductase OS=Butyrivibrio fibrisolvens 16/4 GN=CIY_10260 PE=3 SV=1	5.4	1177
D4J1T6	D4J1T6_BUTFI Acetyl-CoA hydrolase OS=Butyrivibrio fibrisolvens 16/4 GN=CIY_12530 PE=4 SV=1	4.3	446
D4J1W2	D4J1W2_BUTFI Alpha-L-arabinofuranosidase OS=Butyrivibrio fibrisolvens 16/4 GN=CIY_12790 PE=4 SV=1	3.8	447
D4J2A7	D4J2A7_BUTFI Glyceraldehyde-3-phosphate dehydrogenase OS=Butyrivibrio fibrisolvens 16/4 GN=CIY_14530 PE=3 SV=1	14.2	338
D4J2V5	D4J2V5_BUTFI NifU homolog involved in Fe-S cluster formation OS=Butyrivibrio fibrisolvens 16/4 GN=CIY_16900 PE=4 SV=1	9.1	230
D4J2W3;E5VTA6;R9LW83	D4J2W3_BUTFI Ketol-acid reductoisomerase OS=Butyrivibrio fibrisolvens 16/4 GN=ilvC PE=3 SV=1	6.7	342
D4J354	D4J354_BUTFI Pyruvate/oxaloacetate carboxyltransferase OS=Butyrivibrio fibrisolvens 16/4 GN=CIY_18070 PE=4 SV=1	5.5	472
D4J359	D4J359_BUTFI Ribosomal protein S1 OS=Butyrivibrio fibrisolvens 16/4 GN=CIY_18130 PE=4 SV=1	3.7	374
D4LZ56	D4LZ56_9FIRM L-arabinose isomerase OS=Ruminococcus torques L2-14 GN=araA PE=3 SV=1	4.8	499
D4LZF4;L5S2U5;I7C6Q7;R0Y700;A0A099ES65;C7KU88;A0A028YYQ4;R0UWJ1;R0UHC4;R0SKJ6;P55255;M5D5W1;M5D5M3;M5D4V0;L5S158;J8YQF9;J8WRQ8;F0N2R3;F0MXR4;F0MN77;F0AQH3;F0ALC7;F0A2Z6;C9X1J1;A1KR94;A0A099EI63;Z9JP26;A9HH12;B2TQI2;W7WNT2;Q8XMS2;B3E2F3;A5FW53;A0A078KT46;B8JCP2;A0A091B8B9;V8KGM6;U4M2J4;P0C7J4;D7DHL4;B0RVK9;A0A099QIY8;A0A098K7U0;A0A084NAS7;A0A023NZR6;A0A087ARN8;Q7WU72;A9H3I2;D1NRS2;C5EF20;A0A087BHT…	D4LZF4_9FIRM Glucose-1-phosphate thymidylyltransferase OS=Ruminococcus torques L2-14 GN=RTO_27070 PE=3 SV=1	7.7	313
D4M008;R6PZV0	D4M008_9FIRM Cobalamin biosynthesis protein CbiK, Co2+ chelatase OS=Ruminococcus torques L2-14 GN=RTO_29530 PE=4 SV=1	3.5	398
D4M013	D4M013_9FIRM Dipeptidase, putative OS=Ruminococcus torques L2-14 GN=RTO_29580 PE=4 SV=1	10.6	452
D4M075;S2RGQ0;A1B374;E8RNW0;G4Q8G1;Q03AU4;K6SD82;K6RQ93;K6QKL3;F2MH78;B3WCC9;K9CYV7;A4J945;G2IET8;F9VLM3;A0A0A0C435;J5I244;G6EB17	D4M075_9FIRM S-adenosylmethionine synthase OS=Ruminococcus torques L2-14 GN=RTO_30310 PE=3 SV=1	6	397
D4M095;E5VX33;D4IXC7;C5EJ68;A9KIP3	D4M095_9FIRM Transcription elongation factor GreA OS=Ruminococcus torques L2-14 GN=greA PE=3 SV=1	8.1	160
D4M0P7	D4M0P7_9FIRM ABC-type sugar transport system, periplasmic component OS=Ruminococcus torques L2-14 GN=RTO_32340 PE=4 SV=1	5.8	433
D4M0R3	D4M0R3_9FIRM 50S ribosomal protein L25 OS=Ruminococcus torques L2-14 GN=rplY PE=3 SV=1	14.7	197
D4M0S8	D4M0S8_9FIRM Molecular chaperone (Small heat shock protein) OS=Ruminococcus torques L2-14 GN=RTO_00300 PE=3 SV=1	20.7	150
D4M0T0	D4M0T0_9FIRM N-acetylglucosamine-6-phosphate deacetylase OS=Ruminococcus torques L2-14 GN=RTO_00320 PE=3 SV=1	4.8	374
D4M0T7	D4M0T7_9FIRM 30S ribosomal protein S6 OS=Ruminococcus torques L2-14 GN=rpsF PE=3 SV=1	13.7	95
D4M137;E5VV96	D4M137_9FIRM Rubrerythrin OS=Ruminococcus torques L2-14 GN=RTO_01560 PE=4 SV=1	17.2	180
D4M189;E5VR61	D4M189_9FIRM Transketolase, C-terminal subunit OS=Ruminococcus torques L2-14 GN=RTO_02150 PE=4 SV=1	14.1	313
D4M239	D4M239_9FIRM Molecular chaperone, HSP90 family OS=Ruminococcus torques L2-14 GN=RTO_05530 PE=4 SV=1	5	684
D4M242	D4M242_9FIRM Carbohydrate ABC transporter ATP-binding protein, CUT1 family (TC 3.A.1.1.-) OS=Ruminococcus torques L2-14 GN=RTO_05560 PE=4 SV=1	11.9	370
D4M264;E5VVY7;V9GJ44;D4IYK3;R6G7H2;N2AL10;C5EG20;G8N333;E8SSL2;A0A087LEU5	D4M264_9FIRM Phosphoribosylamine--glycine ligase OS=Ruminococcus torques L2-14 GN=purD PE=3 SV=1	5.4	423
D4M273	D4M273_9FIRM Orotidine 5'-phosphate decarboxylase OS=Ruminococcus torques L2-14 GN=pyrF PE=3 SV=1	15.2	309
D4M2N8	D4M2N8_9FIRM Lactaldehyde reductase OS=Ruminococcus torques L2-14 GN=RTO_07870 PE=4 SV=1	9.4	381
D4M2Q4	D4M2Q4_9FIRM Pyruvate, phosphate dikinase OS=Ruminococcus torques L2-14 GN=RTO_08070 PE=4 SV=1	6.1	876
D4M2S9;R6QE84	D4M2S9_9FIRM Polyamine aminopropyl transferase OS=Ruminococcus torques L2-14 GN=speE PE=3 SV=1	3.9	284
D4M2Y6;Q1A668;N2AEJ4	D4M2Y6_9FIRM Carbon dioxide concentrating mechanism/carboxysome shell protein OS=Ruminococcus torques L2-14 GN=RTO_08990 PE=4 SV=1	14.3	182
D4M2Z0	D4M2Z0_9FIRM Carbon dioxide concentrating mechanism/carboxysome shell protein OS=Ruminococcus torques L2-14 GN=RTO_09030 PE=4 SV=1	32.4	136
D4M2Z2;Q1A674	D4M2Z2_9FIRM Carbon dioxide concentrating mechanism/carboxysome shell protein OS=Ruminococcus torques L2-14 GN=RTO_09050 PE=4 SV=1	61.3	93
D4M2Z4	D4M2Z4_9FIRM Threonine dehydrogenase and related Zn-dependent dehydrogenases OS=Ruminococcus torques L2-14 GN=RTO_09070 PE=3 SV=1	8.4	404
D4M3C4	D4M3C4_9FIRM Monosaccharide ABC transporter substrate-binding protein, CUT2 family (TC 3.A.1.2.-) OS=Ruminococcus torques L2-14 GN=RTO_10500 PE=4 SV=1	4.3	371
D4M3C9	D4M3C9_9FIRM L-fucose isomerase OS=Ruminococcus torques L2-14 GN=fucI PE=3 SV=1	6	598
D4M3D1	D4M3D1_9FIRM Pyruvate-flavodoxin oxidoreductase OS=Ruminococcus torques L2-14 GN=RTO_10590 PE=3 SV=1	8.3	1190
D4M495	D4M495_9FIRM Fructose-1,6-bisphosphate aldolase, class II, various bacterial and amitochondriate protist OS=Ruminococcus torques L2-14 GN=RTO_14410 PE=4 SV=1	13.2	287
E5VVF8;D4M4B2	E5VVF8_9FIRM DNA-directed RNA polymerase subunit beta OS=Anaerostipes sp. 3_2_56FAA GN=rpoB PE=3 SV=1	1	1258
D4M4C8	D4M4C8_9FIRM Elongation factor Tu OS=Ruminococcus torques L2-14 GN=tuf PE=3 SV=1	18.9	397
D4M4G2	D4M4G2_9FIRM Chaperone protein DnaK OS=Ruminococcus torques L2-14 GN=dnaK PE=2 SV=1	16.5	623
D4M4H7	D4M4H7_9FIRM Formate acetyltransferase 1 OS=Ruminococcus torques L2-14 GN=RTO_15390 PE=4 SV=1	2.9	750
D4M4K4	D4M4K4_9FIRM 10 kDa chaperonin OS=Ruminococcus torques L2-14 GN=groS PE=3 SV=1	34	94
D4M4K5	D4M4K5_9FIRM 60 kDa chaperonin OS=Ruminococcus torques L2-14 GN=groL PE=3 SV=1	10.5	541
D4M4Q1	D4M4Q1_9FIRM Elongation factor Ts OS=Ruminococcus torques L2-14 GN=tsf PE=3 SV=1	3.6	307
D4M4Z8	D4M4Z8_9FIRM Glyceraldehyde-3-phosphate dehydrogenase OS=Ruminococcus torques L2-14 GN=RTO_17440 PE=3 SV=1	7.7	339
D4M4Z9	D4M4Z9_9FIRM Phosphoglycerate kinase OS=Ruminococcus torques L2-14 GN=pgk PE=3 SV=1	6	399
D4M522	D4M522_9FIRM Acetate kinase OS=Ruminococcus torques L2-14 GN=ackA PE=3 SV=1	10.3	398
D4M552	D4M552_9FIRM Membrane protease subunits, stomatin/prohibitin homologs OS=Ruminococcus torques L2-14 GN=RTO_18010 PE=4 SV=1	20.1	319
D4M5E0;D4IXB5	D4M5E0_9FIRM Glucose-6-phosphate isomerase OS=Ruminococcus torques L2-14 GN=pgi PE=3 SV=1	6.5	526
D4M5H6	D4M5H6_9FIRM Ketol-acid reductoisomerase OS=Ruminococcus torques L2-14 GN=ilvC PE=3 SV=1	31	339
D4M5L5;E5VV13	D4M5L5_9FIRM Glutamate dehydrogenase OS=Ruminococcus torques L2-14 GN=RTO_19900 PE=3 SV=1	7	444
D4M5N8	D4M5N8_9FIRM Biotin carboxyl carrier protein OS=Ruminococcus torques L2-14 GN=RTO_20150 PE=4 SV=1	18.9	122
D4M5P0	D4M5P0_9FIRM Pyruvate/oxaloacetate carboxyltransferase OS=Ruminococcus torques L2-14 GN=RTO_20170 PE=4 SV=1	7.7	470
D4M5P6	D4M5P6_9FIRM Ribosomal protein S1 OS=Ruminococcus torques L2-14 GN=RTO_20230 PE=4 SV=1	19.8	358
D4M625	D4M625_9FIRM Glutamate synthase (NADPH), homotetrameric OS=Ruminococcus torques L2-14 GN=RTO_21770 PE=4 SV=1	14.9	462
D4M626	D4M626_9FIRM Sulfide dehydrogenase (Flavoprotein) subunit SudB OS=Ruminococcus torques L2-14 GN=RTO_21780 PE=4 SV=1	7.1	295
D4M627	D4M627_9FIRM Alcohol dehydrogenase, class IV OS=Ruminococcus torques L2-14 GN=RTO_21790 PE=4 SV=1	21.6	393
D4M681	D4M681_9FIRM Carbohydrate ABC transporter substrate-binding protein, CUT1 family (TC 3.A.1.1.-) OS=Ruminococcus torques L2-14 GN=RTO_22400 PE=4 SV=1	30.3	445
D4M6P3	D4M6P3_9FIRM M20/DapE family protein YgeY/putative selenium metabolism hydrolase OS=Ruminococcus torques L2-14 GN=RTO_24220 PE=4 SV=1	27.1	436
D4M6T2	D4M6T2_9FIRM 50S ribosomal protein L19 OS=Ruminococcus torques L2-14 GN=rplS PE=3 SV=1	11.3	115
D4V3A4	D4V3A4_BACVU Efflux transporter, outer membrane factor lipoprotein, NodT family OS=Bacteroides vulgatus PC510 GN=CUU_3364 PE=4 SV=1	5	457
D4V3H6	D4V3H6_BACVU Putative uncharacterized protein OS=Bacteroides vulgatus PC510 GN=CUU_0807 PE=4 SV=1	4	471
D4V3P8	D4V3P8_BACVU Oxidoreductase, short chain dehydrogenase/reductase family protein OS=Bacteroides vulgatus PC510 GN=CUU_0696 PE=3 SV=1	4.8	270
D4V3Q2	D4V3Q2_BACVU Putative uncharacterized protein OS=Bacteroides vulgatus PC510 GN=CUU_0811 PE=4 SV=1	4.5	738
D4V403	D4V403_BACVU Pseudouridine synthase OS=Bacteroides vulgatus PC510 GN=CUU_3302 PE=3 SV=1	13.5	488
D4V422	D4V422_BACVU Putative uncharacterized protein OS=Bacteroides vulgatus PC510 GN=CUU_3321 PE=4 SV=1	8.5	260
D4V444;R6JM17;Q8A525;K6BBN6;K5ZNG1;C3R2K2	D4V444_BACVU GMP synthase (Glutamine-hydrolyzing), C-terminal domain protein OS=Bacteroides vulgatus PC510 GN=guaA_2 PE=4 SV=1	10.1	435
D4V4A3	D4V4A3_BACVU Phosphorylase family protein OS=Bacteroides vulgatus PC510 GN=CUU_1879 PE=4 SV=1	7.2	292
D4V4J8	D4V4J8_BACVU Carbamoyl-phosphate synthase, large subunit OS=Bacteroides vulgatus PC510 GN=carB PE=4 SV=1	6.4	1075
D4V4L7;J4VN51	D4V4L7_BACVU N-acylglucosamine 2-epimerase OS=Bacteroides vulgatus PC510 GN=CUU_2781 PE=4 SV=1	8.8	398
D4V4N5	D4V4N5_BACVU Single-stranded DNA-binding protein OS=Bacteroides vulgatus PC510 GN=CUU_2799 PE=4 SV=1	9	155
D4V4Q0;A0A076IWA2	D4V4Q0_BACVU Putative lipoprotein OS=Bacteroides vulgatus PC510 GN=CUU_2815 PE=4 SV=1	39.5	86
D4V4Q4	D4V4Q4_BACVU Peptidase, S9A/B/C familie, catalytic domain protein OS=Bacteroides vulgatus PC510 GN=CUU_2819 PE=4 SV=1	2.2	816
D4V4V5;R6J872;Q8AA39;D4WQ37;D4VGT3;C3QYX9	D4V4V5_BACVU Phenylalanine--tRNA ligase beta subunit OS=Bacteroides vulgatus PC510 GN=pheT PE=3 SV=1	3	820
D4V4Y3	D4V4Y3_BACVU Peptidase family M3 OS=Bacteroides vulgatus PC510 GN=CUU_2653 PE=3 SV=1	7.4	701
D4V559	D4V559_BACVU Carbamoyl-phosphate synthase, large subunit OS=Bacteroides vulgatus PC510 GN=carB PE=4 SV=1	3.5	1073
D4V577;A0A076IWM3	D4V577_BACVU Inosine-5'-monophosphate dehydrogenase OS=Bacteroides vulgatus PC510 GN=guaB PE=3 SV=1	7.5	491
D4V583	D4V583_BACVU Trigger factor OS=Bacteroides vulgatus PC510 GN=tig PE=4 SV=1	18.8	451
D4V5B0;A0A076J4F9	D4V5B0_BACVU Putative uncharacterized protein (Fragment) OS=Bacteroides vulgatus PC510 GN=CUU_3987 PE=4 SV=1	34	147
D4V5B1;A0A076IX56	D4V5B1_BACVU Putative uncharacterized protein OS=Bacteroides vulgatus PC510 GN=CUU_3988 PE=4 SV=1	27.4	201
D4V5F5	D4V5F5_BACVU F5/8 type C domain protein OS=Bacteroides vulgatus PC510 GN=CUU_3077 PE=4 SV=1	9.5	770
D4V5F6	D4V5F6_BACVU Glycosyl hydrolase family 2, sugar binding domain protein OS=Bacteroides vulgatus PC510 GN=CUU_3078 PE=4 SV=1	2.1	855
D4V5R5	D4V5R5_BACVU Histidine ammonia-lyase OS=Bacteroides vulgatus PC510 GN=hutH PE=3 SV=1	13.3	498
D4V5U3	D4V5U3_BACVU Putative lipoprotein OS=Bacteroides vulgatus PC510 GN=CUU_1760 PE=4 SV=1	12.2	517
D4V5U4	D4V5U4_BACVU TonB-dependent receptor OS=Bacteroides vulgatus PC510 GN=tonB_5 PE=3 SV=1	9.3	991
D4V695	D4V695_BACVU Beta-galactosidase OS=Bacteroides vulgatus PC510 GN=CUU_0925 PE=3 SV=1	4.9	1026
D4V6A4	D4V6A4_BACVU Class II Aldolase and Adducin N-terminal domain protein OS=Bacteroides vulgatus PC510 GN=CUU_0934 PE=4 SV=1	5.2	269
D4V6D0;R5IHC5;I3IQQ6	D4V6D0_BACVU AMP-binding enzyme OS=Bacteroides vulgatus PC510 GN=CUU_0960 PE=4 SV=1	4.4	550
D4V6F1;A0A076IVA3	D4V6F1_BACVU Putative translation elongation factor G OS=Bacteroides vulgatus PC510 GN=CUU_3878 PE=4 SV=1	12.1	719
D4V6X6	D4V6X6_BACVU Alanine dehydrogenase OS=Bacteroides vulgatus PC510 GN=ald PE=3 SV=1	7.4	363
D4V6Y4	D4V6Y4_BACVU Putative uncharacterized protein OS=Bacteroides vulgatus PC510 GN=CUU_3243 PE=4 SV=1	15	193
D4V6Y5	D4V6Y5_BACVU ATP-dependent chaperone protein ClpB OS=Bacteroides vulgatus PC510 GN=clpB PE=3 SV=1	14.8	862
D4V7G7;A0A076IMG5	D4V7G7_BACVU Uncharacterized protein, YhcH/YjgK/YiaL family OS=Bacteroides vulgatus PC510 GN=CUU_3519 PE=4 SV=1	18.5	146
D4V7L5	D4V7L5_BACVU Pyruvate-flavodoxin oxidoreductase OS=Bacteroides vulgatus PC510 GN=nifJ PE=3 SV=1	18	1181
D4V7V3	D4V7V3_BACVU Conserved domain protein OS=Bacteroides vulgatus PC510 GN=CUU_2480 PE=4 SV=1	5.6	303
D4V7X5	D4V7X5_BACVU TonB-dependent receptor plug domain protein OS=Bacteroides vulgatus PC510 GN=CUU_3787 PE=3 SV=1	13.1	1009
D4V7X7	D4V7X7_BACVU TonB-dependent receptor plug domain protein OS=Bacteroides vulgatus PC510 GN=CUU_3789 PE=4 SV=1	13.1	949
D4V854	D4V854_BACVU Aminotransferase, class I/II OS=Bacteroides vulgatus PC510 GN=CUU_1990 PE=4 SV=1	9.2	391
D4V864	D4V864_BACVU Putative uncharacterized protein OS=Bacteroides vulgatus PC510 GN=CUU_2001 PE=4 SV=1	24	350
D4V892	D4V892_BACVU Peptidase family M13 OS=Bacteroides vulgatus PC510 GN=CUU_2029 PE=4 SV=1	9.4	678
D4V8A3;A0A076J0S8	D4V8A3_BACVU Putative lipoprotein OS=Bacteroides vulgatus PC510 GN=CUU_2040 PE=4 SV=1	18.5	502
D4V8A4;A0A076J6D0	D4V8A4_BACVU TonB-dependent receptor plug domain protein OS=Bacteroides vulgatus PC510 GN=CUU_2041 PE=3 SV=1	23.6	1073
D4V8A5	D4V8A5_BACVU TonB-dependent receptor plug domain protein (Fragment) OS=Bacteroides vulgatus PC510 GN=CUU_0566 PE=3 SV=1	42.2	921
D4V8A6	D4V8A6_BACVU Tetratricopeptide repeat protein OS=Bacteroides vulgatus PC510 GN=CUU_0567 PE=4 SV=1	25.5	491
D4V8A8;A0A076J094	D4V8A8_BACVU Putative lipoprotein OS=Bacteroides vulgatus PC510 GN=CUU_0569 PE=4 SV=1	26.6	282
D4V8G6	D4V8G6_BACVU Putative lipoprotein OS=Bacteroides vulgatus PC510 GN=CUU_0628 PE=4 SV=1	4.2	717
D4V8G7	D4V8G7_BACVU TonB-dependent receptor plug domain protein OS=Bacteroides vulgatus PC510 GN=CUU_0629 PE=3 SV=1	19.5	1076
D4V8H7	D4V8H7_BACVU Putative succinate-semialdehyde dehydrogenase [NAD(P)+] OS=Bacteroides vulgatus PC510 GN=CUU_0639 PE=3 SV=1	9.6	478
D4V8M6	D4V8M6_BACVU TonB-dependent receptor plug domain protein OS=Bacteroides vulgatus PC510 GN=CUU_0965 PE=3 SV=1	1.3	1023
D4V8Q2	D4V8Q2_BACVU Putative uncharacterized protein OS=Bacteroides vulgatus PC510 GN=CUU_0991 PE=4 SV=1	7.4	326
D4V8R5	D4V8R5_BACVU Phosphoribosylformylglycinamidine synthase OS=Bacteroides vulgatus PC510 GN=purL PE=3 SV=1	12.9	1234
D4V8S9;K6B176;K6A524	D4V8S9_BACVU Putative phosphoribosylformylglycinamidine cyclo-ligase OS=Bacteroides vulgatus PC510 GN=CUU_1018 PE=4 SV=1	4.7	383
D4V981	D4V981_BACVU ABC transporter, ATP-binding protein YjiK OS=Bacteroides vulgatus PC510 GN=CUU_1089 PE=3 SV=1	4.1	562
D4V982	D4V982_BACVU Putative uncharacterized protein OS=Bacteroides vulgatus PC510 GN=CUU_1090 PE=4 SV=1	7.5	1113
D4V997	D4V997_BACVU Putative uncharacterized protein OS=Bacteroides vulgatus PC510 GN=CUU_1105 PE=4 SV=1	10.9	505
D4V9F4	D4V9F4_BACVU Tetratricopeptide repeat protein OS=Bacteroides vulgatus PC510 GN=CUU_1165 PE=4 SV=1	2.8	566
D4V9G9	D4V9G9_BACVU Putative uncharacterized protein OS=Bacteroides vulgatus PC510 GN=CUU_2915 PE=4 SV=1	36.9	214
D4V9H1	D4V9H1_BACVU Putative uncharacterized protein OS=Bacteroides vulgatus PC510 GN=CUU_2917 PE=4 SV=1	22	173
D4V9I9;C3QUL4;F7LQ99;A0A016N9Q9;A0A016KI59;A0A016G406;A0A016CCK1;A0A015XQG2;A0A015QMM2;A0A015NC85;A0A015MS24;R6JCS7;D4VK64	D4V9I9_BACVU Na(+)-translocating NADH-quinone reductase subunit A OS=Bacteroides vulgatus PC510 GN=nqrA PE=3 SV=1	5.1	449
D4V9M6;E1KRA3;R6JCI2;D4WU20;D4VSY2;C3QXL1	D4V9M6_BACVU Glycine--tRNA ligase OS=Bacteroides vulgatus PC510 GN=glyS PE=3 SV=1	13.1	513
D4V9N6;A0A076ISP2	D4V9N6_BACVU Outer membrane efflux protein OS=Bacteroides vulgatus PC510 GN=CUU_2308 PE=4 SV=1	13	438
D4VA33	D4VA33_BACVU Putative uncharacterized protein OS=Bacteroides vulgatus PC510 GN=CUU_0057 PE=4 SV=1	23.8	168
D4VA34	D4VA34_BACVU WD40-like protein OS=Bacteroides vulgatus PC510 GN=CUU_0059 PE=4 SV=1	6.5	1084
D4VA66	D4VA66_BACVU Glycosyl hydrolase family 3 C-terminal domain protein OS=Bacteroides vulgatus PC510 GN=CUU_0092 PE=4 SV=1	1.7	864
D4VAA3	D4VAA3_BACVU TonB-dependent receptor plug domain protein OS=Bacteroides vulgatus PC510 GN=CUU_0129 PE=3 SV=1	6.6	1111
D4VAA4	D4VAA4_BACVU Putative lipoprotein OS=Bacteroides vulgatus PC510 GN=CUU_0130 PE=4 SV=1	8.5	679
D4VAA5	D4VAA5_BACVU Putative lipoprotein OS=Bacteroides vulgatus PC510 GN=CUU_0131 PE=4 SV=1	10	770
D4VAB7	D4VAB7_BACVU Putative uncharacterized protein OS=Bacteroides vulgatus PC510 GN=CUU_0143 PE=4 SV=1	5.3	412
D4VAD4;F0ICU7;R5I869;A0A089GIE3;K6A5R9;K5YHU5;F9D320;A8UG00;A0A090VXL1;R5CRD3;F6GG11	D4VAD4_BACVU Ribonuclease R OS=Bacteroides vulgatus PC510 GN=rnr PE=3 SV=1	4.1	715
D4VAM6	D4VAM6_BACVU Glycosyl hydrolase, family 43 OS=Bacteroides vulgatus PC510 GN=CUU_0252 PE=3 SV=1	7.7	621
D4VAM7	D4VAM7_BACVU Putative uncharacterized protein OS=Bacteroides vulgatus PC510 GN=CUU_0253 PE=4 SV=1	18.2	592
D4VAM8	D4VAM8_BACVU Putative lipoprotein OS=Bacteroides vulgatus PC510 GN=CUU_0254 PE=4 SV=1	13.6	583
D4VAM9;A0A076J4R7	D4VAM9_BACVU TonB-dependent receptor plug domain protein OS=Bacteroides vulgatus PC510 GN=CUU_0255 PE=3 SV=1	31.9	1054
D4VAP3;A0A076IZI2	D4VAP3_BACVU Protein-export membrane protein SecD OS=Bacteroides vulgatus PC510 GN=secD PE=3 SV=1	10.9	995
D4VAT0	D4VAT0_BACVU Tetratricopeptide repeat protein OS=Bacteroides vulgatus PC510 GN=CUU_0307 PE=4 SV=1	53.9	558
D4VAU3;A0A076J0L6	D4VAU3_BACVU Putative lipoprotein OS=Bacteroides vulgatus PC510 GN=CUU_0320 PE=4 SV=1	5.6	465
D4VAW5	D4VAW5_BACVU Putative uncharacterized protein OS=Bacteroides vulgatus PC510 GN=CUU_0344 PE=4 SV=1	8.3	552
D4VAW6	D4VAW6_BACVU TonB-dependent receptor OS=Bacteroides vulgatus PC510 GN=tonB_16 PE=3 SV=1	9	1012
D4VAW7	D4VAW7_BACVU Putative uncharacterized protein OS=Bacteroides vulgatus PC510 GN=CUU_0346 PE=4 SV=1	3.8	499
D4VAY5;A0A076JAR5	D4VAY5_BACVU Tetratricopeptide repeat protein OS=Bacteroides vulgatus PC510 GN=CUU_3870 PE=4 SV=1	17.8	405
D4VAY6;F7LPX0;A0A081UJJ0;A0A016N8T3;A0A016IGV3;A0A016ELX9;A0A016E1Q6;A0A015XHH4;A0A015RJH4;A0A015PXD4;A0A015MQU1;D4WVA4;D4VFP4	D4VAY6_BACVU DNA gyrase subunit A OS=Bacteroides vulgatus PC510 GN=gyrA PE=3 SV=1	7.5	855
D4VAY8;F8ELB7;R6JDB8;Q8A9B8;Q5LCH4;P0CJ84;K1G5L4;F7LPQ1;E1WNR6;D4WVA2;D4VFP2;C3QTK8;A0A081UJI8;A0A016N8L9;A0A016KGS2;A0A016E7Y5;A0A016D430;A0A015ZFC8;A0A015QLA3;A0A015P9N9;A0A015MWB9;U5C5R8;R5I0D6;D1P9N5	D4VAY8_BACVU Hsp90 protein OS=Bacteroides vulgatus PC510 GN=CUU_3873 PE=4 SV=1	5.1	681
D4VBB4	D4VBB4_BACVU O-acetylhomoserine aminocarboxypropyltransferase OS=Bacteroides vulgatus PC510 GN=CUU_2164 PE=3 SV=1	4.5	425
D4VBG8	D4VBG8_BACVU Purine nucleoside phosphorylase OS=Bacteroides vulgatus PC510 GN=CUU_3735 PE=3 SV=1	23	269
D4VBH0	D4VBH0_BACVU Signal peptide peptidase SppA, 67K type OS=Bacteroides vulgatus PC510 GN=sppA PE=4 SV=1	4.6	593
D4VBI3	D4VBI3_BACVU Putative uncharacterized protein (Fragment) OS=Bacteroides vulgatus PC510 GN=CUU_4013 PE=4 SV=1	56.5	62
D4VBS6;A0A076IPI2	D4VBS6_BACVU Peptidyl-prolyl cis-trans isomerase OS=Bacteroides vulgatus PC510 GN=CUU_1582 PE=4 SV=1	18.8	288
D4VDA9;D4VBW3	D4VDA9_BACVU Acetyl-CoA carboxylase, biotin carboxylase subunit OS=Bacteroides vulgatus PC510 GN=accC PE=4 SV=1	3	503
D4VBW8;A0A076ILU2	D4VBW8_BACVU ATP:cob(I)alamin adenosyltransferase OS=Bacteroides vulgatus PC510 GN=CUU_1625 PE=4 SV=1	13.9	187
D4VBX0	D4VBW8_BACVU ATP:cob(I)alamin adenosyltransferase OS=Bacteroides vulgatus PC510 GN=CUU_1625 PE=4 SV=1	11.1	199

## Sheet: BP-Bacteria
Peptide IDs	Description	Mol. weight [kDa]	Sequence lengths
A0A014CE22;G6MPH1;C2SV13;Q5WLR2;X8KEY7;X8H5G1;V8ID33;V8I3D3;V6IHZ1;V4SKD1;U9WZF0;U5WD05;S9NDP0;S9K3A8;S9IPF2;S9HVW2;S9EP48;S8Z3D5;S8YTD8;S8SC49;S8RET2;S8NK99;S8KQU2;S7Z7T5;R4ZAJ4;R0NBV0;Q9A1X4;Q97SV5;Q8E7T8;Q8E2D1;Q8DS16;Q8CWV8;Q5XED5;Q5M2B3;Q5LXR1;Q48VU9;Q3K3W9;Q3DCN2;Q3CZ35;Q1JP17;Q1JJ62;Q1JE59;Q04MN6;Q03IF1;P60452;P0DE53;P0DE52;N1XDX0;M7DQU4;M7D296;M5L0N7;M2K5H5;M2GP67;M1XZC0;L0S834;K4Q792;J3A…	A0A014CE22_ACIBA 50S ribosomal protein L3 (Fragment) OS=Acinetobacter baumannii 25977_7 GN=J810_4078 PE=3 SV=1	7.4	162
R6JSH3;F7LVK6;D4X2K6;D4VGD6;C3QRN0;A0A081UL80;A0A016N1R0;A0A016JAT2;A0A016F1S2;A0A016AY45;A0A015XC40;A0A015S5A7;A0A015R6D6;A0A015MKK0;D4VAT3;A0A076J0M3	R6JSH3_9BACE Pyruvate kinase OS=Bacteroides ovatus CAG:22 GN=BN541_01654 PE=3 SV=1	4.5	485
R6JHC6;I9RF25;F7LVG9;D4X2M9;D4VHZ3;C3R014;A0A016N1J7;A0A016IB45;A0A016F295;A0A016CZ09;A0A015ZZB3;A0A015ZA21;A0A015R6L4;A0A015QBF0;A0A015P916;A0A015MKM6	R6JHC6_9BACE Uncharacterized protein OS=Bacteroides ovatus CAG:22 GN=BN541_02129 PE=4 SV=1	5.1	336
A0A016EA47;Q64N73;Q5L7Z7;K1G3V5;F7LV57;A0A016N326;A0A016KFN4;A0A016HF98;A0A016CZ92;A0A016ATU1;A0A015QGQ4;A0A015N0C3;A0A015ML57;A0A076ILS1	A0A016EA47_BACFG Polyribonucleotide nucleotidyltransferase OS=Bacteroides fragilis str. Korea 419 GN=pnp PE=3 SV=1	0	698
A0A015NHY8;F7LJJ2;A0A017QES6;A0A016NEC4;A0A016IEK6;A0A016GN57;A0A016EF63;A0A016CI14;A0A016B5W2;A0A015RQP7;A0A015ML88	A0A015NHY8_BACFG Deoxyribose-phosphate aldolase OS=Bacteroides fragilis str. 2-F-2 #5 GN=deoC PE=4 SV=1	9.4	298
A0A016N2I1;A0A016KEG0;A0A016FWE8;A0A016AYZ5;A0A015XJP3;A0A015TJP2;A0A015N5M4;A0A015MLC4;Q8A473;Q64NK5;Q5L8A6;K1GS29;F7LUY7;D4WS45;D4VJ24;C3R0D5;A0A081UFQ3	A0A016N2I1_BACFG Ribosomal protein S7 OS=Bacteroides fragilis str. 3783N1-6 GN=rpsG PE=4 SV=1	9.3	129
Q64NK9;Q5L8B0;F7LUY3;A0A081TNA1;A0A016N2U5;A0A016JBL2;A0A016EHV9;A0A016DVX9;A0A016AU86;A0A015TJN8;A0A015PS10;A0A015MLC8	RL4_BACFR 50S ribosomal protein L4 OS=Bacteroides fragilis (strain YCH46) GN=rplD PE=3 SV=1	4.8	208
Q8A474;Q64NK6;Q5L8A7;F7LUY6;A0A081TQX3;A0A016N235;A0A016JBB0;A0A016E284;A0A016CZI3;A0A016AUB2;A0A015QGX9;A0A015P4M7;A0A015MLE2	EFG_BACTN Elongation factor G OS=Bacteroides thetaiotaomicron (strain ATCC 29148 / DSM 2079 / NCTC 10582 / E50 / VPI-5482) GN=fusA PE=3 SV=1	4.8	705
R6JP97;Q8A468;Q64NJ6;Q5L896;F7LUZ6;D4WS40;D4VRW9;D4VB71;C3R0E0;A6KYK4;A0A081TQY3;A0A076IUH2;A0A016N2J2;A0A016KF78;A0A016FWG1;A0A016AZ01;A0A015XJT4;A0A015TJT3;A0A015N5N4;A0A015MLH5	R6JP97_9BACE 50S ribosomal protein L7/L12 OS=Bacteroides ovatus CAG:22 GN=rplL PE=3 SV=1	28.2	124
Q8A455;R6JHV1;R5CPW4;Q7MUF7;Q64NI3;Q5L883;F7LV05;E1KPL8;D4WS27;D4VRV6;D4VBX5;C3R0F7;A6LEA1;A6L0E8;A0A016N257;A0A016KEV7;A0A016E2B2;A0A016CZK4;A0A015YIW1;A0A015RFF7;A0A015P4P5;A0A015MLH9;R5IIX1;B2RI67;K6B015;K6A6Q6;Q11PQ4	SYE_BACTN Glutamate--tRNA ligase OS=Bacteroides thetaiotaomicron (strain ATCC 29148 / DSM 2079 / NCTC 10582 / E50 / VPI-5482) GN=gltX PE=3 SV=1	3.2	504
A0A015QH40;F7LWX6;A0A081UGS0;A0A016N2T6;A0A016I367;A0A016FWQ1;A0A016B648;A0A015YJ70;A0A015N620;A0A015MLN5;F9D0U9;D4V8E6;A0A076IVR1	A0A015QH40_BACFG Cell shape determining , MreB/Mrl family protein OS=Bacteroides fragilis str. 3783N1-2 GN=M118_3716 PE=4 SV=1	12.5	329
F7LWJ9;A0A081TU83;A0A016N3X1;A0A016KF69;A0A016EID8;A0A016DWQ0;A0A015XKC2;A0A015QCE3;A0A015PST6;A0A015MM01;R6JB61;U5CIX2;D4VHI0;C3QZ96;R5CZZ9;D4WW03;D1PGX6	F7LWJ9_9BACE Branched-chain amino acid aminotransferase OS=Bacteroides sp. 2_1_56FAA GN=HMPREF1018_04493 PE=3 SV=1	6.8	339
R6KD45;D4WPH1;D4VKE0;C3QWL9;A0A016N4J5;A0A016KF09;A0A016JLL7;A0A016FXJ1;A0A016EIS5;A0A015XDT4;A0A015TKJ1;A0A015N6V4;A0A015MME2;K1FPS8;F7LSF9	R6KD45_9BACE Ribonucleoside-diphosphate reductase OS=Bacteroides ovatus CAG:22 GN=BN541_01037 PE=4 SV=1	1.2	847
A0A015YK50;A0A015PTF4;R6WXR3;Q64PM9;Q5L9E5;K1FWI6;F7LSH7;A0A016N4H4;A0A016JD86;A0A016EIQ1;A0A016DYN2;A0A015TKJ6;A0A015MMH4;D4V4M8;A6L7P5;A0A076J7P9;W2C5V7	A0A015YK50_BACFG Lysine--tRNA ligase OS=Bacteroides fragilis str. 1007-1-F #4 GN=lysS PE=3 SV=1	3.3	553
R6JBU0;Q8A5W2;Q64PM7;Q5L9E3;F7LSH5;D4WSA9;D4VEL2;C3QWP1;A0A081TLU3;A0A016N3R3;A0A016I450;A0A016F4X2;A0A016B6U7;A0A015ZBR1;A0A015R8G9;A0A015QCS1;A0A015MMJ7;D4V4M6;A6L7P7;C6PX61;Q97FP8	R6JBU0_9BACE Glucose-6-phosphate isomerase OS=Bacteroides ovatus CAG:22 GN=pgi PE=3 SV=1	9.7	445
F7LSJ2;A0A016N4G0;A0A016KFH4;A0A016DYM0;A0A016D0C7;A0A015ZBN8;A0A015TKS8;A0A015N1D9;A0A015MMK1	F7LSJ2_9BACE Uncharacterized protein OS=Bacteroides sp. 2_1_56FAA GN=HMPREF1018_03085 PE=4 SV=1	5.3	454
A0A016N4F1;A0A016IE22;A0A016E3K3;A0A016B7X5;A0A015ZCQ9;A0A015R9F0;A0A015QDU7;A0A015MNF9;F7LTG8;A0A081UG39	A0A016N4F1_BACFG Purine nucleoside phosphorylase I, inosine and guanosine-specific OS=Bacteroides fragilis str. 3783N1-6 GN=M119_3450 PE=4 SV=1	14.2	254
R5I6R4;F7LTW2;D4WZN3;D4VNB4;D4VEI4;C3QPR7;A0A081TW45;A0A076J6W1;A0A016N4L2;A0A016IF33;A0A016G107;A0A016EK48;A0A016AXS0;A0A015TLX2;A0A015QEP0;A0A015PVE0;A0A015MPE8;R6J4U3;K6AVH1;K5YW39;D5EYJ8	R5I6R4_9PORP Uncharacterized protein OS=Tannerella sp. CAG:118 GN=BN472_02034 PE=4 SV=1	9.5	336
K1G1K0;F7LVU3;A0A016N603;A0A016I6C0;A0A016E087;A0A016C912;A0A015XMZ2;A0A015RI86;A0A015RA25;A0A015MPJ0;R6JN49;D4WWN8;D4VLU1;C3QPH9	K1G1K0_BACFG Efflux transporter, RND family, MFP subunit OS=Bacteroides fragilis HMW 615 GN=HMPREF1204_02117 PE=4 SV=1	10.9	396
F7LW02;A0A016N628;A0A016JFC6;A0A016E126;A0A016CA86;A0A015XGM4;A0A015RIH8;A0A015N3L6;A0A015MPW7;A0A081UHN8	F7LW02_9BACE Uncharacterized protein OS=Bacteroides sp. 2_1_56FAA GN=HMPREF1018_04364 PE=4 SV=1	7.3	441
K1FU37;F7LRA9;A0A016N8K4;A0A016IGG4;A0A016ELP8;A0A016E7E7;A0A015YNM2;A0A015TNZ2;A0A015RBR8;A0A015MQM0;K6AKC9;K6A749	K1FU37_BACFG Pyruvate, phosphate dikinase OS=Bacteroides fragilis HMW 615 GN=HMPREF1204_02486 PE=4 SV=1	0	906
F7LIU3;A0A081TUI3;A0A017N3L8;A0A016NF10;A0A016IEX1;A0A016E8H5;A0A016AXY6;A0A015Z9S1;A0A015UZ19;A0A015QFZ5;A0A015N4Q8;A0A015MQQ5;R6K5X8;C3QS06	F7LIU3_9BACE Uncharacterized protein OS=Bacteroides sp. 2_1_56FAA GN=HMPREF1018_00033 PE=4 SV=1	2.9	413
F7LPX0;A0A081UJJ0;A0A016N8T3;A0A016IGV3;A0A016ELX9;A0A016E1Q6;A0A015XHH4;A0A015RJH4;A0A015PXD4;A0A015MQU1	F7LPX0_9BACE DNA gyrase subunit A OS=Bacteroides sp. 2_1_56FAA GN=gyrA PE=3 SV=1	1.4	845
F7LVJ3;A0A081UF60;A0A016N255;A0A016KFA1;A0A016F1Q0;A0A016CYJ9;A0A015XIX4;A0A015REP9;A0A015MQY3;A0A015MZD0	F7LVJ3_9BACE Uncharacterized protein OS=Bacteroides sp. 2_1_56FAA GN=HMPREF1018_04137 PE=4 SV=1	7.9	191
U5CC19;Q8A3X5;Q64MX8;Q5L7Q8;K6B200;K5ZCD5;F7LVF2;A6LHY5;A0A081U4Y3;A0A069RWQ8;A0A016N1N0;A0A016KF30;A0A016EHC2;A0A016E1Y1;A0A015XJ45;A0A015REV1;A0A015P3Z2;A0A015MQZ7;D4VAF2;A6KZA8;A0A076IYU0	U5CC19_9PORP Arginine--tRNA ligase OS=Coprobacter fastidiosus NSB1 GN=argS PE=3 SV=1	2.2	597
R6J899;F7LV53;D4X367;D4VQK6;C3R0M4;A0A081U7L7;A0A016N2E1;A0A016IBK6;A0A016F2Q9;A0A016C947;A0A016AYR7;A0A015XCI2;A0A015TJE5;A0A015R7D0;A0A015MRI3;A0A078SIT4	R6J899_9BACE Mannose-1-phosphate guanylyltransferase/mannose-6-phosphate isomerase OS=Bacteroides ovatus CAG:22 GN=BN541_00538 PE=4 SV=1	3.3	360
R6J7W6;Q8A9W1;Q64UB2;Q5LD90;K1FNQ9;F7LQS6;C3R2A9;A0A016N961;A0A016KHQ4;A0A016G4F0;A0A016D4S4;A0A015ZGB3;A0A015RK37;A0A015NBT1;A0A015MRL0;D4WXP4;D4VLP3;R6VEQ3	R6J7W6_9BACE Phosphoribosylglycinamide formyltransferase 2 OS=Bacteroides ovatus CAG:22 GN=purT PE=3 SV=1	7	388
R5IAL2;Q8A466;Q64NJ4;Q5L894;F7LUZ7;D4WS38;D4VRW7;D4VB69;C3R0E2;A6KYK6;A0A081UFP2;A0A076IZ68;A0A016N268;A0A016KED9;A0A016HF12;A0A016C704;A0A016AU99;A0A015TJU5;A0A015N037;A0A015MRT8;F6GE62;A0A090W6S0;A0A089GLJ3;R5CT64;D5EUX1;X5KWY1;E4TD09;A0A086A7L0;A0A085CHD9;A0A061QEN5;W2CWR0;W2C1C2;Q7MX30;B2RL48;U5CG87;K6AXW3;K5Z775;A6LE84	R5IAL2_9PORP 50S ribosomal protein L1 OS=Tannerella sp. CAG:118 GN=rplA PE=3 SV=1	11.2	232
D4VJ33;Q8A482;D4WS54;C3R0C6;Q64NL4;Q5L8B5;F7LUY0;A0A081UFR2;A0A016N2U1;A0A016KFL6;A0A016EHV5;A0A016DVX5;A0A015YJ16;A0A015QC06;A0A015PS05;A0A015MRU6	D4VJ33_9BACE 30S ribosomal protein S3 OS=Bacteroides xylanisolvens SD CC 1b GN=rpsC PE=3 SV=1	11.3	212
K1FY30;F7LWS6;A0A016N3B9;A0A016JBY5;A0A016FWZ1;A0A016B696;A0A015YJD3;A0A015S6C4;A0A015N645;A0A015MS26	K1FY30_BACFG Trigger factor OS=Bacteroides fragilis HMW 615 GN=HMPREF1204_01475 PE=4 SV=1	2.7	451
K1FPU9;F7LSE0;A0A081U8G7;A0A016N3J2;A0A016LD91;A0A016KF16;A0A016FXK5;A0A016EIU4;A0A015YK00;A0A015R893;A0A015QCT1;A0A015MSU1	K1FPU9_BACFG Translation elongation factor G OS=Bacteroides fragilis HMW 615 GN=HMPREF1204_03981 PE=4 SV=1	5.3	718
F7LSI6;A0A016N424;A0A016KG33;A0A016EIP0;A0A016E4Q2;A0A016AVQ9;A0A015RGA4;A0A015P5S2;A0A015MSY6	F7LSI6_9BACE Methylmalonyl-CoA mutase large subunit OS=Bacteroides sp. 2_1_56FAA GN=HMPREF1018_03079 PE=4 SV=1	1.8	715
D4VBB4;F7LTA6;D4WZX4;D4VQH1;C3QXC2;A0A016N3X4;A0A016I4R4;A0A016HGJ7;A0A016B0N3;A0A015ZNY9;A0A015YKS5;A0A015TY61;A0A015T4H4;A0A015QDL7;A0A015P3A0;A0A015MTK1;K6BX86;K5YVA1;D4M633;A0A081TQ94;E5VWT9;D5EUP8	D4VBB4_BACVU O-acetylhomoserine aminocarboxypropyltransferase OS=Bacteroides vulgatus PC510 GN=CUU_2164 PE=3 SV=1	5.9	425
F7LN79;A0A016N7C5;A0A016IAN9;A0A016EB09;A0A016BD91;A0A015YRX1;A0A015QP39;A0A015N8R1;A0A015MTK7;D4WVB1;D4VQY7;C3QNB1;R6JNB3	F7LN79_9BACE Nicotinate-nucleotide diphosphorylase OS=Bacteroides sp. 2_1_56FAA GN=HMPREF1018_01571 PE=3 SV=1	11.5	279
G9D9U2;G9D9U1;Q64QR7;Q5LAD5;K1G8C9;F7LUP7;A0A016N546;A0A016JDZ7;A0A016F649;A0A016D2P0;A0A015XF82;A0A015S835;A0A015R9I3;A0A015MTV6;R6JHT5;Q8A6N4;D5ERR7;D4WTW8;D4VF98;C3QP28;E1KSK0	G9D9U2_BACFG Adenylosuccinate synthetase (Fragment) OS=Bacteroides fragilis GN=purA PE=3 SV=1	8.1	172
K1G1X9;F7LMA2;D4WTR9;D4VQ45;D4VD63;C3QQK2;A0A076J2R0;A0A016NBD0;A0A016KII7;A0A016HP84;A0A016EQK2;A0A015XKX3;A0A015QJ69;A0A015NEL0;A0A015MU54;R6J417;W2C2Y4;K6A8G0;K5ZAA7;J5VSY1;R5I7H4;A0A099BJW3;H8AXR9;H7X5T2;H7VVL2;H7T416;H7RI76;A0A059HAY0;F8EN86;E7ADD4;R5CZ59;R6JDC8;E1KUT3;D5EVD5;D1PEY0;F9D1U7	K1G1X9_BACFG Uncharacterized protein OS=Bacteroides fragilis HMW 615 GN=HMPREF1204_00036 PE=4 SV=1	7.1	397
F7LUF1;A0A016N5Z9;A0A016KG02;A0A016F6I1;A0A016B1V1;A0A015XFC2;A0A015QE91;A0A015N862;A0A015MU95	F7LUF1_9BACE Phosphoribosylformylglycinamidine synthase OS=Bacteroides sp. 2_1_56FAA GN=purL PE=3 SV=1	3	1234
R6K9R7;K1G1P7;F7LUC5;D4WUI0;D4VN59;C3QNR3;A0A081TPC8;A0A016N4R9;A0A016KG32;A0A016F6F8;A0A016D2A1;A0A016AX20;A0A015QJ77;A0A015MUE0	R6K9R7_9BACE Methylmalonyl-CoA epimerase OS=Bacteroides ovatus CAG:22 GN=BN541_03494 PE=4 SV=1	9.7	134
F7LU43;A0A081TW72;A0A016N5Z5;A0A016JF36;A0A016EK15;A0A016E6M3;A0A015XN93;A0A015QER2;A0A015P7K7;A0A015MUM6	F7LU43_9BACE Uncharacterized protein OS=Bacteroides sp. 2_1_56FAA GN=HMPREF1018_03530 PE=4 SV=1	11.4	185
A0A016N6F3;A0A016I604;A0A016HJ97;A0A016B811;A0A016AXM0;A0A015TMR8;A0A015MV14;F7LVT8;D4WPL6;D4VLS6;C3QPI9;A0A081UIG7;A0A015P7F7;R6JFK8;Q8AB53	A0A016N6F3_BACFG Glucosamine-6-phosphate deaminase OS=Bacteroides fragilis str. 3783N1-6 GN=M119_3087 PE=4 SV=1	5.2	634
A0A016N602;A0A016KH84;A0A016EKV6;A0A016E770;A0A015XND1;A0A015P7X7;A0A015MVB5;F7LW24;A0A081TXZ9;A0A015S979;R6J7T6;C3R1P6;C3R3Q1;D4V6V5;A0A076JBZ1;A0A078TKE5;K6BHV6;K5Y2S7	A0A016N602_BACFG Uncharacterized protein OS=Bacteroides fragilis str. 3783N1-6 GN=M119_2955 PE=4 SV=1	21.1	152
A0A016NC46;A0A016E6I3;A0A016B819;A0A015NAW6;Q64YI2;Q5LHK5;F7LL28;A0A016ILK8;A0A016CHG6;A0A016B4V7;A0A015SEM8;A0A015MVM4;R6KDG6;Q8A5J7;K6A6M7;K5ZRT0;J4VQD3;E1KRW3;D5EU72;D4X0M4;D4V4S6;D1PD62;C3R1Z7;A6LHB0;A6L1I4;A0A081UJ42;A0A076J0C1	A0A016NC46_BACFG Uridylate kinase OS=Bacteroides fragilis str. 3783N1-6 GN=pyrH PE=3 SV=1	12.7	228
K1GUX1;F7LKP3;A0A016NC99;A0A016KIR8;A0A016ECY8;A0A016CHT2;A0A016B803;A0A015XUE7;A0A015TTW0;A0A015RH91;A0A015MVN8;R6JG19;D4WYG6;D4VH13;C3R1X8	K1GUX1_BACFG GTPase HflX OS=Bacteroides fragilis HMW 615 GN=hflX PE=3 SV=1	5	417
P53638;A0A016N919;A0A016KGD7;A0A016F7G5;A0A016BAF8;A0A015ZF41;A0A015TNY7;A0A015PWX8;A0A015MW69;F7LR88;D4VCL5	SODF_BACFR Superoxide dismutase [Fe] OS=Bacteroides fragilis (strain YCH46) GN=sodB PE=3 SV=2	0	193
Q5LCH4;P0CJ84;K1G5L4;F7LPQ1;E1WNR6;A0A016N8L9;A0A016KGS2;A0A016E7Y5;A0A016D430;A0A015ZFC8;A0A015QLA3;A0A015P9N9;A0A015MWB9;R6JDB8;D4WVA2;D4VFP2;C3QTK8	HTPG_BACFN Chaperone protein HtpG OS=Bacteroides fragilis (strain ATCC 25285 / NCTC 9343) GN=htpG PE=3 SV=1	2.2	681
A0A016JGF5;A0A016N8F9;A0A016HL00;A0A016CBA0;A0A015TP75;A0A015MWD1;F7LPQ3;A0A015YNU6;A0A015RCA4;A0A015N5G4;A0A081UJJ1	A0A016JGF5_BACFG TPR repeat family protein OS=Bacteroides fragilis str. S23L24 GN=M139_2479 PE=4 SV=1	6.9	392
F7LPL9;A0A016KH28;A0A016N9T9;A0A016E8J2;A0A015YP50;A0A015QLC3;A0A015MWE7;Q64TQ1;Q5LCK2;K1G5P6;A0A016D462;A0A015RCD8	F7LPL9_9BACE Uncharacterized protein OS=Bacteroides sp. 2_1_56FAA GN=HMPREF1018_02526 PE=4 SV=1	6.3	237
K1FZL0;F7LK71;A0A081U408;A0A016NBN4;A0A016KJJ0;A0A016HRK8;A0A016B8W6;A0A015ZLV2;A0A015TUS5;A0A015PFH4;A0A015MWG7	K1FZL0_BACFG Glycine--tRNA ligase OS=Bacteroides fragilis HMW 615 GN=glyQS PE=3 SV=1	4.5	513
Q64U07;Q5LCU8;K1GMM1;F7LR20;A0A016N8Y1;A0A016I8E1;A0A016F962;A0A016D548;A0A015XPQ1;A0A015QLM6;A0A015PA49;A0A015MWP8	SYI_BACFR Isoleucine--tRNA ligase OS=Bacteroides fragilis (strain YCH46) GN=ileS PE=3 SV=1	1.9	1141
F7LJU8;A0A081U3P7;A0A016NDU0;A0A016JMK1;A0A016ET78;A0A016E869;A0A016CX50;A0A016CLB8;A0A015XU68;A0A015QRQ8;A0A015Q3T4;A0A015MX18;A0A078S476;D4WY06;D4VNV9;C3QVH5	F7LJU8_9BACE Transcription termination factor NusA OS=Bacteroides sp. 2_1_56FAA GN=HMPREF1018_00259 PE=3 SV=1	13.1	420
Q8A9S7;Q64U78;Q5LD58;K1FVR9;F7LQW0;A0A016N986;A0A016I8Z1;A0A016G4I6;A0A016B445;A0A015XIV3;A0A015QLZ4;A0A015N631;A0A015MX21;D4V7E4;A6L5K3;A0A076J5L7;R6J8Z9;D4WXM0;D4VQN8;C3R156;A0A081UEF5	GLYA_BACTN Serine hydroxymethyltransferase OS=Bacteroides thetaiotaomicron (strain ATCC 29148 / DSM 2079 / NCTC 10582 / E50 / VPI-5482) GN=glyA PE=3 SV=1	10.6	426
Q650L4;Q5LJ26;K1G5V8;F7LJ17;D4VA42;A6KZL1;A0A016NDY1;A0A016KJN8;A0A016FF46;A0A016CI48;A0A015XPF7;A0A015W3V3;A0A015TVJ5;A0A015NCR1;A0A015MXB7;F7MJT3;D3PN65;A0Q2Y4;A0A072YFD7;A0A072Y0Y3;C1CY25;B4SD42;A1BEZ3;Q9RWM6;Q1J1P4;V6S9M3;A6GWA9;A5FJU1;A0A088PRT5;A0A076NPN4;I3YWD9;A0A090VN28;D5EVP7;A0A089HNC6;R5CP55;Q11PM7;F6GC64;D1PDV1;X5KCZ8;E4TCS4;A0A086AD16;A0A085CWB8;K6BH64;K5Z7I5;A6LEL4;Q7MTQ0;F8ENW8;F8…	METK_BACFR S-adenosylmethionine synthase OS=Bacteroides fragilis (strain YCH46) GN=metK PE=3 SV=1	6	430
K6C147;K6AF57;R6KEG2;K1G0H7;F7LQJ3;D4WVP4;D4VKA3;C3QUH2;A0A081U5V9;A0A016NAN5;A0A016II70;A0A016HMT2;A0A016B4M5;A0A015XJB1;A0A015RKQ3;A0A015RDK8;A0A015MXJ8	K6C147_9PORP Uncharacterized protein OS=Parabacteroides merdae CL09T00C40 GN=HMPREF1078_01579 PE=4 SV=1	3.2	437
R6JSP2;K1FRY7;F7LP01;C3QV33;A0A016N8N6;A0A016KIF1;A0A016FZF6;A0A016ENR1;A0A015ZHN8;A0A015QN23;A0A015NCU3;A0A015MYH3;D1PEV5	R6JSP2_9BACE Uncharacterized protein OS=Bacteroides ovatus CAG:22 GN=BN541_01719 PE=3 SV=1	1.2	914
F7LNR6;A0A081U5A4;A0A016N8I0;A0A016KHX2;A0A016E5B1;A0A016BCM4;A0A015XK81;A0A015SKK0;A0A015QNC5;A0A015ND17;A0A015MYL9	F7LNR6_9BACE Uncharacterized protein OS=Bacteroides sp. 2_1_56FAA GN=HMPREF1018_01763 PE=4 SV=1	21.7	69
R6KAP7;F7LN88;D4WYM9;D4VJ74;C3QN98;A0A016N822;A0A016JJ87;A0A016FB21;A0A016BDA1;A0A015ZIK2;A0A015QP31;A0A015Q0M3;A0A015MZ40;W8U3P9;F5SG95;W4B363;A0A090XT90;A0A089MYV7;A0A011UCN1;K6A528;W4AIH1;L7VPT0;B2TS43;A0A093YDP2;C6PW33;R6VSB5;E1KQ23;U5CGX2;R5I821;K6BN57;F8EGP5;W2C6D2;J5TRQ4	R6KAP7_9BACE Uncharacterized protein OS=Bacteroides ovatus CAG:22 GN=BN541_03833 PE=3 SV=1	2.8	581
Q7X479;K1G617;F7LIT2;A0A081TUH2;A0A017N430;A0A016NEJ5;A0A016I233;A0A016G991;A0A016B4U0;A0A015XBU2;A0A015X6L5;A0A015S515;A0A015QRX0;A0A015MZ54	Q7X479_BACFG Fumarate reductase flavoprotein subunit OS=Bacteroides fragilis GN=frdA PE=4 SV=1	2	647
A0A015N008;F7LUW7;A0A081TN82;A0A016N237;A0A016I2Z9;A0A016HEX4;A0A016C6Y5;A0A015YJ39;A0A015S621;A0A015PCT8	A0A015N008_BACFG Protein translocase subunit SecY OS=Bacteroides fragilis str. 2-F-2 #5 GN=secY PE=3 SV=1	3	403
A0A015RFH3;Q64NM3;Q5L8C4;F7LUX2;A0A081UFS1;A0A016N242;A0A016I2X5;A0A016HEY1;A0A016C6Y6;A0A015XJN9;A0A015QT64;A0A015N012;F6GBZ3;F0ICG7;A5FN06;A0A090WUK2;A0A090VU28;A0A081DCE7;A6GZ84;A0A089GN56;A0A088PS18;A0A075RFX8;Q7MTM8;K6AUC1;K5ZJC9;B2RLX7;A6LEH6;R5IDK0;R5CW74;R6K957;Q8A491;D4WS63;D4VGX2;D4VB93;C3R0B7;A6KYI0;A0A076IZ45	A0A015RFH3_BACFG 50S ribosomal protein L6 OS=Bacteroides fragilis str. 3783N1-2 GN=rplF PE=3 SV=1	13.8	167
F8EN24;A0A078S817;R6J6E6;F7LV17;D4WRJ1;D4VF74;C3R0H1;A0A081UFM0;A0A016N290;A0A016I2T3;A0A016HF37;A0A016C716;A0A015XJK4;A0A015S5Z3;A0A015NQJ1;A0A015N057	F8EN24_RUNSL ATP/cobalamin adenosyltransferase OS=Runella slithyformis (strain ATCC 29530 / DSM 19594 / LMG 11500 / NCIMB 11436 / LSU 4) GN=Runsl_3140 PE=4 SV=1	5.4	184
A0A016KI58;A0A016D8F7;K6AYN7;K5YAI4;F7LLU9;A0A081TN40;A0A016FYL1;A0A016EBK1;A0A015ZIQ1;A0A015N9T6;A0A015N087;W2C540	A0A016KI58_BACFG Preprotein translocase, SecG subunit OS=Bacteroides fragilis str. S23L24 GN=secG PE=4 SV=1	15.3	118
Q64XQ7;Q5LGV6;F7LLJ7;A0A081U9M0;A0A016NB69;A0A016KIZ5;A0A016HL63;A0A016E5Q3;A0A016D8I0;A0A015XM15;A0A015TT58;A0A015RGE6;A0A015N0G4;W2C4L5;K6BCA0;K6A151;A6LD04;R5ICN1;D4V443;A6L686;A0A076J9E9	GUAA_BACFR GMP synthase [glutamine-hydrolyzing] OS=Bacteroides fragilis (strain YCH46) GN=guaA PE=3 SV=1	5.9	507
Q64XW6;Q5LH12;F7LLD4;A0A081U2Y3;A0A016ND81;A0A016JKR1;A0A016ERM3;A0A016E679;A0A016CC87;A0A015XTP1;A0A015QHA3;A0A015Q1V9;A0A015N0J0;D4V8T1;A6KWL1;A0A076ISA1	PYRF_BACFR Orotidine 5'-phosphate decarboxylase OS=Bacteroides fragilis (strain YCH46) GN=pyrF PE=3 SV=1	14.6	274
R6J6V1;F7LLD7;D4WYQ0;D4VJM5;C3QSH2;A0A016NDV5;A0A016KIS5;A0A016G718;A0A016E6I8;A0A016B7V0;A0A015XM93;A0A015TQ98;A0A015Q1X8;A0A015N0K5;R5IFE5	R6J6V1_9BACE Uncharacterized protein OS=Bacteroides ovatus CAG:22 GN=BN541_03004 PE=4 SV=1	22.3	193
F7LWL8;A0A015N0U7;A0A016N2W4;A0A016ICD0;A0A016FX67;A0A016EIG0;A0A015YJJ8;A0A015S6J1;A0A015NR90;R6JDI2;C3QZ67;D1PEJ3;J6H115;D5EVC4;F9D260	F7LWL8_9BACE Pseudouridine synthase (Fragment) OS=Bacteroides sp. 2_1_56FAA GN=HMPREF1018_04512 PE=3 SV=1	6	350
A0A081UA03;K1GCJ5;F7LKZ4;A0A016ND64;A0A016E6U1;A0A016D984;A0A016CDT8;A0A015TTR8;A0A015N103;D4VCC0;A0A016ICX6;A0A015ZKV9;A0A015NAS9;D4VF61;R6KBW2;C3QZP8	A0A081UA03_BACFG ATP-dependent zinc metalloprotease FtsH OS=Bacteroides fragilis GN=ftsH PE=3 SV=1	1.7	662
K1G189;F7LT26;A0A081UBP4;A0A016N4H3;A0A016KFA7;A0A016EJG3;A0A016DXX8;A0A015ZCC4;A0A015TLH6;A0A015NSA7;A0A015N289	K1G189_BACFG Glutamate dehydrogenase OS=Bacteroides fragilis HMW 615 GN=HMPREF1204_03729 PE=3 SV=1	6.3	444
A0A015P1V3;A0A016JMY6;A0A015ZMD2;A0A015U8B3;A0A015QS13;A0A015NI15;A0A015N2X9;R6JGF5;C3QW69;F7LJ20;A0A081TNX5;A0A016NE25;A0A016E8N2;A0A016B9T7	A0A015P1V3_BACFG Uroporphyrinogen-III synthase HemD family protein (Fragment) OS=Bacteroides fragilis str. 1007-1-F #8 GN=M101_0059 PE=4 SV=1	10	130
R6J5Q7;F7LRH9;D4WPX8;D4VGM3;C3QYR7;A0A081TYD9;A0A016N6J8;A0A016I729;A0A016E1G1;A0A016AXM3;A0A015XNL2;A0A015QXH5;A0A015QKV3;A0A015N4Q2	R6J5Q7_9BACE Uncharacterized protein OS=Bacteroides ovatus CAG:22 GN=BN541_02701 PE=4 SV=1	17.1	111
R6JG73;D4X2G4;D4VG91;C3QRR3;A0A016N2J3;A0A016KFA9;A0A016FVS9;A0A016AY67;A0A016ATM4;A0A015QG54;A0A015PBZ9;A0A015N4W9;F7LVL8	R6JG73_9BACE CoA binding domain protein OS=Bacteroides ovatus CAG:22 GN=BN541_01759 PE=4 SV=1	4.5	487
R6J4M2;Q8A999;Q64TK1;Q5LCF5;F7LPS1;D4WUX5;D4VPY9;C3QTM8;A0A081U4M2;A0A016N8K2;A0A016E800;A0A015XHJ2;A0A015RJF8;A0A015PHG1;A0A015N576	R6J4M2_9BACE 50S ribosomal protein L28 OS=Bacteroides ovatus CAG:22 GN=rpmB PE=3 SV=1	11.6	86
R6J8R0;D4X1C0;D4VGV3;C3QMK9;F7LV77;A0A081U7K1;A0A017N418;A0A016N1S9;A0A016JB65;A0A016EH22;A0A016E1N4;A0A016DX34;A0A016CYQ7;A0A015XJC0;A0A015RXX8;A0A015RF63;A0A015QSJ7;A0A015N5D0	R6J8R0_9BACE Uncharacterized protein OS=Bacteroides ovatus CAG:22 GN=BN541_03592 PE=4 SV=1	8.5	141
R5IN58;Q8A498;Q64NN0;Q5L8D1;K6AH88;K6A7F0;F7LUW5;D4WS69;D4VGX8;C3R0B0;A0A081TN80;A0A076IUG0;A0A016AYX8;A0A015N5K6	R5IN58_9PORP Translation initiation factor IF-1 OS=Tannerella sp. CAG:118 GN=infA PE=3 SV=1	27.8	72
Q64NL5;Q5L8B6;F7LV62;A0A081UFR3;A0A016KFJ8;A0A016FWE0;A0A016AYY8;A0A015TJV1;A0A015N5L5;A0A016N2H4;A0A015XCS2;A0A015NQJ6;R5IN76;Q8A483;D4WS55;D4VJ34;C3R0C5	RL16_BACFR 50S ribosomal protein L16 OS=Bacteroides fragilis (strain YCH46) GN=rplP PE=3 SV=1	35.4	144
R6KF33;F7LWM0;C3QZ66;A0A016N3Z7;A0A016KEP3;A0A016DWS8;A0A016C7J4;A0A015ZB62;A0A015TK45;A0A015QTL8;A0A015N699;W6P8G7	R6KF33_9BACE Adenylosuccinate lyase OS=Bacteroides ovatus CAG:22 GN=BN541_01710 PE=3 SV=1	2.9	448
Q64Q86;Q5L9Y0;F7LT32;A0A016N587;A0A016I4U1;A0A016FYB5;A0A016D1A0;A0A015YLB3;A0A015S7N1;A0A015QUU5;A0A015N7S2;R6JEN3;D4WRY1;D4VIX5;C3QT02;Q89ZG0	RNY_BACFR Ribonuclease Y OS=Bacteroides fragilis (strain YCH46) GN=rny PE=3 SV=1	7	511
Q8A6P7;Q64QU1;Q5LAF5;F7LUM8;A0A081UKI1;A0A016N673;A0A016MS03;A0A016MD08;A0A016LX02;A0A016LGS8;A0A016KGB5;A0A016I0W6;A0A016H1K5;A0A016FIZ4;A0A016E5U8;A0A016CLE8;A0A016B8Z6;A0A015YLP5;A0A015QE01;A0A015NT16;A0A015N8G6;A0A016F8S1;R6J694;D4WTV6;D4VFB0;D4V7T5;C3QP15;A6KXA1;A0A076J271;A0A016NSW8	CH10_BACTN 10 kDa chaperonin OS=Bacteroides thetaiotaomicron (strain ATCC 29148 / DSM 2079 / NCTC 10582 / E50 / VPI-5482) GN=groS PE=3 SV=1	38.9	90
F7LTW1;A0A081UD35;A0A016N5S4;A0A016JF65;A0A016E6P4;A0A016B1F6;A0A015YMB4;A0A015S8Q8;A0A015N8U6	F7LTW1_9BACE Uncharacterized protein OS=Bacteroides sp. 2_1_56FAA GN=HMPREF1018_03560 PE=4 SV=1	10.7	233
A0A016KI24;A0A015SDJ2;A0A015PL52;D4V4A2;A6L6E5;A0A076J935;R6J3C8;Q89Z22;Q64X50;Q5LG75;F7LM52;D4X0Z3;C3QQP5;A0A081U1G3;A0A016NB92;A0A016HTH9;A0A016HPZ1;A0A016CF77;A0A015XSK1;A0A015N9B0	A0A016KI24_BACFG UPF0365 protein M139_1221 OS=Bacteroides fragilis str. S23L24 GN=M139_1221 PE=3 SV=1	11.3	328
A0A016IBH1;F7LM60;A0A016NAX6;A0A016HKE7;A0A016E5P0;A0A016CF95;A0A015XSH4;A0A015TSJ7;A0A015NZ17;A0A015N9C8;D4X0X8;D4VNS6;D4VIA3;C3QY55;G8JZS4	A0A016IBH1_BACFG Alpha-glucosidase OS=Bacteroides fragilis str. S23L24 GN=susB PE=4 SV=1	2	716
F7LRK0;D4V4J7;A0A016N6B6;A0A016IGA0;A0A016F7S0;A0A016CAM3;A0A015ZEW1;A0A015VHD8;A0A015S9P8;A0A015PH41;A0A015NA10	F7LRK0_9BACE Carbamoyl-phosphate synthase small chain OS=Bacteroides sp. 2_1_56FAA GN=carA PE=3 SV=1	3.4	358
Q64T99;Q5LCA5;K1GPR9;F7LR92;A0A016N8E5;A0A016I7I9;A0A016HKD3;A0A016D3S5;A0A016AYW6;A0A015RJD0;A0A015NV54;A0A015NAH5;R5I8C9;D5EX09;D4WR72;A0A081UDT7;R6JAB9;Q8AA15;D4VJ45;C3QZ04;M4KPD9;D4VCL0;A8FFR8;A0A063Z348;D1PFL0;L0BLI3;J7JSH3;A7Z2P5;A0A093WYN6;A0A086SC21;A0A080UED8;A0A076GCC0;A0A066ZGJ9;T5HT24;Q65M65;P45740	THIC_BACFR Phosphomethylpyrimidine synthase OS=Bacteroides fragilis (strain YCH46) GN=thiC PE=3 SV=1	4.8	564
W2C1K4;R6K8Y7;R5IF49;K6AY56;K5YTD7;F7LR21;D4X0V4;D4VMD9;D4VDF3;C3R0U8;A0A081UKB4;A0A076IQC3;A0A016NA65;A0A016I8P5;A0A016E934;A0A016B4C4;A0A015XPP5;A0A015RJS5;A0A015PHY9;A0A015NBG1	W2C1K4_9PORP Molecular chaperone DnaK OS=Tannerella sp. oral taxon BU063 isolate Cell 2 GN=N425_12345 PE=4 SV=1	7.9	126
A0A015X596;F7LKL2;D4WXI3;D4VSR6;A0A016NC48;A0A016JLJ1;A0A016EDJ3;A0A016D9H5;A0A015XNH0;A0A015UPM8;A0A015TU39;A0A015PMX7;A0A015NBS7;R6J3M9;C3R2M4	A0A015X596_BACFG Mechanosensitive ion channel family protein OS=Bacteroides fragilis str. 3998T(B)3 GN=M125_0895 PE=4 SV=1	5.2	286
A0A016NAT8;A0A016FS07;A0A016FBI0;A0A016BEI5;A0A015R1T2;C3QSU9;Q64XF8;Q5LGL5;K1GV87;F7LLT5;A0A016KJE6;A0A015ZJB6;A0A015TSZ3;A0A015NF58;Q89ZL5	A0A016NAT8_BACFG Protein translocase subunit SecA OS=Bacteroides fragilis str. 3783N1-6 GN=secA PE=3 SV=1	3	1091
K6BHV1;K5Y2T2;F7LLN7;D4X1G1;D4VLA6;C3QSL9;A0A016NBP1;A0A016IKM3;A0A016HQ40;A0A016GY50;A0A016CFM5;A0A015YTB7;A0A015TSY9;A0A015R1W6;A0A015NFH6;D5EYL1;D4V493;A0A076J926	K6BHV1_9PORP Serine-tRNA ligase OS=Parabacteroides merdae CL09T00C40 GN=HMPREF1078_03255 PE=4 SV=1	2.8	424
D4VBS4;A0A076IPH6;R5CZG5;R6J8Q3;F7LV87;C3QMK0;A0A081U7J2;A0A017N7A7;A0A016N295;A0A016I2L2;A0A016EUM0;A0A016ERT7;A0A016EH34;A0A016E1P9;A0A015XJE7;A0A015VIU7;A0A015RF53;A0A015R6P4;A0A015QJQ5;A0A015PCF1;A0A015NP09;F9D2R7	D4VBS4_BACVU Na/Pi-cotransporter II-like protein OS=Bacteroides vulgatus PC510 GN=CUU_1580 PE=4 SV=1	2.1	563
Q64NJ7;Q5L897;F7LUZ5;A0A016N244;A0A016I315;A0A016E296;A0A016CZJ1;A0A015YJ13;A0A015QGW3;A0A015P4N4;A0A015NQM4;Q8A469;C3R0D9;D4VB72;A6KYK3	RPOB_BACFR DNA-directed RNA polymerase subunit beta OS=Bacteroides fragilis (strain YCH46) GN=rpoB PE=3 SV=1	5.3	1270
A0A015QID0;Q64PS6;Q5L9I8;K1FPI2;F7LSM4;A0A016N372;A0A016I494;A0A016E4K0;A0A016C883;A0A015XEB0;A0A015X3Z0;A0A015NS48;C3QWV3;A0A015R8Q8;R6JH66	A0A015QID0_BACFG Dihydroxy-acid dehydratase OS=Bacteroides fragilis str. 3783N1-2 GN=ilvD PE=3 SV=1	0	585
F7LUS8;Q64QU2;Q5LAF6;A0A016N554;A0A016JE57;A0A016F5Z7;A0A016C9W5;A0A016AWP4;A0A015QJ26;A0A015P7B4;A0A015NSX4	F7LUS8_9BACE 60 kDa chaperonin OS=Bacteroides sp. 2_1_56FAA GN=groL PE=3 SV=1	3.2	524
F7LUG5;A0A016N4V9;A0A016IEI4;A0A016F6J2;A0A016EKH5;A0A016AWQ0;A0A015S8B8;A0A015PUR2;A0A015NT87	F7LUG5_9BACE Pyruvate-flavodoxin oxidoreductase OS=Bacteroides sp. 2_1_56FAA GN=HMPREF1018_03764 PE=3 SV=1	0	1184
A0A015ZD55;R6JHE1;D4WPM9;D4VFF4;D4V3B4;C3QNW1;K1GR46;F7LUH2;A0A081UKD4;A0A016N501;A0A016IEG2;A0A016E082;A0A016D2H8;A0A015R9P5;A0A015QEB6;A0A015NT93	A0A015ZD55_BACFG Fructokinase OS=Bacteroides fragilis str. 1007-1-F #4 GN=M147_3368 PE=4 SV=1	6.9	289
A0A016E6W8;A0A015XFV7;A0A015NTD6;F7LU22;A0A081TZY2;A0A016N4Q3;A0A016JEN5;A0A016B8J1;A0A015S8D5;A0A015RAF1	A0A016E6W8_BACFG Phosphoglycerate kinase OS=Bacteroides fragilis str. 1007-1-F #10 GN=pgk PE=3 SV=1	8.4	419
A0A016N775;A0A016E7X1;A0A016IG10;A0A015QKF5;F7LRY5;A0A016B2Z2;A0A015XNQ4;A0A015P8N4;A0A015NUP9;Q64SQ6;Q5LBT4;R6JHB4;Q8A883;D4X1K4;D4VRP4;C3QYA2;K6BDP9;K5YP97;Q24XJ2;I4A908;D4V4G1;A0A076J8W6	A0A016N775_BACFG Spermidine/putrescine import ATP-binding protein PotA OS=Bacteroides fragilis str. 3783N1-6 GN=potA PE=3 SV=1	7.6	437
Q64UA4;Q5LD82;F7LQT4;A0A016N9I7;A0A016I8V2;A0A016EA41;A0A016D4T2;A0A015XPX0;A0A015TPW6;A0A015PAH8;A0A015NWE0;R6K4Z5;Q8A9U7;C3R299	ATPA_BACFR ATP synthase subunit alpha OS=Bacteroides fragilis (strain YCH46) GN=atpA PE=3 SV=1	7.8	527
W6PA48;K1FVE0;F7LQ79;A0A015PAR9;A0A081U630;A0A016NA05;A0A016KH91;A0A016E9J0;A0A016BBV9;A0A015XQI7;A0A015RKW4;A0A015NWK8;R6JRV8;D4WZG2;C3QUN6	W6PA48_9BACE ABC transporter ATP-binding protein OS=Bacteroides xylanisolvens SD CC 1b GN=BN890_13990 PE=3 SV=1	3.6	552
A0A016B1G5;A0A015NXN4;W2C2D9;R5IC50;R6J2R7;K6A8M2;K5ZB49;K1G3T2;F7LNQ5;D4WWL5;D4VLW4;D4VCV1;C3QPF6;A0A081U5B5;A0A016N7L8;A0A016IJ17;A0A016EP54;A0A016DZ86;A0A015UA44;A0A015RLK1;A0A015REE4;R5CN07;E1KSB0;D5ES65	A0A016B1G5_BACFG Pyruvate flavodoxin/ferredoxin oxidoreductase, thiamine diP-bdg family protein OS=Bacteroides fragilis str. 1007-1-F #4 GN=M147_1656 PE=4 SV=1	8.8	353
Q64X01;Q5LG30;K1G783;F7LMN7;A0A016NBD8;A0A016KIF2;A0A016FAN1;A0A016B6X8;A0A016B3G5;A0A015TSF2;A0A015PD15;A0A015NYU5	DNAK_BACFR Chaperone protein DnaK OS=Bacteroides fragilis (strain YCH46) GN=dnaK PE=3 SV=1	2.5	639
K1GDC4;F7LLU5;A0A081TN36;A0A016NAK9;A0A016KI80;A0A016GWB6;A0A016G5W8;A0A016B7E6;A0A015YRZ0;A0A015THD0;A0A015RG97;A0A015NZC3;R6KDX7;Q89ZK3;D4WZ44;D4VJ04;C3QSW3	K1GDC4_BACFG 4-hydroxythreonine-4-phosphate dehydrogenase OS=Bacteroides fragilis HMW 615 GN=pdxA PE=3 SV=1	6.8	365
A0A015TSW0;R6J2D5;C3QSL1;K6ALQ7;K5YAK0;F7LLM7;A0A016NAF0;A0A016JKI4;A0A016JAH1;A0A016FC75;A0A016BEP1;A0A015ZJT8;A0A015Q1Q7;A0A015NZH1	A0A015TSW0_BACFG Glycogen debranching enzyme N terminal family protein OS=Bacteroides fragilis str. 3783N1-2 GN=M118_0895 PE=4 SV=1	2.4	636
A0A015NZN5;A0A016FCJ7;A0A016BEY8;A0A016ND12;A0A016JKR5;A0A016CC77;A0A015XTQ3;A0A015RGQ0;A0A015QH90;F7LLD6	A0A015NZN5_BACFG Putative phosphoribosylformylglycinamidine cyclo-ligase OS=Bacteroides fragilis str. 1007-1-F #8 GN=M101_0805 PE=4 SV=1	3.3	337
A0A015UXJ4;A0A015QKK4;A0A015P0I8;K1GSE6;I8ZBU3;F7LKJ2;D4V7B1;A0A081TYQ0;A0A016NC89;A0A016KJP5;A0A016HRA7;A0A016D9F4;A0A015XUZ6;A0A015PF88;A0A088Q7F0;A0A075R9R6;D4WVM7;D4VKV8;C3R2K6;U5CJ94;K5ZCX4	A0A015UXJ4_BACFG Aminotransferase class-V family protein OS=Bacteroides fragilis str. 3998T(B)3 GN=M125_0873 PE=3 SV=1	9.5	379
F7LP72;D4X0Q4;D4VQC3;C3QV00;A0A081UIA1;A0A016N820;A0A016KHR1;A0A016DYS2;A0A016B3M0;A0A015XJX3;A0A015S387;A0A015R023;A0A015P2U5;R6J7M1	F7LP72_9BACE Uncharacterized protein OS=Bacteroides sp. 2_1_56FAA GN=HMPREF1018_01917 PE=4 SV=1	2.5	552
W2C5V4;Q64NN2;Q5L8D3;K5ZKE6;K5ZJY2;F7LUW3;D4VBA0;A6LEG8;A6KYH3;A0A081TN78;A0A016N2G3;A0A016I333;A0A016FWC3;A0A016CZG3;A0A015XJS6;A0A015TJN2;A0A015PCR7;A0A015P4K8;F0ICF9;E4TBZ6;A0A086A4P6;R5I8R6;Q7MTN7;J5VTK6;B2RLW8;A0A076J0A7;Q8A499;D4WS70;D4VGX9;C3R0A8	W2C5V4_9PORP 30S ribosomal protein S13 OS=Tannerella sp. oral taxon BU063 isolate Cell 2 GN=rpsM PE=3 SV=1	15.9	126
A0A015S6A6;Q5L8L6;W6PDN1;R6JEE7;Q8A129;Q64NW2;K1G371;F7LWS5;C3QZ45;A0A081ULK7;A0A016N306;A0A016KFG1;A0A016E2S9;A0A016C785;A0A015XK44;A0A015PD78;A0A015P521;D4V582;A0A076IUW3;R5ILV6	A0A015S6A6_BACFG ATP-dependent Clp protease proteolytic subunit OS=Bacteroides fragilis str. 3783N1-2 GN=clpP PE=3 SV=1	17.8	191
Q64P83;Q5L923;F7LS21;A0A016N3V1;A0A016ICP4;A0A016E362;A0A015YJV5;A0A015QHK7;A0A015PDI6;A0A015P5D4;A0A016B6P6	TPIS_BACFR Triosephosphate isomerase OS=Bacteroides fragilis (strain YCH46) GN=tpiA PE=3 SV=1	0	251
A0A099UB65;F7LT29;A0A016N470;A0A016IDN0;A0A016F481;A0A016B7M5;A0A015XLT5;A0A015QIQ3;A0A015PEH7;A0A015P6L2;R6KB89;D4X2S4;D4VQV4;C3QX41	A0A099UB65_9HELI Malate dehydrogenase OS=Helicobacter typhlonius GN=LS75_08310 PE=4 SV=1	5.9	405
C3R1K0;F7LVZ6;A0A016N6I3;A0A016KH54;A0A016F7C8;A0A016D2Z6;A0A015YMX6;A0A015QWQ9;A0A015QK52;A0A015P802;D4V9F8;A0A076J7G2;R6JH34;D4X1S5;D4VTB2	C3R1K0_9BACE Exonuclease (Fragment) OS=Bacteroides sp. 2_2_4 GN=BSCG_05013 PE=4 SV=1	5.3	243
A0A081TYA2;A0A015P931;R6JJX0;D4WYW0;D4VH60;C3QYK9	A0A081TYA2_BACFG Glutamine synthetase OS=Bacteroides fragilis GN=IA74_04120 PE=3 SV=1	5.2	729
A0A015P993	A0A015P993_9BACL Orotate phosphoribosyltransferase OS=Paenibacillus darwinianus GN=pyrE PE=3 SV=1	7.4	215
F7LPN0;A0A081UK53;A0A016N8P5;A0A016JGN5;A0A016G303;A0A016B3H4;A0A016AZA3;A0A015RJJ3;A0A015QXW7;A0A015P9S1;R6JN55;D4WQH5;D4VMM1;C3R401	F7LPN0_9BACE Uncharacterized protein OS=Bacteroides sp. 2_1_56FAA GN=HMPREF1018_02537 PE=4 SV=1	8.4	274
F7LWG1;A0A016N5G7;A0A016KE13;A0A016E1Y6;A0A016C5L5;A0A016BM07;A0A015ZE76;A0A015RIF8;A0A015RAG2;A0A015PA61;A0A081TS51;R6JH19;D4WSX4;D4VT99;C3R1I6;K6ANA0;K5ZJ01	F7LWG1_9BACE Aspartokinase OS=Bacteroides sp. 2_1_56FAA GN=HMPREF1018_04299 PE=3 SV=1	12.8	439
F7LNR0;A0A016N819;A0A016JIX1;A0A016FZP1;A0A016CDJ9;A0A015ZI04;A0A015TJG1;A0A015RLM0;A0A015R095;A0A015PBL7;A0A081TMF8	F7LNR0_9BACE Galactokinase OS=Bacteroides sp. 2_1_56FAA GN=HMPREF1018_01757 PE=3 SV=1	0	384
F7LIU9;A0A017N384;A0A016NE75;A0A016KKE7;A0A016FEX9;A0A016EGS3;A0A015YI52;A0A015UYZ9;A0A015S520;A0A015PR42;A0A015PBP8	F7LIU9_9BACE Ribonuclease R OS=Bacteroides sp. 2_1_56FAA GN=rnr PE=3 SV=1	1.7	714
Q64MV4;Q5L7N5;K1G4B3;I8WTX6;F7LVH3;A0A081U564;A0A016N1K3;A0A016KE79;A0A016HER3;A0A016CZ13;A0A015XJ58;A0A015TJ40;A0A015PRG1;A0A015PBY4	PCKA_BACFR Phosphoenolpyruvate carboxykinase [ATP] OS=Bacteroides fragilis (strain YCH46) GN=pckA PE=3 SV=1	6	535
K6B1Z8;K5YGG3;R6JSM0;K1G4R9;D4X142;C3QMM6;A0A081U443;A0A016NBS7;A0A016KIX2;A0A016HRP9;A0A016ESX1;A0A015XNU9;A0A015TUJ1;A0A015PEW5;A0A015PCW0;F7LJ47;D4VKR7;U5CM00;D4V6S7	K6B1Z8_9PORP Glutamate decarboxylase OS=Parabacteroides merdae CL09T00C40 GN=HMPREF1078_01329 PE=3 SV=1	2.1	479
R6JQ11;Q8A0Z8;Q64P24;Q5L8W2;F7LWL7;D4WVX3;D4VHF4;C3QZ68;A0A016N3I9;A0A016I3F9;A0A016E305;A0A016AZK1;A0A015YJL5;A0A015QHE2;A0A015PSV4;A0A015PDF4;A0A081TU65	R6JQ11_9BACE Asparagine--tRNA ligase OS=Bacteroides ovatus CAG:22 GN=asnS PE=3 SV=1	6.6	467
A0A016F348;A0A015XKB6;A0A015PDG1;Q64P62;Q5L8Z8;F7LWI1;A0A016N331;A0A016I3N3;A0A016B6G4;A0A015QHF9;A0A015P575;K6B115;K5YDC2;A0A081TWJ6	A0A016F348_BACFG Malate dehydrogenase OS=Bacteroides fragilis str. 1007-1-F #10 GN=mdh PE=3 SV=1	17.3	313
F7LUD1;A0A081U009;A0A016N4W7;A0A016IER1;A0A016E051;A0A016C9M6;A0A015ZCZ9;A0A015RHS4;A0A015PFH0	F7LUD1_9BACE Uncharacterized protein OS=Bacteroides sp. 2_1_56FAA GN=HMPREF1018_03730 PE=4 SV=1	7	616
A0A016IEY9;R6JQJ3;D4WZI1;D4VFM9;C3QPK9;K1FUY7;F7LTS8;A0A016N5U9;A0A016E0E0;A0A016B878;A0A015XN96;A0A015RI56;A0A015PVA7;A0A015PFU6	A0A016IEY9_BACFG Peptidase S46 family protein OS=Bacteroides fragilis str. S23L24 GN=M139_3037 PE=4 SV=1	2	691
F7LIY2;A0A016NEQ8;A0A016IF00;A0A016FF17;A0A016ETX1;A0A015YVZ8;A0A015RQZ3;A0A015R4H9;A0A015PG86;D4VAA9;A0A076J320	F7LIY2_9BACE L-aspartate oxidase OS=Bacteroides sp. 2_1_56FAA GN=HMPREF1018_00078 PE=4 SV=1	2.9	523
A0A015TN19;A0A015PGC9;F7LVY8;A0A017NYZ1;A0A016N5H0;A0A016JFB1;A0A016E140;A0A016CAA3;A0A015XNB2;A0A015RAL3;W6P967;R6KEI8;C3R1J1;E1KPQ1	A0A015TN19_BACFG 2-amino-3-ketobutyrate coenzyme A ligase OS=Bacteroides fragilis str. 3783N1-2 GN=kbl PE=4 SV=1	27.9	391
Q8AA39;Q64T65;Q5LC76;K1FW94;F7LRC8;A0A016N8I6;A0A016I7M1;A0A016F7L7;A0A016CB13;A0A016AYV5;A0A015RBR2;A0A015QL09;A0A015PH88;R6J872;D4WQ37;D4VGT3;C3QYX9	SYFB_BACTN Phenylalanine--tRNA ligase beta subunit OS=Bacteroides thetaiotaomicron (strain ATCC 29148 / DSM 2079 / NCTC 10582 / E50 / VPI-5482) GN=pheT PE=3 SV=1	4.1	820
F7LLN5;A0A016NBA3;A0A016KII1;A0A016GR33;A0A016G6M0;A0A016B7L0;A0A015YTE3;A0A015RN79;A0A015RGK0;A0A015PLK8;K6ATF7;W2C904;R5ICZ2;K5YZK3;A0A081U9I4;D4X1G2;D4VLA5;C3QSL8	F7LLN5_9BACE Uncharacterized protein OS=Bacteroides sp. 2_1_56FAA GN=HMPREF1018_01026 PE=4 SV=1	1.7	762
K6AYQ2;K5Z453;K1GDL2;F7LLM9;A0A016NB98;A0A016KJA0;A0A016G6L5;A0A016FR65;A0A016B7K6;A0A015XM12;A0A015RGJ5;A0A015QJG2;A0A015PLN9;D4V9B2;C3QSL3;D4X1G7;D4VRR0	K6AYQ2_9PORP Uncharacterized protein OS=Parabacteroides merdae CL09T00C40 GN=HMPREF1078_03004 PE=3 SV=1	3.4	435
Q59199;F7LLJ5;A0A081TMT4;A0A016NAC6;A0A016IKJ9;A0A016FYV4;A0A016EC45;A0A016CFJ2;A0A015ZJV8;A0A015SE21;A0A015Q1K9;A0A015PLS0	G3P_BACFR Glyceraldehyde-3-phosphate dehydrogenase OS=Bacteroides fragilis (strain YCH46) GN=gap PE=3 SV=2	6.6	333
A0A081TVV3;R6K832;Q8A004;Q64XV7;Q5LH03;F7LLE1;C3QSH8;A0A016NDX0;A0A016ICB9;A0A016G723;A0A016FRK5;A0A016B7V3;A0A015YTJ0;A0A015QH71;A0A015Q1Z0;A0A015PLY2;D4WYP4;D4VJL9	A0A081TVV3_BACFG Phosphoribosylaminoimidazole-succinocarboxamide synthase OS=Bacteroides fragilis GN=purC PE=3 SV=1	7.7	313
R6JGW0;Q8A1D5;Q64Z17;Q5LI12;K1GSL0;F7LJA4;D4WQS2;D4VIC9;C3QY27;A0A081TYW1;A0A078S407;A0A016NBQ3;A0A016KJY7;A0A016HRV9;A0A016BFY3;A0A015XNN9;A0A015TUH5;A0A015RHU3;A0A015PN56;R5D1P0;F9D2C6;E1KUG5;D5EVZ3;D1PDS5;W2C4A5;D4VAU8;A6KYP1	R6JGW0_9BACE Orotate phosphoribosyltransferase OS=Bacteroides ovatus CAG:22 GN=pyrE PE=3 SV=1	7.5	212
A0A016E754;A0A016CGT6;A0A015QKF6;A0A015PPK5;F7LKN2;A0A081UAB2;A0A016NCV6;A0A016ID93;A0A015YUU2	A0A016E754_BACFG Uncharacterized protein OS=Bacteroides fragilis str. 1007-1-F #10 GN=M104_0713 PE=4 SV=1	6.6	273
A0A016N233;A0A016KEE3;A0A016HEW9;A0A015QT03;Q64NN5;Q5L8D6;F7LUV9;A0A081UFT3;A0A016EHU0;A0A016AU90;A0A015RFE6;A0A015PRY6;D4VBA3;A6KYH0;A0A076IVP8	A0A016N233_BACFG DNA-directed RNA polymerase subunit alpha OS=Bacteroides fragilis str. 3783N1-6 GN=rpoA PE=3 SV=1	12.6	317
R6JQA3;Q8A0Z4;Q64P29;Q5L8W7;F7LWL2;D4WVY9;D4VHG7;C3QZ83;A0A081TU70;A0A016N2V8;A0A016I3J4;A0A016FX62;A0A016AZJ5;A0A015XDA0;A0A015RFW0;A0A015PSU8;A0A015PDD8;K1G3D8	R6JQA3_9BACE 30S ribosomal protein S2 OS=Bacteroides ovatus CAG:22 GN=rpsB PE=3 SV=1	9	278
F7LTD8;A0A081TV31;A0A016N4T4;A0A016JDV4;A0A016HGG2;A0A016DUM9;A0A016B7U5;A0A015ZJK8;A0A015ZCQ2;A0A015QV48;A0A015QIT5;A0A015PUE7	F7LTD8_9BACE Uncharacterized protein OS=Bacteroides sp. 2_1_56FAA GN=HMPREF1018_03406 PE=4 SV=1	7.1	154
F7LWB5;A0A081UII2;A0A016N6S4;A0A016KGV3;A0A016EKS4;A0A016E244;A0A015XG56;A0A015QWG5;A0A015QEX6;A0A015PV45	F7LWB5_9BACE Diphosphate-fructose-6-phosphate 1-phosphotransferase OS=Bacteroides sp. 2_1_56FAA GN=HMPREF1018_04252 PE=4 SV=1	2.2	547
K1FWW1;F7LTX2;A0A081TPJ7;A0A016N510;A0A016JEU1;A0A016G117;A0A016C9C7;A0A015ZDM1;A0A015RHQ0;A0A015QWD0;A0A015PVE9;U5C5K8;R6JDJ9;D4WQJ1;D4VKN8;D4V3X2;C3QNH2;K5ZPR0;K5Y9D0;R5I4C1;R5CWX6;J6GTY8;V2Q7X6;D5ES69	K1FWW1_BACFG Signal recognition particle protein OS=Bacteroides fragilis HMW 615 GN=ffh PE=3 SV=1	3	439
A0A016E535;A0A016CD55;A0A015ZHM2;A0A015SBZ3;A0A015R042;A0A015PZE7;F7LP02;A0A016N821;A0A016I9X3	A0A016E535_BACFG Starch-binding associating with outer membrane family protein OS=Bacteroides fragilis str. 1007-1-F #10 GN=M104_3980 PE=4 SV=1	3.4	536
R6K4J3;F7LM51;D4X0Z4;D4VNR1;C3QQP6;A0A016NAV9;A0A016KHV7;A0A016FZQ2;A0A016EQY0;A0A016E5M8;A0A016B343;A0A015SDH4;A0A015R1J2;A0A015Q125;D4V4A3	R6K4J3_9BACE Uridine phosphorylase OS=Bacteroides ovatus CAG:22 GN=BN541_02067 PE=4 SV=1	13.7	292
Q64XS0;A0A016IKN9;A0A016DDC1;D4VED9;R6K807;F7LLI5;D4X058;D4VR16;C3QSJ5;A0A081UAY4;A0A016NAC0;A0A016JAP0;A0A016EC38;A0A016CFI3;A0A015ZNG9;A0A015RNK2;A0A015R237;A0A015Q1K1;A6L3K7;A0A076IRJ5	RISB_BACFR 6,7-dimethyl-8-ribityllumazine synthase OS=Bacteroides fragilis (strain YCH46) GN=ribH PE=3 SV=1	9.8	143
Q64XP2;Q5LGU0;K1GVH2;F7LLL3;A0A081TMU9;A0A016NAE0;A0A016JK73;A0A016FQX4;A0A016EC58;A0A016D8J7;A0A016B3N9;A0A015RNH1;A0A015R213;A0A015Q1N7	NAGB_BACFR Glucosamine-6-phosphate deaminase OS=Bacteroides fragilis (strain YCH46) GN=nagB PE=3 SV=1	11.1	270
F7LXD3;D4WVE7;D4VMW3;C3QWD9;A0A016NG55;A0A015Q9R4;A0A015MYM2;F7LX93	F7LXD3_9BACE Uncharacterized protein OS=Bacteroides sp. 2_1_56FAA GN=HMPREF1018_04777 PE=4 SV=1	52.9	459
R6J3Z2;Q8A624;K1FR98;F7LSN6;D4VQP2;C3QWX2;A0A081TLN0;A0A016N3L2;A0A016JCN9;A0A016FYU5;A0A016B777;A0A016AVQ4;A0A015UW94;A0A015R8P4;A0A015QUD0;A0A015QD43	R6J3Z2_9BACE ATP-dependent 6-phosphofructokinase OS=Bacteroides ovatus CAG:22 GN=pfkA PE=3 SV=1	4.9	326
F7LSN2;A0A081U6Y5;A0A016N365;A0A016ICZ8;A0A016E4J0;A0A016C869;A0A015YKA8;A0A015VB59;A0A015R8P7;A0A015QUH1;A0A015QDB3	F7LSN2_9BACE Citrate synthase OS=Bacteroides sp. 2_1_56FAA GN=HMPREF1018_03127 PE=3 SV=1	2.9	447
R6J9V5;P94316;F7LSZ6;D4X2R5;D4VQU5;A0A081UJI0;A0A016N5C4;A0A016KFC6;A0A016FYG5;A0A016EJI4;A0A015XL87;A0A015R8V2;A0A015QUP2;A0A015QDE7;C3QX18;D4VC22;A0A076IXH9	R6J9V5_9BACE Glutamate dehydrogenase OS=Bacteroides ovatus CAG:22 GN=BN541_03984 PE=3 SV=1	17.1	445
F7LW73;D4X389;D4VTG2;C3R1Q2;A0A016N768;A0A016IFU0;A0A016EVX1;A0A016E711;A0A016B9K2;A0A016AYB2;A0A015QX18;A0A015QKD5	F7LW73_9BACE Glutaminyl-tRNA synthetase OS=Bacteroides sp. 2_1_56FAA GN=HMPREF1018_04442 PE=3 SV=1	2.2	579
A0A015QVR3;W2C3B1;J6H133;R6J8E2;F7LUC8;D4WUH6;D4VN55;C3QNR7;A0A081U006;A0A076IR53;A0A016N5Y3;A0A016KG09;A0A016HJ33;A0A016B8M2;A0A015XM60;A0A015S8F0;D4VEF8	A0A015QVR3_BACFG Sodium ion-translocating decarboxylase, beta subunit OS=Bacteroides fragilis str. 1007-1-F #8 GN=M101_3098 PE=4 SV=1	5.1	356
A0A016ND96;A0A016DXK7;A0A015SEN9	A0A016ND96_BACFG Starch-binding associating with outer membrane family protein OS=Bacteroides fragilis str. 3783N1-6 GN=M119_0687 PE=4 SV=1	1.5	467
A0A016JIQ5;A0A015SKC4	A0A016JIQ5_BACFG Outer membrane transport family protein OS=Bacteroides fragilis str. S23L24 GN=M139_1644 PE=4 SV=1	1.8	556
D4WVD4;C3QWC5;A0A016NF93;A0A015TH79;F7LXB7;A0A015MYI2	D4WVD4_9BACE Rhs element Vgr protein OS=Bacteroides xylanisolvens SD CC 2a GN=BN891_18440 PE=4 SV=1	8.5	587
K6B161;D4V806;A0A015U2M7	K6B161_9PORP Alpha-glucan phosphorylase OS=Parabacteroides merdae CL09T00C40 GN=HMPREF1078_01705 PE=3 SV=1	1.6	852
K6BD62;D4V7Z9;A0A015U2N0	K6BD62_9PORP Ferritin OS=Parabacteroides merdae CL09T00C40 GN=HMPREF1078_01712 PE=3 SV=1	24.4	160
Q8A8R2;K6B166;D4V801;A0A015VSV7	GPMA1_BACTN 2,3-bisphosphoglycerate-dependent phosphoglycerate mutase 1 OS=Bacteroides thetaiotaomicron (strain ATCC 29148 / DSM 2079 / NCTC 10582 / E50 / VPI-5482) GN=gpmA1 PE=3 SV=1	6.4	249
A0A015XEB2;K6A437;D4V808	A0A015XEB2_BACFG Methylglyoxal synthase OS=Bacteroides fragilis str. 3998T(B)3 GN=M125_2319 PE=4 SV=1	11.7	163
F7LWH0;D4X094;D4VLD1;C3QN52;A0A016I3J1	F7LWH0_9BACE Uncharacterized protein OS=Bacteroides sp. 2_1_56FAA GN=HMPREF1018_04310 PE=4 SV=1	28	593
F7LVV0;D4X093;D4VLD2;A0A016ICG7	F7LVV0_9BACE Uncharacterized protein OS=Bacteroides sp. 2_1_56FAA GN=HMPREF1018_04311 PE=4 SV=1	26.1	696
F7LVV3;D4VLD5;C3QN48;A0A016ICL1	F7LVV3_9BACE Uncharacterized protein OS=Bacteroides sp. 2_1_56FAA GN=HMPREF1018_04314 PE=4 SV=1	5.8	379
A0A016KFH1;C3QN50;F7LVV1;D4X092;D4VLD3	A0A016KFH1_BACFG Putative surface layer protein OS=Bacteroides fragilis str. S23L24 GN=M139_4062 PE=4 SV=1	18.9	334
F7LVV2;C3QN49;A0A016KFK7	F7LVV2_9BACE Uncharacterized protein OS=Bacteroides sp. 2_1_56FAA GN=HMPREF1018_04313 PE=3 SV=1	5.1	685
A0A016NEQ3;A0A078QS43	A0A016NEQ3_BACFG RHS Repeat family protein (Fragment) OS=Bacteroides fragilis str. 3783N1-6 GN=M119_4776 PE=4 SV=1	1.5	979
F7LXD2;D4WVE6;D4VMW2;C3QWD8;A0A016NEX5;F7LX92;A0A015PQD0	F7LXD2_9BACE Uncharacterized protein OS=Bacteroides sp. 2_1_56FAA GN=HMPREF1018_04776 PE=4 SV=1	72.9	155
V0MAX4;X4BIC3;K8QPC9;A0A066GBT6;A0A064VSF0;V3RDK7;V3GAC8;U7AZ04;S7IN78;S7GY71;S2H7I3;S2GLG4;S2G1U9;S2FDZ2;S1U8J4;S1TRU3;R4Y7J3;M7Q9B2;J2I3Y3;J2C562;A0A081M2X3;A0A066L4P0;A0A066IVQ3;A0A066EXU1;A0A065XK61;A0A065QR67;A0A065KVJ1;A0A065EGX9;A0A031TTC2;V3D1T0;X4ZYE2;X4WUD9;X4VW32;X4Q4R3;X4FDK2;X4DSR0;X4DBF0;X4BCS8;X3GLS8;V7WW46;V7UM82;V7TUQ0;V2MT82;V2KCY9;V1XEK9;V1VPV0;V1N209;V1L260;V1I4U3;V1EHP2;V0M9D…	V0MAX4_SALET Aldehyde dehydrogenase EutE (Fragment) OS=Salmonella enterica subsp. enterica serovar Agona str. SA-2 GN=SEEACDC2_11090 PE=4 SV=1	7.6	236
S4HV24;A0A085H8H4;P02938;Y1D7H7;X7QFM4;X4WIM7;X4W9Z1;X4PIH3;X4F554;X4D822;X4BKH9;X4AUH9;X3GKZ5;W7NFT0;W1GID0;V7W8T9;V7U775;V7TGH2;V3SST9;V3P1T6;V3GW55;V3GCH0;V3EFN0;V3A9U4;V2S6Q5;V2JHW9;V1YWI7;V1WX61;V1WP85;V1MQT4;V1LDZ3;V1IDB3;V1DQW0;V0VKJ9;V0UG96;V0T4Q6;V0S8W3;V0MP71;V0LUR1;V0K0Z2;V0J9E5;U9Z492;U7ASR8;U6N6G3;U1BPT3;U0Z1H2;U0V4W5;U0UVI3;U0UES1;U0R540;U0M8Q4;T9RMC7;T9KBR5;T9G1F8;T9BS09;T9ARW9;T8Y…	S4HV24_SALEN Putative murein-lipoprotein (Fragment) OS=Salmonella enterica subsp. enterica serovar Enteritidis str. 2009K0958 GN=A673_04975 PE=4 SV=1	43.3	60
Q7N9B1;Q7MYE8;A0A022PCC2;V3T4F8;Q8ZAN8;Q66FQ9;Q1CN86;Q1C1T4;M4TMP5;I8JXC5;I7UQ61;I7MSA9;I6JJP9;E0T5S0;D0Z9S5;C5BGM7;B0A5C7;A7FNJ0;A4TS36;A0A094WAZ9;A0A084XA83;A0A080KJL5;A0A076LIV9;A0A081RUR2;B6RBI4;B6RBI3;X2H1L6;A0A080LJG9	EFTU1_PHOLL Elongation factor Tu 1 OS=Photorhabdus luminescens subsp. laumondii (strain TT01) GN=tuf1 PE=3 SV=1	0	394
A0A022PIF6	A0A022PIF6_PHOLU 50S ribosomal protein L7/L12 OS=Photorhabdus luminescens BA1 GN=rplL PE=3 SV=1	11.6	121
A0A023CUF1;R9GAE3	A0A023CUF1_9LACO Pyruvate kinase OS=Lactobacillus sucicola DSM 21376 = JCM 15457 GN=JCM15457_374 PE=3 SV=1	2.6	586
A0A023CUG7	A0A023CUG7_9LACO SSU ribosomal protein S1p OS=Lactobacillus sucicola DSM 21376 = JCM 15457 GN=JCM15457_389 PE=4 SV=1	7.2	405
U2HQH9;A0A061CCQ3;A0A061C9Y7;A0A061BML9;A4ZH26;E7FMQ3;A0A087PVI9;R9GAX2;A0A023CW00;S2SA74;K6S4A2;K6R561;K6R2E7;F2MKC9;C7TBW0	U2HQH9_9LACO Universal stress protein OS=Lactobacillus jensenii MD IIE-70(2) GN=N581_04145 PE=3 SV=1	8.2	146
A0A023CWE0	A0A023CWE0_9LACO Glyceraldehyde-3-phosphate dehydrogenase OS=Lactobacillus sucicola DSM 21376 = JCM 15457 GN=JCM15457_819 PE=3 SV=1	9.5	337
A0A023CXK3	A0A023CXK3_9LACO Phosphoenolpyruvate-dihydroxyacetone phosphotransferase OS=Lactobacillus sucicola DSM 21376 = JCM 15457 GN=JCM15457_1542 PE=4 SV=1	9.7	331
V6IGS4;U9WXH8;S9NTN5;S9JPE5;S9I0E4;S9HFS8;S9F057;S8Z072;S8RHF7;S8R100;S8NIR3;S8KJ49;S8GBC1;R4Z912;Q5XED6;Q5M2B2;Q48VV0;Q3K3X0;Q3DCN3;Q3CZ34;Q1JJ63;Q1J917;Q03IF0;P66345;P66344;P66343;P66341;P0DE63;P0DE62;M1Y0C2;K4Q6N3;I5BJ93;E4STH0;C0MCA9;C0MBW5;B9DSU9;B5XJ35;B4U4Z9;A2RC13;A0A098QNE2;A0A077BUP2;A0A074J0W2;A0A030Q2M4;A0A030NG85;A0A030N3M4;A0A030JXD4;A0A030EKU7;A0A029T8D4;A0A023VLR9;A0A023SH89	V6IGS4_STRAG 30S ribosomal protein S10 OS=Streptococcus agalactiae MRI Z1-038 GN=rpsJ PE=3 SV=1	14.7	102
E8K334;A0A081PZY8;X8KF29;V8IEN6;S7Z083;I0Q513;F5VTZ2;D4FU91;V8I250;U5WGE2;Q9ZHB9;N1WTP7;M5KKK2;L0S7R2;J1TVN2;J1S505;J1PPG2;J1BDR6;J0ZK45;I0W4A1;H7KDT2;G6VN68;G6VAU1;G6V4V4;G6RAY5;G6PUK0;G6MSI6;C1CFN7;B2E316;A0A098ZPN0;I1ZKM2;E8JUM8;E7SCW3;V6IDU6;S9MLZ7;S9J0C0;S9IM80;S9I083;S9EWJ7;S9AE05;S8SHI7;S8REN5;S8PNK5;S8JF81;R4ZAW1;Q3DF00;Q3D2V7;M1XN36;I5BKJ4;A0A075N2H5;F0INW4;M7DH32;M2KDP9;M2FKA5;J3AKI1;M7…	E8K334_9STRE Cell division protein FtsZ OS=Streptococcus infantis ATCC 700779 GN=ftsZ PE=3 SV=1	3.4	417
G6MUY9;Q9Z6H4;Q9CFJ0;Q02Y87;J1TFG6;J0VXK1;A0A089XQM6;J3AJA7;X8HC33;I0SG30;X5JZR9;V8IEE9;V8HTQ2;V6IHQ6;V4QRW3;U9WM45;U5WE94;S9MBV0;S9II56;S9HXW3;S9H636;S9D6A1;S8YZL1;S8SV35;S8SIU2;S8NEZ9;S8KKM2;S7XSU9;R4ZC98;Q8E5M8;Q8DZX7;Q5XC20;Q48TF6;Q3K1C0;Q3DC79;Q3D2J0;Q1JLL1;Q1JGP6;Q1JBM8;Q1J6G5;Q04JQ8;P64300;P64299;P64298;P64297;P0DB55;P0DB54;N1X241;M5KE41;M1Y1B4;L0S944;K4QCK7;J1V2G8;J1IGJ8;J0YND2;I5BM53;I0W…	G6MUY9_STREE GMP synthase domain protein OS=Streptococcus pneumoniae GA18523 GN=SPAR54_2197 PE=4 SV=1	4.1	268
V6IC77;V4QQ22;S9M878;S9J4S2;S9IIG8;S9HFP0;S9DIV4;S9A978;S8SQP8;S8R4G5;S8NP16;S8J9G0;R4Z809;Q8E7S9;Q8E2C2;Q3K3V7;Q3DCL9;Q3D1G8;Q03IG3;M1XZ30;K4QC33;I5BJ80;E4STF7;C0MCC2;C0M9H3;B9DSW2;B4U512;A0A074IW67;A0A023VMM1;X8KGZ6;X8H7W7;V8IF89;V8I1A3;U9XB88;U5WGL1;S7XLG2;Q9A1W2;Q97SV1;Q8DS25;Q8CWV4;Q7CNP5;Q5XEC3;Q5M2C5;Q5LXS3;Q48VT7;Q1JP05;Q1JJ50;Q1JE46;Q1J901;Q04MM4;P0DE57;P0DE56;N1XJM4;M7DPF5;M7DCH7;M5KHI6…	V6IC77_STRAG 50S ribosomal protein L5 OS=Streptococcus agalactiae MRI Z1-038 GN=rplE PE=3 SV=1	15	180
H7KBU4;A4VVU5;X8KI50;X8HC77;X5KHJ8;V8I9X2;V8HTR6;V6IF15;V4QVD4;U9WW65;U5WFF8;S9MKD1;S9I9B9;S9I883;S9HEE7;S9EDJ6;S8Z5V9;S8SJW4;S8RFF8;S8NDI5;S8JA40;S7XLT8;R4Z916;Q8DV20;Q5XCU0;Q5M472;Q5LZL9;Q48U92;Q3K0D0;Q3DD57;Q3CYL8;Q1JME8;Q1JHJ5;Q1JCH0;Q1J7B6;Q04KW7;Q03KJ1;P66116;P66114;P66113;P66112;P66111;P66110;P0DE19;P0DE18;N1XAZ9;M7DHH6;M7DDR4;M5KG05;M2LX78;M2GQ02;M1XZQ2;L0S5M5;K4QCH2;J3JP20;J1SAN3;J1PW09;…	H7KBU4_STREE 50S ribosomal protein L20 OS=Streptococcus pneumoniae GA06083 GN=rplT PE=3 SV=1	13.5	89
R6BCP0;K7RLZ4;K0CQI1;U4M4N1;Q8P5Z0;F5Y311;A0A099Q836;A0A098K3Z6;A0A023Y0D1;F1T8C8	R6BCP0_9CLOT Glyceraldehyde-3-phosphate dehydrogenase type I OS=Clostridium sp. CAG:169 GN=BN513_00220 PE=4 SV=1	13.1	107
X8KCY5;X5JZN0;V8IG09;V8I4E1;V6IDH2;U5WGD2;S9NMJ5;S9JMQ8;S9I2S7;S9H9Y1;S9EID4;S9AKC9;S8SJ56;S8RLL2;S8NG93;S8KUZ0;S7Z087;R4Z8D6;Q8VVB5;Q8E643;Q8E0G9;Q5LZF1;Q3K1U2;Q3DC47;Q3CZR1;Q04JB4;Q03KA9;P0A3Y4;P0A3Y3;N1WXA8;M5KJJ9;M1XXT3;L0SBE9;J1UY02;J1TVM2;J1GQ56;J1E7S9;J0ZK36;I5BLH9;I1ZKQ1;I0W475;I0Q082;H7KEH1;G6VN58;G6V4U4;G6RAX5;G6PUJ1;G6MSH6;F0INT1;E8K343;E8JSA4;E7SCT7;E4SPI6;D4FU77;C1CSS1;C1CLZ5;C1CFM7;…	X8KCY5_9STRE 2,3-bisphosphoglycerate-dependent phosphoglycerate mutase OS=Streptococcus sp. CM6 GN=gpmA PE=3 SV=1	14.8	230
Q1JHN7;C0MH19;C0M718;B4U2D9;A2RFC4;A0A074IXN6;U9W4E4;Q9A0I9;Q8P1K6;Q5XCY2;Q48UD5;Q1JMJ1;Q1JCL5;Q1J7G1;P0DA03;P0DA02;K4Q7Q0;B5XKP9;A0A098QKC7;A0A030Q928;A0A030NH19;A0A030N541;A0A030K0V1;A0A030EXF2;A0A029WC20;A0A029UTF1;A0A029T2S3;A7DUW7;A6PY06;A6PXY6;X5KD34;V6IGU5;V4SM62;S9NMS4;S9JMJ2;S9IIN9;S9I2K1;S9EUD1;S9AKK0;S8SVA2;S8SIZ4;S8Q0P1;S8KV64;Q8E5V0;Q8E074;Q3K1J7;Q3DKM8;Q3DH16;Q3D0H7;P95787;M7DN19;M7…	ATPA_STRPD ATP synthase subunit alpha OS=Streptococcus pyogenes serotype M2 (strain MGAS10270) GN=atpA PE=3 SV=1	11	501
Q4VRB8;N1XCZ4;X8H8D0;U9WKV2;Q9A1U1;Q8P2Y3;Q5XE97;Q48VR1;Q1JJ23;Q1JE20;Q1J8X1;P0DF31;P0DF30;K4Q7J7;I0SAU8;F9P819;F5U269;F0IPD1;C0MEE3;C0M7C8;B9DSZ5;B5XJ72;B4U047;A8AZI3;A3CKD3;A2RC51;A0A098QN90;A0A077BWE9;A0A030Q371;A0A030NFP1;A0A030N5I1;A0A030K087;A0A030GXL8;A0A030ELU8;A0A029YSY4;A0A029WJ96;A0A029UA21;A0A029T4F2;I1ZJS5;E7S7U0;E8JVS6;X5KBS6;V6IGW2;S9MF37;S9JLW8;S9IHJ5;S9I9Q2;S9EK16;S8YZJ0;S8RDV6;S…	Q4VRB8_STREE RNA polymerase beta subunit (Fragment) OS=Streptococcus pneumoniae GN=rpoB PE=3 SV=1	2.3	659
Q1KRI3;Q1KRH7;Q1KRH4;Q1KRH3;Q1KRG9;B9UZ91;Q9EW14;Q9ETP9;Q9ETJ2;Q9ETJ1;Q9ETE5;B3VL89;K9JPV2;K9JPP7;K9JPK9;K9JML0;K9JMI0;E4STT0;A0A074IZ48;U9WBN2;Q99YU9;Q1JAS9;K4QAZ4;A0A098QFY0;A0A077BYZ0;A0A030Q4H0;A0A030NIT9;A0A030N856;A0A030K3C6;A0A030ELM6;A0A029WG61;A0A029UJP7;A0A029T7P9	Q1KRI3_STRSL Glucose kinase (Fragment) OS=Streptococcus salivarius GN=glcK PE=4 SV=1	12.8	156
Q3DCM6;Q3D1H5;V6ICZ0;U9WZC7;S9M479;S9JIQ4;S9J305;S9IFX4;S9DFC2;S8YZX2;S8SKF2;S8RE66;S8NP10;S8JCL2;R4ZBM7;Q5XEC9;Q48VU3;Q3K3W3;Q1JP11;Q1JJ56;Q1JE52;Q1J908;P66559;P66558;P66557;P66555;P0DE91;P0DE90;M1XNM3;I5BJ86;A2RC20;A0A098QMM0;A0A077BY38;A0A074J093;A0A030Q348;A0A030NDP6;A0A030N4S2;A0A030JXM5;A0A030EM65;A0A029W9C6;A0A029UCA8;A0A029T8S9;J0ZPZ8;A0A081PYV7;J3JQD5;X8KEU4;X8H845;V8IFG8;V8I2B1;V4Q8M5;U…	Q3DCM6_STRAG 30S ribosomal protein S3 OS=Streptococcus agalactiae CJB111 GN=rpsC PE=3 SV=1	27.9	208
A0A031K376	A0A031K376_9SPHN Bifunctional proline dehydrogenase/pyrroline-5-carboxylate dehydrogenase OS=Novosphingobium resinovorum GN=BV97_00142 PE=3 SV=1	1.9	1220
T4J625;S0QGQ3;S0PX10;S0PKG0;S0KWK9;R3T204;R2WRH3;R2R9I3;R2Q9E8;R2PZE5;R2ASH6;R1ZDS7;R1Y690;L2RYV4;L2QST4;L2IJU7;A0A099R947;A0A031KQR3;A0A031KGR8;E4ILG2;X6STU9;U7RTY4;S7U7F3;S4F9C0;S0S3C8;R3XBV3;R3WRF8;R3WF97;R3JQQ6;R3DZG2;R3CTG3;R2Z758;R2VG23;R2TJT3;R2TEH6;R2RMC8;R2Q3H0;R2PH81;R2PFZ6;R2KIC7;R2JAE0;R2IAR9;R2HHC9;R1VC72;R1PHJ3;Q834V5;K4YRB3;I6S3P6;E2YV48;E2Y2G4;E0H763;C9CJX4;C2JK31;C2H523;A0A099HGX…	T4J625_PEPDI Glyceraldehyde-3-phosphate dehydrogenase, type I OS=Peptoclostridium difficile Y384 GN=QQG_5921 PE=3 SV=1	9.2	336
T4JK53;S0Q835;S0Q3X3;S0P5Y1;S0JR95;R3SL38;R2UGK1;R2QXE2;R2AR14;R2A694;R1X2Y7;Q3XX23;L2S0R4;L2QTM0;L2IHY4;E4IDX1;A0A031KW70;A0A031KKG4;R2P5W1;C9CP51;R2SB14;S0KV99;R2PHK3;R3TPT7	T4JK53_PEPDI Elongation factor Tu OS=Peptoclostridium difficile Y384 GN=tuf PE=3 SV=1	0	395
T4JLE2;S0PTV2;S0PNR0;S0LJK7;S0KMQ7;S0K3H0;R3Q6B9;R2XKB0;R2X400;R2S712;R2RIV6;R2R921;R2QIL1;R2QCS1;R2PZ21;R1ZZR8;R1Z411;R1YW51;L2S1G0;L2QPK4;L2IJH5;I6T136;E4IGD8;A0A099R4L4;A0A031KUI3;A0A031KKH5;G2RJ37;A3F3I0;W4BJH0;M9LZR9;H3SLF8;A0A090ZZR6;A0A089MQC9;T5HEI6;Q65I20;L0BN24;J7JWJ2;F4E3V7;A0A086SIY5;A0A076GHA7;A0A066ZNH6;A0A063X9W4;M4KSQ4;P08821	T4JLE2_PEPDI DNA-binding protein HU 1 OS=Peptoclostridium difficile Y384 GN=hupA PE=3 SV=1	15.4	91
T4IWG6;S0RYC8;S0QBI1;S0PQC6;S0LM99;R3Q410;R2ZEQ9;R2WMQ3;R2RZ15;R2Q6X9;R2AQX0;R1Y0D0;R1WZJ0;Q8GR70;Q3XX08;L2RX54;L2QIZ5;L2K2C3;L2IJI4;I6SD94;E4IEC2;A0A099RE01;A0A031KP37;A0A031KLN4;R2MV28;R2Q666	T4IWG6_PEPDI Enolase OS=Peptoclostridium difficile Y384 GN=eno PE=3 SV=1	0	432
T4J272;S0PXD8;S0PNC6;S0JUZ6;R3SIW6;R2X0Y2;R2N8X1;R2B075;R1ZU17;R1Z0E5;L2RWI3;L2QIZ9;L2IKL8;I6S1Q9;E4IEC5;A0A099RE85;A0A031KQZ2;A0A031KPC8;S0RNS9;R2SCD2;R3W3E9;Q8KHX4;R2NZ56;C9CNK0;S0P099;R2QM49;R2QJP8	T4J272_PEPDI Glyceraldehyde-3-phosphate dehydrogenase OS=Peptoclostridium difficile Y384 GN=QQG_6232 PE=3 SV=1	24	333
T4JFC2;S0QF32;S0PYP1;S0LJ29;S0KI17;S0J5G6;R3S8W0;R2UTB2;R2RLQ5;R2RKJ6;R2R720;R2QDX9;R2QC56;R2PTW0;R2AUZ0;R1ZK03;R1WQ25;L2RQM7;L2QF76;L2IGG5;I6SX62;E4II20;A0A099R6E1;A0A031KVD3;A0A031KRF1;R2PFD9;C9CQR4	T4JFC2_PEPDI DNA protection during starvation protein OS=Peptoclostridium difficile Y384 GN=dps PE=3 SV=1	8.4	155
Q6EH14;R2S529;X6SRB9;U7RQA7;T4J984;S7VHE8;S4FJI1;S0PTH7;S0NGX4;S0LL13;S0LBG9;S0JTQ2;S0JPF1;R3X4W4;R3SPE3;R3LV66;R3EAP1;R3CPP5;R3BCJ6;R2UBE2;R2SKM5;R2QFP0;R2ML56;R2KWQ9;R2J0T2;R2I760;R2HB99;R1Z515;R1YRR3;R1XUJ1;R1XB58;R1PBH2;Q93EU6;Q3XYG1;L2RSK2;L2QHR0;L2IFA9;I6SVJ8;E4IKH8;E2YS62;E2Y8K5;E0H3A6;C2JMC8;C2H2S0;A0A066Z9T6;A0A059MY98;A0A031KXI7;A0A031KT02;S0KV22;R3WKX6;R3W7Y0;R2T1K1;R2SHW5;S1RME7;S0KV6…	Q6EH14_ENTFL 60 kDa chaperonin (Fragment) OS=Enterococcus faecalis GN=groEL PE=3 SV=1	2.3	524
Q4QZI6;Q9R3V8;D1G4N7;D1G4N5;D1G4N2;Q6WAM2;Q6WAP5;Q6WAM6;Q6WAM4;P24751;P24166;P24164;Q03595;A5X607;W1H7T8;V3RVZ4;V3H4Z2;V3DH21;U7AT27;S7IUE6;S7HF50;S3IWX5;S2GLV6;S2GFG4;S2GCP4;S2G2L5;S1UFX2;S1TKA7;R4YFQ3;M7PXV6;L7ZPJ5;J2TA80;J2LJA6;G0DYX0;A0A089UTH5;A0A084WZU3;A0A066LD14;A0A066J916;A0A066GI14;A0A066GCD3;A0A065XJ52;A0A065QGQ3;A0A065KLE2;A0A065ECZ3;A0A064W9J0;A0A031TDM1	Q4QZI6_KLEPN Glycerldehyde 3-phosphate dehydrogenase (Fragment) OS=Klebsiella pneumoniae GN=gapA PE=3 SV=1	16	150
Y1D5R9;W7PNJ5;W1GZQ3;V3TBB2;V3PB26;V3HA75;V3GGF2;V3D6D2;U7ALS4;S7HC31;S7FP38;S2HDM9;S2G7G5;S2FYQ1;S2FGQ1;S1U1R1;S1TS76;M7Q4H5;K7ZZ87;J2TC35;J1TUJ5;I2BCD8;A0A085I4R8;A0A081LVK2;A0A066LLY2;A0A066JAI1;A0A066GIL6;A0A066F5C6;A0A065XGA2;A0A065QKK5;A0A065KTE8;A0A065E3C5;A0A064WLT2;A0A064IU06;A0A031TF59;Q6D1H9;A0A094R0I4;A0A060B058;S3J611	Y1D5R9_ENTCL Aminoacyl-histidine dipeptidase OS=Enterobacter cloacae UCI 39 GN=P842_00035 PE=4 SV=1	3.5	485
U4DA63;U3YKB2;U3WFU7;T4QYZ1;T4LPM4;T4KSI5;T4H184;T4CBK9;T3ZAR9;T3R2N4;T3BLJ2;T2WET8;Q180Y2;C9XS87;A0A031WJF2;D6KNE1;A3DIL4	U4DA63_PEPDI Peptide chain release factor 1 OS=Peptoclostridium difficile T61 GN=prfA PE=3 SV=1	4.8	354
F5VSI7;E4SRS9;A0A074IZQ5;X8KEM4;X8HBC7;I1ZNZ1;I0S5J6;I0Q1J0;F9PAK1;F5U3I3;F0IQ52;E8JVA5;E7S998;D4FQ16;A0A081QMQ8;V8IF09;V8HSE5;U5WH49;S7XNI6;N1X8S2;M5KZZ6;L0S8P4;J1PZ04;J1JWL7;J1HYQ6;J0ZUF3;J0YWI5;I0W4P1;H7KB19;G6VJY7;G6V1U9;G6R7K0;G6PQU1;G6MQE8;C1CCM3;B2E757;A0A081QRE4;A0A062WR11;J3FAK3	F5VSI7_STROR Conserved domain protein OS=Streptococcus oralis SK255 GN=HMPREF9968_1328 PE=4 SV=1	35.5	62
J0YCK7;G6RBA1;G6PVJ1;J0VUG3;W4KT95;E4STK7;A0A074IRX2;I0Q530;F0IJR3;E8JWT9;V8IFM2;U5WJU1;S7Z048;R0LGF5;N1X8B0;M5L5R1;L0S9Z0;J1TWH9;J1SKD6;J1HQL4;J1B594;H7KEK4;G6VNJ6;G6V463;G6MR51;C1CG24;B2E3M6;A0A081PX09;A0A064BYC4;A0A062WT29;E8K2J9	J0YCK7_STREE Response regulator OS=Streptococcus pneumoniae SPAR55 GN=SPAR55_1744 PE=4 SV=1	9.7	154
J3JP05;X8KJC1;W0GI96;V8IC69;V8I693;U5WEK7;S7YT08;Q97QC6;Q8CWQ9;Q5M427;Q5LZH5;Q04K32;Q03KD6;O34031;N1X875;M5KEI2;L0SAI9;J1TXF9;J1S7C8;J1PSZ3;J1B869;J0ZLP9;I0W399;I0Q186;H7KCP4;G6VM52;G6V392;G6R9X7;G6PT73;G6MUP0;G6KK21;F5VVP8;E8K0H1;E4SPF8;C1CR13;C1CL28;C1CEP8;C1C7S2;C0MHA6;C0M695;B8ZJV6;B5E529;B4U2A0;B2IQ88;B2E585;B1ICA7;A4VZG2;A4VT80;A0A081QR35;A0A074JBS1;A0A062WVI3;X8HD80;V6IH54;V4QRX0;U9WI54;S9…	J3JP05_STRRT 50S ribosomal protein L19 OS=Streptococcus ratti FA-1 = DSM 20564 GN=rplS PE=3 SV=1	23.7	114
W7HS86;W0CM94;Q81VT2;Q814C4;Q73F98;Q6HPR0;Q63H92;C3P9Q3;C3LJ80;C2SV11;C2QM32;C2MUY8;C1ET37;B9IZJ2;B7JKB7;B7HQU2;B7HJ46;A7GK18;A0R8H8;A0A084CQ02;A0A080U335;A0A075KR11;A0A068KJY4;A0A063CLC8;E4RJC1	W7HS86_BACAN Elongation factor Tu OS=Bacillus anthracis 52-G GN=tuf PE=3 SV=1	4.8	395
J0VYM7;J1UU23;X8KGK8;V8IB75;V8HVV4;U5WKY7;Q97NG0;Q8DN74;Q04IA2;L0S886;J1T2F6;J1S0D5;J1AGX8;I1ZPD1;I0W3K9;I0Q2Z7;H7KFB4;G6VP95;G6V5E6;G6RC28;G6PTJ4;G6MNW4;E7S907;D9NLV7;C1CH00;B5E379;B2IMZ0;B2E7S0;B1I9D8;A8AUL5;A0A081R115;A0A081Q754;A0A064C3W1;N1XDJ8;M5KD84;F5VU43;F9VB88;A0A098CVR0	J0VYM7_STREE Glucose-6-phosphate isomerase OS=Streptococcus pneumoniae 2072047 GN=AMCSP08_002153 PE=3 SV=1	4.2	383
X8KFK8;X5K537;V8IDM1;V8HZJ8;V6IB41;U5WGQ5;S9M925;S9JY58;S9JQ22;S9IKV0;S9EQR3;S9AGY7;S8R831;S8R4D6;S8PPK7;S8KPD4;S7ZAE1;R4ZBV6;Q3JZJ4;Q3DC68;Q3D050;Q04M43;P64043;P64042;P64041;P64040;N1XC78;M5KGV2;M1Y0I3;L0S8M7;J1V9N0;J1U2P9;J1TEL8;J1EHP4;J0ZBB2;J0YMP3;I5BNF4;I1ZNM1;I0W2V4;I0Q3B8;H7KAZ4;G6VJV9;G6V1S0;G6R7H0;G6PQR2;G6MQB9;G6KIC4;F5VTE6;F0IPU3;E7S9P2;D4FRB8;C1CPU3;C1CIT4;C1CCJ8;C1C5H0;B8ZLJ9;B5E1P5;…	X8KFK8_9STRE Elongation factor P OS=Streptococcus sp. CM6 GN=efp PE=3 SV=1	7.5	186
R0S7L9;R0QAT9;R0RPV0;R0PBS2;R1B229;R0W9G3;R0USC0;R0SJE2;T0X9D8;R0TPG4;R0SIU1;R0R4C6;R0QJT3;R0Q5M8;X5EM21;T2A4H1;T0XV57;T0XPW4;R1BVW8;R1ALM7;R1AA63;R0ZIS0;R0Z2M1;R0YLK6;R0Y848;R0Y835;R0XQ43;R0X5U1;R0W7H9;R0VWZ4;R0VRG8;R0VEN2;R0V1P2;R0UW49;R0TG40;R0SM93;R0SJM0;R0SAE0;R0S1Q2;Q5F5Q8;P64027;P64026;P48864;L5V9R0;L5V3U1;L5UYV4;L5UN18;L5UL17;L5UEL3;L5U357;L5U1J7;L5TJT2;L5TIU6;L5TI83;L5T1X5;L5S213;L5S100;…	R0S7L9_NEIME Elongation factor Tu (Fragment) OS=Neisseria meningitidis 97027 GN=NM97027_0119 PE=3 SV=1	4.2	287
X5M563;W3U504;W3U4S5;W3TZC0;W3TUX3;W3TU74;W3TRF6;W3TEW1;W3TDS2;W3T8Y3;Q8KHX9;Q6FZL2;Q6FZC0;M1N436;J1JLP0;J1JFT1;J1JAM4;J0Q9T8;J0Q3F3;J0PZV4;A0A067XCW9;A0A067XBM6;A0A067X843;A0A067X561;A0A067X1E1;A0A067WYQ6;A0A067WY51;A0A067WTE1;A0A067WK57;A0A067W6V3;N6VKN6;N6UGJ0;M1P204;K8Q1T3;J0Z808;J0RIT6;J0R991;J0R377;J0QMT4;E6YW03;E6YM91;E6YI95;A1USL2;A1USC1;A0A072REG2;A0A072RD49;A0A072RAI5;A0A072R5C0;A0A072R…	X5M563_BARHN Elongation factor Tu OS=Bartonella henselae GN=tuf1_2 PE=3 SV=1	0	391
A0A068AVD8	A0A068AVD8_STRPA Elongation factor Tu (Fragment) OS=Streptococcus parasanguinis GN=tuf PE=4 SV=1	11.3	142
A0A068AX70	A0A068AX70_9STRE Elongation factor Tu (Fragment) OS=Streptococcus pasteurianus GN=tuf PE=4 SV=1	11.3	142
U5L3V6;J7LLR0;A5X6I9;I3RTE0;I3RTD3;Q8L2R4;Q8L2P5;D6BMU6;D6BMU4;A0A068E6H5	U5L3V6_9STAP Glyceraldehyde 3-phosphate dehydrogenase (Fragment) OS=Staphylococcus equorum GN=gap PE=3 SV=1	6.8	177
A0A069E028;Q6N4Q4;Q0C1F4;Q0BYB2;Q07KJ2;E6VBT0;B3QBY2;X6K3N3;W9E704;Q981F7;Q925Y6;M4N068;M4IA15;L0KN86;K0PA74;G9A4S8;G6Y9K9;F7YDU3;F7X2C9;F6DWP7;F6BV54;E8TLH3;A6U842;A0A090GHP9;A0A077HRS8;A0A072CI68;A0A021XCK2;L0H027;D0CUJ1;A3VFF3;Q47JA5;Q2RQV8;Q2RQU6;Q2IXR2;Q134S7;Q134R0;Q0ANN1;U1H5G8;Q211E6	A0A069E028_9RHOB Elongation factor Tu OS=Hyphomonas adhaerens MHS-3 GN=tuf PE=3 SV=1	0	396
Q216X5;Q21C07;E8JTC2;Q2SWC2;A0A072ZWV8;A0A069PTI3	Q216X5_RHOPB Acetyl-CoA acetyltransferase OS=Rhodopseudomonas palustris (strain BisB18) GN=RPC_2005 PE=3 SV=1	2.8	390
D4V4Q7;K5ZSN7;A0A076J502;A0A069S7I9;K5ZKX2	D4V4Q7_BACVU TonB-dependent receptor plug domain protein (Fragment) OS=Bacteroides vulgatus PC510 GN=CUU_2869 PE=3 SV=1	1.1	981
W1U1G8;B1QYI4;Q890N4;A6LPQ4;A0A099ADW1;F7ML78;B2UYA3;A0PXT8;A0A072YLF3;A0A072XMZ2;A6TWJ0;A0A093VUY3;B2TIG8;A3DIZ4;R6H370;D4M4B2;N2BAU9;C5EEV0;T3RYW2;Q250P0;B8G1V8;I4A4J7;Q3A9Q7;Q2RFN9;A4J103;B0TC48;R4KHB3;A5D5I2;B9MQG5;A4XI30;G2PXT4;S8CK36;G2IF70;E8ZP38;C6Q0W6;C1FMV9;B1IGG2;A7FZ77;A5I7L4;F9VM04;Q8R7U6;Q0TMN8;Q0SQD6;P0C2E7;L7EFW6;H7CZB9;F4LSS7;B9DYA1;A7GJ82;A5N4N9;R6Q5R8;U4DCS4;U3YP83;U3W401;T4R3D…	W1U1G8_CLOBU DNA-directed RNA polymerase subunit beta OS=Clostridium butyricum DORA_1 GN=rpoB PE=3 SV=1	2.8	1235
A0A099AEI5;A0A072Y060;C6Q0H9;A0A072Y904	A0A099AEI5_CLOTA Acetyl-CoA acetyltransferase OS=Clostridium tetani GN=KY52_03060 PE=4 SV=1	2.8	391
X2HIQ4;X0EE72;W7AZS0;Q720X7;C8KAY9;A0A083UA90;A0A083S0X0;A0A083R8R3;A0A083K7W4;A0A083EN62;A0A082BDB3;A0A073JHE3;S5LS24;Q92CU0;Q8Y822;Q1WRY8;G2JXA4;A0AHK7;S0K2Z6;G2IH19;F9VK05;J0Y825;J0GWZ8;A0A073LTI1;W7HT71;W4RHA2;W4DWJ3;Q81VE0;Q73ER7;G2RML1;B7JM61;B7IUT1;B7H4Q8;A9VQG9;A7GKG1;A0A072W8C3;A0A024DIK6;A0A099I5M6;Z9Y2W7;Z9V4L6;Z9N0B5;Z9MZ00;Z9MAH6;Z9HKJ1;Z9GKM6;Z9D5D3;Z9D0V5;Z9C397;Z8ULX3;Z8U5X0;Z8LV0…	X2HIQ4_LISMN GMP synthase [glutamine-hydrolyzing] OS=Listeria monocytogenes GN=guaA PE=3 SV=1	1.9	514
K6Q7B5;A0A073JMI8	K6Q7B5_OENOE Aldehyde-alcohol dehydrogenase OS=Oenococcus oeni GN=AWRIB129_1004 PE=3 SV=1	2.3	898
F8KFY3;A0A073JNQ8	F8KFY3_LACRE Glyceraldehyde 3-phosphate dehydrogenase OS=Lactobacillus reuteri ATCC 53608 GN=LRATCC53608_1627 PE=3 SV=1	9.9	335
F8KFS0;B2G669;A5VIN9;A0A073JNW1	F8KFS0_LACRE Arginine deiminase OS=Lactobacillus reuteri ATCC 53608 GN=arcA PE=3 SV=1	5.9	410
E3C612;F8KCS7;A0A073JQA3	E3C612_9LACO GroES-like protein OS=Lactobacillus oris PB013-T2-3 GN=adhP PE=3 SV=1	4.7	340
A0A074IMR9;E4ST61	A0A074IMR9_STRSL Fructose-bisphosphate aldolase OS=Streptococcus salivarius GN=DL07_08690 PE=4 SV=1	8.2	293
E4SPQ6;A0A074IP45	E4SPQ6_STRTN NADP-dependent glyceraldehyde-3-phosphate dehydrogenase GapN OS=Streptococcus thermophilus (strain ND03) GN=STND_1212 PE=3 SV=1	26.8	477
Q9F0I7;Q5M2F2;Q5LXV0;Q03IJ9;E4ST20;A0A074IPM8;Q1KRG6;Q1KRG3;Q1KRF3;J1PZN9;G6MQD3;F5VSJ6;H7KB05;G6PQS4;X8KGX5;V8ICW9;V8HUM5;U5WE72;Q97SD7;Q8DR03;Q04M32;N1XCI1;M5KHG6;L0S8N4;J1HYP4;J0YWG8;I0W4N8;I0Q1I7;G6VJX3;G6V1T2;G6R7I3;C1CPV5;C1CIU7;C1CCK9;C1C5I0;B8ZLL0;B5E1Q6;B2E770;A0A098YY27;A0A081QMR7;A0A081PSJ9;F0IKB5;E8JXH9;A8AVN4;A3CQ86	ILVC_STRTR Ketol-acid reductoisomerase OS=Streptococcus thermophilus GN=ilvC PE=3 SV=1	4.1	340
A0A074IQY5;Q5M2M6;Q5LY21;Q03IS1;E4SSK9;U9X8P8;Q5XDW4;Q48VB6;Q1JNH7;Q1JIM6;Q1J8I4;P69948;P69946;P0DA85;P0DA84;B5XJR1;A2RCI2;A0A098QLD2;A0A077BVT8;A0A030Q5E3;A0A030NIS9;A0A030N9T5;A0A030K1V7;A0A030ENZ1;A0A029WJG0;A0A029U707;A0A029T8R3;C0MF25;C0M937;B4U0V9;K4QBG9;E8JX77;X8KEM0;I0Q1H8;F5VSJ9;D4FQ28;A8AUR6;A0A081QMS0;V8IB56;V8HWG2;U5WGD9;S7Z0D6;Q04MH7;P64023;P64022;N1X6M8;M5L3S1;L0S864;J1PZ35;J1BRM1;J…	A0A074IQY5_STRSL Elongation factor G OS=Streptococcus salivarius GN=fusA PE=3 SV=1	12.7	693
E4STR8;A0A074IR95	E4STR8_STRTN LemA-like protein, putative OS=Streptococcus thermophilus (strain ND03) GN=STND_0704 PE=4 SV=1	23.1	186
A0A074IRA4;O33783;H6DAL5;H6DAL2;Q3CZB1;Q8GN77;X5JZN5;V6IHC0;S9NML1;S9JMP8;S9I2R1;S9H9Z4;S9EIF2;S9AKE0;S8SJ44;S8RLJ9;S8NGB1;S8KV02;R4Z9P4;Q3DF74;P0A4J5;P0A4J4;P0A4J3;M1XML6;I5BLF6;A0A076ZA97;A0A075MX89;E4STS4	A0A074IRA4_STRSL Superoxide dismutase OS=Streptococcus salivarius GN=DL07_09615 PE=3 SV=1	13.4	201
A0A074IRG7;E8K2Q4	A0A074IRG7_STRSL Acetoin reductase OS=Streptococcus salivarius GN=DL07_06295 PE=3 SV=1	13	254
A0A074IRW3;Q5M6C2;Q5M1S9;Q03MQ9;E4SQM0	A0A074IRW3_STRSL Trigger factor OS=Streptococcus salivarius GN=tig PE=3 SV=1	15.5	427
Q6MSP3;P10138;A0A078KKE0;I3E413;G2RQC6;A0A074IRX6	RL15_MYCMS 50S ribosomal protein L15 OS=Mycoplasma mycoides subsp. mycoides SC (strain PG1) GN=rplO PE=3 SV=1	12.4	145
A0A074IS76;Q5M2R7;Q5LY62;Q03IW6;E4SS77	A0A074IS76_STRSL N utilization substance protein B homolog OS=Streptococcus salivarius GN=nusB PE=3 SV=1	19.4	144
E4STW9;A0A074ISS9;K0H6X1;Q3D2U8;I1ZPQ9;X8KF53;V8I920;V8HWF9;U5WIC8;S7XGE8;R0LI31;N1XNP9;M5KCS7;L0S8Q8;J1VBH3;J1TMT8;J1HLU7;J1H002;J0YLJ2;J0VP37;I0W0D0;I0Q390;H7KFS1;G6VPR5;G6VCH6;G6V5Z6;G6ULP7;G6RCQ9;G6PV76;G6MTQ0;G6KML1;F5VW18;F3W6W4;E8K1V7;D9NMA3;C1CHM7;B2E5K6;A0A081QLH5;A0A081QF39;A0A062WMW0;X8H6D9;X5K5S8;V6IGQ2;V4QV55;U9X0N8;S9MHY6;S9J439;S9ILU9;S9IIX9;S9ET65;S9AP62;S8YV54;S8RJ63;S8R8S1;S8Q2A…	E4STW9_STRTN Inosine-5'-monophosphate dehydrogenase OS=Streptococcus thermophilus (strain ND03) GN=guaB PE=3 SV=1	7.1	493
A0A074IT74;X8H8X7;F0IP27;A3CKQ4;J3JQ77;X8KES3;I0Q5F6;F5VX99;E8JY24;E8JX80;E7S964;D4FPX0;A8AUR9;F5U2A4;I0SAV8;C0M940;B9DVS0	A0A074IT74_STRSL Phosphoglycerate kinase OS=Streptococcus salivarius GN=pgk PE=3 SV=1	8	399
A0A074ITX6	A0A074ITX6_STRSL Ethanol-active dehydrogenase/acetaldehyde-active reductase OS=Streptococcus salivarius GN=adhP PE=3 SV=1	6.2	339
A0A074IU65;I1ZPB1	A0A074IU65_STRSL Fibronectin-binding protein OS=Streptococcus salivarius GN=DL07_02265 PE=4 SV=1	3.6	4739
E4SPS5;A0A074IV14	E4SPS5_STRTN NADH oxidase (H2O-forming) OS=Streptococcus thermophilus (strain ND03) GN=STND_1231 PE=4 SV=1	2.8	457
A0A074IVE3;E4ST82	A0A074IVE3_STRSL 30S ribosomal protein S1 OS=Streptococcus salivarius GN=rpsA PE=4 SV=1	22.5	400
Q5M5H3;Q5M0Y6;Q03LV7;I1ZJJ6;E7SD50;E4SSJ0;A0A074IVQ4	SYGA_STRT2 Glycine--tRNA ligase alpha subunit OS=Streptococcus thermophilus (strain ATCC BAA-250 / LMG 18311) GN=glyQ PE=3 SV=1	5.2	305
A0A074IVY7	A0A074IVY7_STRSL 50S ribosomal protein L2 OS=Streptococcus salivarius GN=rplB PE=3 SV=1	9	277
A0A074IW53;A0A098QIH5;V4SI10;U9WNU3;Q5XCB4;P66063;P0DE03;P0DE02;P0C098;K4QCI8;C0MDT8;C0M8X3;A2REM4;A0A098QHX3;A0A077BWU8;A0A030Q7P6;A0A030NHI2;A0A030N523;A0A030JZM9;A0A030EUH2;A0A029WCU3;A0A029UIY1;A0A029T661;A0A023VQM3;V8IE44;V8HTM8;U5WEJ7;S7XSW3;Q04JZ4;Q03LT1;P0A472;P0A471;N1X791;M5KXM8;L0SAK8;J1TXZ3;J1S7C1;J1JN35;J0VXA1;I0W3W9;G6VMA3;G6V3E3;G6PTM9;G6MUQ1;E7SB52;E4SSU6;C1CR01;C1CL62;C1CEU3;C1C7…	A0A074IW53_STRSL 50S ribosomal protein L7/L12 OS=Streptococcus salivarius GN=rplL PE=3 SV=1	34.4	122
Q5M2B4;Q5LXR2;Q03IF2;E4STG8;A0A074IWE9	RL4_STRT2 50S ribosomal protein L4 OS=Streptococcus thermophilus (strain ATCC BAA-250 / LMG 18311) GN=rplD PE=3 SV=1	23.7	207
A0A074IWH0;A6PXT3;A6PXT6;K4Q6W4;Q5M2D9;Q5LXT7;Q03IH7;J3JQC5;E4ST68;A4VYR8;A4VSH8	A0A074IWH0_STRSL DNA-directed RNA polymerase subunit alpha OS=Streptococcus salivarius GN=rpoA PE=3 SV=1	10.3	312
E4STU2;A0A074IWL6;K4QAY3;Q99YW2;Q1JAU4;A0A098QGW1;A0A077C0F8;A0A030Q6V2;A0A030NJK6;A0A030N8T6;A0A030K2K6;A0A030EKY2;A0A029WDN6;A0A029UJZ3;A0A029T4L1	E4STU2_STRTN Cell division initiation protein OS=Streptococcus thermophilus (strain ND03) GN=STND_0729 PE=4 SV=1	19.9	291
A0A074IWS7;E4SSL6;U9WUY0;Q9A1H8;Q1JDL4;K4QBN9;A0A098QQ67;A0A077C0C3;A0A030Q321;A0A030NI48;A0A030N9X4;A0A030K3S4;A0A030ELY0;A0A029WJU0;A0A029U9A2;A0A029T8D0	A0A074IWS7_STRSL Ribulose-phosphate 3-epimerase OS=Streptococcus salivarius GN=DL07_05025 PE=3 SV=1	14.2	219
Q5M2R5;Q5LY60;Q03IW4;E4SS79;A0A074IWT3;V4QBF8;U9WTD9;Q5XA92;Q48RL6;Q1JK85;Q1JF80;Q1JA37;Q1J530;P68775;P68773;P0DA87;P0DA86;K4QD74;B9DVJ6;B5XI32;A2RCS2;A0A098QG05;A0A077BX29;A0A030Q607;A0A030NKC0;A0A030N8W7;A0A030K472;A0A030EPB6;A0A029WH69;A0A029UIE3;A0A029T8H8;A0A023VKR1	EFP_STRT2 Elongation factor P OS=Streptococcus thermophilus (strain ATCC BAA-250 / LMG 18311) GN=efp PE=3 SV=1	23.7	186
A0A074IWZ8;I0Q419;F5VV69;I1ZLN3	A0A074IWZ8_STRSL 2-isopropylmalate synthase OS=Streptococcus salivarius GN=leuA PE=3 SV=1	6.2	518
Q83U21;Q5M609;Q5M1G8;Q55053;Q03ME5;E4SR80;A0A074IXA6	URE3_STRTR Urease subunit gamma OS=Streptococcus thermophilus GN=ureA PE=3 SV=1	19	100
Q5M183;J3F8N1;E4SRY8;A0A074IY50;X8KE84;X8H9G7;V8IEY8;V8I1N2;V6IHG4;V4QTE0;U9WRE0;U5WH17;S9NQE9;S9K5V7;S9JBH9;S9IVZ1;S9D835;S9ALF6;S8SNH5;S8SDD7;S8Q1Z3;S8J1G8;S7XN95;R4ZBH2;Q5XAE1;Q1JA88;P63445;P63443;P0CZ49;P0CZ48;P0A2W1;P0A2W0;N1XC91;M7DYV2;M7D878;M5KGW8;M2L751;M2G5P3;M1Y1K9;L0S8L3;K4QAP2;J1U2N0;J1SGC2;J1JWI3;J0ZTB1;J0W4I8;I5BJD9;I0X0I2;I0W4X3;I0SHQ9;I0Q1G1;H7KAY0;G6VJU3;G6V1Q4;G6R7F4;G6PQP8;G6M…	ACP_STRT1 Acyl carrier protein OS=Streptococcus thermophilus (strain CNRZ 1066) GN=acpP PE=3 SV=1	23	74
A0A074IZP0;A0A098QGT2;U9WNT5;Q5XCB5;Q48TS4;P0DD99;P0DD98;K4Q8D7;B5XLE2;A2REM5;A0A098QHC3;A0A077BZD7;A0A030Q5T4;A0A030EWU7;A0A029WF46;A0A029UJ14;Q5M5F2;Q5M0W5;Q03LT2;E4SSU5;Q1JBY9	A0A074IZP0_STRSL 50S ribosomal protein L10 OS=Streptococcus salivarius GN=rplJ PE=3 SV=1	53.3	167
A0A074IZP9;Q5M670;Q5M1M9;Q03MK3;E4SR15;B9DW28;C0MES3;Q8CWW6;M7DZC6;M7D2N3;M2K4L6;M2G807;M2E4D0	A0A074IZP9_STRSL 60 kDa chaperonin OS=Streptococcus salivarius GN=groL PE=3 SV=1	6.5	539
A0A074IZS3;Q5M5J0;Q5M103;Q03LX2;E4SSH3	A0A074IZS3_STRSL ATP synthase epsilon chain OS=Streptococcus salivarius GN=atpC PE=3 SV=1	16.7	138
A0A074J0A9;Q5M2D4;Q5LXT2;Q03IH2;E4ST73	A0A074J0A9_STRSL Adenylate kinase OS=Streptococcus salivarius GN=adk PE=3 SV=1	10.8	212
A0A074J0H1;Q5M5I8;Q5M101;Q03LX0;E4SSH5	A0A074J0H1_STRSL Elongation factor Tu OS=Streptococcus salivarius GN=tuf PE=3 SV=1	0	398
E4STT1;A0A074J0P6;Q1JAT2;X5KCJ3;V6IEI4;V4QX79;U9W6E7;S9MHT1;S9K8X1;S9J9B0;S9HD73;S9DB49;S8Z5E6;S8YS67;S8SQI1;S8RF88;S8PWG5;S8KTY6;R4Z9D9;Q99YV1;Q3DEZ4;Q3D2W3;M1XYN8;K4QA56;I5BKH2;A0A098QJM7;A0A077BYQ5;A0A076Z1S4;A0A075MXT1;A0A030Q4X2;A0A030NHM6;A0A030N6Z4;A0A030K218;A0A030EMY0;A0A029WGB4;A0A029UJW6;A0A029T7C3;A0A023VMJ0;M7E5P5;M7DVD4;M2L450;M2G855;J3A653;I1ZKL6	E4STT1_STRTN Predicted membrane GTPase involved in stress response OS=Streptococcus thermophilus (strain ND03) GN=STND_0718 PE=4 SV=1	5.7	616
P30299;E4SPQ8;A0A074J0R7	PT1_STRSL Phosphoenolpyruvate-protein phosphotransferase OS=Streptococcus salivarius GN=ptsI PE=3 SV=1	2.8	577
Q5M607;Q5M1G6;Q03ME3;P50047;E4SRG0;A0A074J1A2	URE1_STRT2 Urease subunit alpha OS=Streptococcus thermophilus (strain ATCC BAA-250 / LMG 18311) GN=ureC PE=3 SV=1	7.5	572
A0A074J1U0	A0A074J1U0_STRSL Pyruvate kinase OS=Streptococcus salivarius GN=DL07_10200 PE=3 SV=1	18	500
X8HBD8;V8I4Q3;S7ZAL0;J3F9Q3;I0W0T0;I0S658;F9P5M1;F5VSZ5;E8K0E6;E8JTC9;E7SBC8;E4SPZ3;A0A081QYP5;A0A074J2A5;I1ZLZ2;F0IMC7	X8HBD8_9STRE Aspartate-semialdehyde dehydrogenase OS=Streptococcus sp. AS20 GN=asd PE=3 SV=1	3.6	358
Q5M4X0;Q5M0C3;Q03L85;E4STU7;A0A074J2C8;X8KGK7;S7YT04;Q8DTN5;Q04K26;P66201;P66200;M7DWQ0;M7DFY9;M2LNJ4;M2GD93;L0S8V3;J3F961;J1V1D5;J1TFS2;J1IHA1;J0YE94;J0VX91;I0W3A6;I0Q0Z2;H7KCQ0;G6VM58;G6V9U7;G6V398;G6R9Y3;G6PT79;G6MUP6;F9V749;F5VVQ4;F0IM57;E8JTZ0;C1CR07;C1CL34;C1CEQ4;C1C7S8;B8ZK23;B5E535;B2E591;B1ICB3;A3CNB9;A0A098CML0;A0A081QUL2;A0A081QAC6;A0A062WUC3;X8H5L9;W7HG02;W0D6D0;S3HRN4;Q9CF85;Q81JW9;Q…	RL31B_STRT2 50S ribosomal protein L31 type B OS=Streptococcus thermophilus (strain ATCC BAA-250 / LMG 18311) GN=rpmE2 PE=3 SV=2	38.8	80
A0A074J2F3;L0S4C8;V4QRE8;I1ZLR8;F5CSV4;K4Q8W2;E4SU08;F5VXE9	A0A074J2F3_STRSL Phosphoglucomutase OS=Streptococcus salivarius GN=DL07_09360 PE=3 SV=1	9.6	572
A0A074J2H4;E4SP24	A0A074J2H4_STRSL Alpha-1,4 glucan phosphorylase OS=Streptococcus salivarius GN=DL07_08550 PE=3 SV=1	8.4	753
A0A074J3C3	A0A074J3C3_STRSL Sugar ABC transporter substrate-binding protein OS=Streptococcus salivarius GN=DL07_08535 PE=4 SV=1	15.2	415
A0A074JC03	A0A074JC03_STRSL Elongation factor Ts OS=Streptococcus salivarius GN=tsf PE=3 SV=1	12.4	346
Q5M4H9;Q5LZW8;Q03KS5;E4SNY8;A0A074JCN6	PYRE_STRT2 Orotate phosphoribosyltransferase OS=Streptococcus thermophilus (strain ATCC BAA-250 / LMG 18311) GN=pyrE PE=3 SV=1	6.7	209
A0A074JDF4	A0A074JDF4_STRSL Glyceraldehyde-3-phosphate dehydrogenase OS=Streptococcus salivarius GN=DL07_05065 PE=3 SV=1	0	336
A0A074JDL4;P26283;M7DPB2;M7DEH1;M2LY83;M2GR85;A8AXK9;X8KC49;F5VWB2;Q5M3T6;Q03K30;E4SPS4	A0A074JDL4_STRSL L-lactate dehydrogenase OS=Streptococcus salivarius GN=ldh PE=3 SV=1	5.5	328
E4SU40;A0A074JDT3;I1ZL48;E7SC75;F0INE6	E4SU40_STRTN Endoribonuclease L-PSP OS=Streptococcus thermophilus (strain ND03) GN=STND_0811 PE=4 SV=1	56.3	126
A0A074JEW4;X8KEU0;X8H6C9;U5WGL7;Q5M2Q3;Q5LY48;Q04JK8;Q03IV3;P66603;P66602;N1XA58;M5KKJ3;L0S6Y0;J1TV90;J1PQ59;J1B4J0;J0ZC15;J0YMH2;H7KE71;G6VMU2;G6V3W1;G6RAJ7;G6PU87;G6MS56;F9PAY7;F5VTT4;F5TZ02;F0IPV0;E8JYR2;E7S9N4;E4SS92;D4FU31;C1CSF9;C1CLP0;C1CFC2;C1C8D0;B8ZLE1;B5E6A6;B2IR60;B2E3B4;B1ICW1;A8AZD7;A3CL32;A0A081R4P5;A0A062WTQ2;I1ZNN4;Q8DSD7;M7E1H5;M7DS72;M7DEF8;M2KFI0;M2GP92;J3ALN1;I0SDC8;V8ICF4;V8…	A0A074JEW4_STRSL 30S ribosomal protein S6 OS=Streptococcus salivarius GN=rpsF PE=3 SV=1	67.7	96
Q5M5J1;Q5M104;Q03LX3;E4SSH2;A0A074JG90;B6CEF6;Q9ZJ01;F0INH9;E8K0I5;A8AYG1;A3CM14;B6CEF2;E2E6L1;E2E6L0;E2E6I9;B6CEF0;B6CEE2;B6CEE0;B6CED5;B6CEC7;E9JSG4;E9JSG0;E9JSF8;X8KFZ8;X8H957;X6SRA7;X5K1N5;V8IEM9;V8I295;V6ID60;V4QZM4;U9WI63;U7RQ92;U5WJI0;T4JPW0;S9MHD1;S9J727;S9IE55;S9HDR4;S9D9J6;S8Z0S1;S8RLE1;S8QZU6;S8NFQ1;S8J9H6;S7ZAZ3;S7U934;S4GKN8;S1R4L4;S1N960;S0S4P1;S0Q481;S0PTV4;S0PGN7;S0NVY2;S0KQI8;S0K…	ATPB_STRT2 ATP synthase subunit beta OS=Streptococcus thermophilus (strain ATCC BAA-250 / LMG 18311) GN=atpD PE=3 SV=1	7.7	468
Q5M5P7;Q5M159;Q03M33;E4SS24;A0A074JGX4	RL21_STRT2 50S ribosomal protein L21 OS=Streptococcus thermophilus (strain ATCC BAA-250 / LMG 18311) GN=rplU PE=3 SV=2	18.3	104
A0A074JGY2;E4SS36	A0A074JGY2_STRSL Glutamate dehydrogenase OS=Streptococcus salivarius GN=DL07_02130 PE=3 SV=1	15.6	450
E4SR26;A0A074JHP4	E4SR26_STRTN Transcription termination/antitermination protein NusG OS=Streptococcus thermophilus (strain ND03) GN=nusG PE=3 SV=1	10.1	179
A0A074JIF7;X8KDY3;I0Q1U6;F5VS58;A8AWA1;A0A081R744	A0A074JIF7_STRSL Triosephosphate isomerase OS=Streptococcus salivarius GN=tpiA PE=3 SV=1	10.3	252
P96045;E4SPI9;A0A074JJR0	DBH_STRTR DNA-binding protein HU OS=Streptococcus thermophilus GN=hup PE=3 SV=1	24.2	91
Q8KJ09;A0A074JLD2	CH10_STRSL 10 kDa chaperonin OS=Streptococcus salivarius GN=groS PE=3 SV=1	16.8	95
A6GYU7;A0A088PUY2;A0A075RXH5;A5FIJ9;F8QZ36;B1A7L7	EFTU_FLAPJ Elongation factor Tu OS=Flavobacterium psychrophilum (strain JIP02/86 / ATCC 49511) GN=tuf PE=3 SV=1	3	395
A6L227;A0A076IIS8;D4V3S9	RNY_BACV8 Ribonuclease Y OS=Bacteroides vulgatus (strain ATCC 8482 / DSM 1447 / NCTC 11154) GN=rny PE=3 SV=1	2.5	511
O68185-2;A0A076IJN4;F0IID0;H1ZAP5;S0JKP9;E4TBW2;A0A089GN35;A0A085B7S6;X5KX57;A0A086A4F4;A0A085CZE8;R6VTW6;A0A088PV51;A0A076NZ11;Q9CFF3;O68185;A0A098CRF7;F6GDS0;B2TLA4;A0A093VNQ2;W1U5W7;B1QXH3;F8EDN6	CLPB_LACLM Isoform ClpB' of Chaperone protein ClpB OS=Lactococcus lactis subsp. cremoris (strain MG1363) GN=clpB	3.1	717
D4VEI5;A0A076IJZ1	D4VEI5_BACVU Putative uncharacterized protein OS=Bacteroides vulgatus PC510 GN=CUU_2600 PE=4 SV=1	8.6	233
A0A076ILF6;D4VE65;D5EYN3	A0A076ILF6_9BACE Phosphoribosylaminoimidazole-succinocarboxamide synthase OS=Bacteroides dorei GN=purC PE=3 SV=1	4.8	314
D4V9J7;A0A076IMC0;F7LQA7;A0A016NAS3;A0A016I9F8;A0A016F9N7;A0A016EN83;A0A016B0R5;A0A015RKT9;A0A015PAM7;A0A015MRZ9	D4V9J7_BACVU D-phosphoglycerate dehydrogenase OS=Bacteroides vulgatus PC510 GN=ehPGDH PE=3 SV=1	11.4	306
D4V4Y9;A0A076IMJ3	D4V4Y9_BACVU Pyruvate, phosphate dikinase OS=Bacteroides vulgatus PC510 GN=ppdK PE=4 SV=1	1.2	908
D4V3E7;A0A076IMR1	D4V3E7_BACVU Transcription termination factor NusA OS=Bacteroides vulgatus PC510 GN=nusA PE=3 SV=1	6	418
D4VEG2;A0A076ING3	D4VEG2_BACVU Methylmalonyl-CoA epimerase OS=Bacteroides vulgatus PC510 GN=mce PE=4 SV=1	19.7	137
D4VA85;A0A076INJ7;F7LIY1;A0A081TSH4;A0A016NEA6;A0A016IEU6;A0A016HSY8;A0A016B9Z9;A0A015YW13;A0A015RJA1;A0A015QLY8;A0A015MXD1	D4VA85_BACVU Rubrerythrin OS=Bacteroides vulgatus PC510 GN=rbr PE=4 SV=1	22.9	192
D4VB39;A6L3M9;A0A076INW5	D4VB39_BACVU Enolase OS=Bacteroides vulgatus PC510 GN=eno PE=3 SV=1	7.7	431
D4V3H7;A0A076IP41	D4V3H7_BACVU Putative lipoprotein OS=Bacteroides vulgatus PC510 GN=CUU_0808 PE=4 SV=1	12.7	385
D4V988;A0A076IPF6	D4V988_BACVU Ferritin OS=Bacteroides vulgatus PC510 GN=CUU_1096 PE=3 SV=1	44.4	160
R6JLA0;A0A076IPI2;D4X2E9;D4VG76;C3QRT0;D4VBS6;D5EYS0;R5CTS2	R6JLA0_9BACE Peptidyl-prolyl cis-trans isomerase OS=Bacteroides ovatus CAG:22 GN=BN541_03212 PE=4 SV=1	32.6	86
D4VE76;A6L3E7;A0A076IPX6	D4VE76_BACVU Dihydroxy-acid dehydratase OS=Bacteroides vulgatus PC510 GN=ilvD PE=3 SV=1	0	600
A0A076IQB5;D4VDF7	A0A076IQB5_9BACE Keto-deoxy-phosphogluconate aldolase OS=Bacteroides dorei GN=EL88_08705 PE=4 SV=1	5.8	224
D4V6F3;A0A076IQF3	D4V6F3_BACVU Response regulator receiver domain protein OS=Bacteroides vulgatus PC510 GN=CUU_3880 PE=4 SV=1	6.5	232
D4V4R2;A0A076IRW1	D4V4R2_BACVU Hydrolyase, tartrate beta subunit/fumarate domain protein, Fe-S type OS=Bacteroides vulgatus PC510 GN=CUU_2874 PE=4 SV=1	8.4	547
A0A076IS87;D4V7E2	A0A076IS87_9BACE Membrane protein OS=Bacteroides dorei GN=EL88_10065 PE=4 SV=1	10	239
D4V3C0;A0A076ISN0	D4V3C0_BACVU Diaminopimelate dehydrogenase OS=Bacteroides vulgatus PC510 GN=CUU_3380 PE=4 SV=1	11	299
D4V9P1;A0A076ISN4	D4V9P1_BACVU ROK family protein OS=Bacteroides vulgatus PC510 GN=CUU_2313 PE=4 SV=1	7.4	323
D4V4T8;A0A076IT73	D4V4T8_BACVU Thioredoxin OS=Bacteroides vulgatus PC510 GN=trxA PE=3 SV=1	19.2	104
D4V5Y5;A0A076ITJ0;K6A844;K5YPN7	D4V5Y5_BACVU Lactate/malate dehydrogenase, NAD binding domain protein OS=Bacteroides vulgatus PC510 GN=CUU_1802 PE=3 SV=1	10.2	333
R6JFF9;D4VR52;C3QMY9;A0A076ITW0;R5CWP4;D1PAM0;D4V6V7	R6JFF9_9BACE Uncharacterized protein OS=Bacteroides ovatus CAG:22 GN=BN541_00915 PE=4 SV=1	4.3	399
D4V537;A0A076IUR5	D4V537_BACVU 3-oxoacyl-[acyl-carrier-protein] reductase OS=Bacteroides vulgatus PC510 GN=fabG PE=3 SV=1	9.3	248
A0A076IUU4;D4V4K2	A0A076IUU4_9BACE Choloylglycine hydrolase OS=Bacteroides dorei GN=EL88_14895 PE=4 SV=1	5.7	352
D4V6J4;A0A076IUX7	D4V6J4_BACVU Aspartokinase OS=Bacteroides vulgatus PC510 GN=CUU_3954 PE=3 SV=1	2.7	439
D4V6T9;A0A076IUZ5	D4V6T9_BACVU UDP-glucose 4-epimerase OS=Bacteroides vulgatus PC510 GN=galE PE=3 SV=1	6.7	344
A0A076IW67;D4V3A8	A0A076IW67_9BACE Fructose-bisphosphate aldolase OS=Bacteroides dorei GN=EL88_19935 PE=4 SV=1	11.4	334
A0A076IW69	A0A076IW69_9BACE Biopolymer transporter ExbD OS=Bacteroides dorei GN=EL88_17555 PE=3 SV=1	18.9	196
D4V4Q0;A0A076IWA2	D4V4Q0_BACVU Putative lipoprotein OS=Bacteroides vulgatus PC510 GN=CUU_2815 PE=4 SV=1	24.4	86
D4VAB6;A0A076IWF9	D4VAB6_BACVU Oxidoreductase, short chain dehydrogenase/reductase family protein OS=Bacteroides vulgatus PC510 GN=CUU_0142 PE=3 SV=1	5.2	267
A0A076IWK3;D4VC12	A0A076IWK3_9BACE Multidrug transporter OS=Bacteroides dorei GN=EL88_20330 PE=4 SV=1	8	461
D4VB77;A6KYJ7;A0A076IXG3	D4VB77_BACVU Elongation factor G OS=Bacteroides vulgatus PC510 GN=fusA PE=3 SV=1	2.1	705
A0A078S829;D4VBT2;A0A076IXK9;R6J5M6;D4X1A8;D4VNF7;C3QMM1	A0A078S829_BACUN Transcription elongation factor GreA OS=Bacteroides uniformis str. 3978 T3 i GN=greA PE=3 SV=1	9.3	151
A0A076IXL6;D4VCE0	A0A076IXL6_9BACE Flagellar motor protein MotA OS=Bacteroides dorei GN=EL88_17565 PE=3 SV=1	24.5	257
D4V5Y1;A6KXL2;A0A076IXN7	D4V5Y1_BACVU Triosephosphate isomerase OS=Bacteroides vulgatus PC510 GN=tpiA PE=3 SV=1	26.3	251
D4V5S3;A6KXS0;A0A076IYA6;A9KNV3;A0A078S3X4;R6KCF6;Q8A1G8;D4WV53;D4VI90;C3QY68	D4V5S3_BACVU Acetate kinase OS=Bacteroides vulgatus PC510 GN=ackA PE=3 SV=1	5.3	398
D4V3R1;A0A076IYM6;F8EMM8;D1PCK4;F9D3Q2;D5EVU0;E1KN54	D4V3R1_BACVU DNA gyrase subunit B OS=Bacteroides vulgatus PC510 GN=gyrB PE=3 SV=1	2.3	654
D4V3Q1;A0A076IYP1	D4V3Q1_BACVU TonB-dependent receptor plug domain protein OS=Bacteroides vulgatus PC510 GN=CUU_0810 PE=3 SV=1	9.1	1026
D4V402;A0A076IYT3	D4V402_BACVU Adenylosuccinate lyase OS=Bacteroides vulgatus PC510 GN=purB PE=3 SV=1	3.3	448
D4VC77;A0A076IZ44	D4VC77_BACVU Methylmalonyl-CoA mutase OS=Bacteroides vulgatus PC510 GN=CUU_1731 PE=4 SV=1	0	716
A0A076IZ74	A0A076IZ74_9BACE Autotransporter OS=Bacteroides dorei GN=EL88_23415 PE=4 SV=1	7.4	163
A0A076IZI2;D4VAP3	A0A076IZI2_9BACE Preprotein translocase subunit SecD OS=Bacteroides dorei GN=EL88_24095 PE=3 SV=1	3.5	995
D4V5Q5;A0A076J044;R6K753;K6BJD3;K5XZS0;D4WUK6;D4VFD0;C3QNZ4	D4V5Q5_BACVU Acyl-CoA dehydrogenase, C-terminal domain protein OS=Bacteroides vulgatus PC510 GN=CUU_3697 PE=3 SV=1	5.1	568
A0A076J058;D4V8H1	A0A076J058_9BACE 4-deoxy-L-threo-5-hexosulose-uronate ketol-isomerase OS=Bacteroides dorei GN=kduI PE=3 SV=1	3.8	318
D4V8E7;A0A076J077;R6JGN7;D4WV27;D4VMT5;C3QXV2;Q8A155	D4V8E7_BACVU Bifunctional purine biosynthesis protein PurH OS=Bacteroides vulgatus PC510 GN=purH PE=3 SV=1	13.6	507
D4V7T4;A6KXA0;A0A076J079	D4V7T4_BACVU 60 kDa chaperonin OS=Bacteroides vulgatus PC510 GN=groL PE=3 SV=1	15.2	545
A0A076J0D5	A0A076J0D5_9BACE DNA-directed RNA polymerase subunit beta OS=Bacteroides dorei GN=rpoB PE=3 SV=1	1.9	1270
K6B0J8;K6ANZ3;A0A076J0Q8;H6RGJ9;D4VAP6;A6KZ11;A0A091B4B3;B5SCR8;U4LY29;Q8PC15;A0A099QIE3;A0A098JIX2;A0A084N3J0;A0A081VNS7;A0A023Y742	K6B0J8_9PORP 2-amino-3-ketobutyrate coenzyme A ligase OS=Parabacteroides merdae CL09T00C40 GN=HMPREF1078_01970 PE=4 SV=1	2.5	396
D4VC40;A0A076J0Q9	D4VC40_BACVU Branched-chain-amino-acid transaminase OS=Bacteroides vulgatus PC510 GN=ilvE PE=3 SV=1	12.7	339
D4V5Q3;A0A076J0W6;R6JJT9;D4WUK7;D4VFD1;C3QNZ3;C9RP92;K1G8F4;F7LUL0;A0A081UKG2;A0A016N5Q9;A0A016KGB9;A0A016EKK5;A0A016DZM2;A0A015YLV0;A0A015QVJ3;A0A015QJ16;A0A015PUV9	D4V5Q3_BACVU Electron transfer flavoprotein FAD-binding domain protein OS=Bacteroides vulgatus PC510 GN=etfA PE=4 SV=1	10.6	339
D4VB78;A6KYJ5;A0A076J191;C3R0D2;A0A016C6Z6;A0A015XCV1;Q8A476;Q64NK8;Q5L8A9;F7LUY4;A0A081TNA2;A0A016N254;A0A016KFA8;A0A016HEZ6;A0A015QC23;A0A015NQN7;A0A015N025;R5IDL5;K6AUD4;K5ZJB2;A6LEJ1	D4VB78_BACVU 50S ribosomal protein L3 OS=Bacteroides vulgatus PC510 GN=rplC PE=3 SV=1	13.2	205
A0A076J1R3	A0A076J1R3_9BACE Uncharacterized protein OS=Bacteroides dorei GN=EL88_03275 PE=4 SV=1	7.4	380
D4VD06;A0A076J1V6;K6BYY2;K5YT18	D4VD06_BACVU Rubredoxin OS=Bacteroides vulgatus PC510 GN=CUU_0491 PE=4 SV=1	12.6	183
D4VC17;A0A076J1X2	D4VC17_BACVU Glutamate dehydrogenase OS=Bacteroides vulgatus PC510 GN=CUU_1671 PE=3 SV=1	2.7	444
D4VB84;A6KYI9;A0A076J1X4	D4VB84_BACVU 30S ribosomal protein S3 OS=Bacteroides vulgatus PC510 GN=rpsC PE=3 SV=1	9.9	243
A0A076J1Z5;K6BX59	A0A076J1Z5_9BACE Elongation factor Tu OS=Bacteroides dorei GN=tuf PE=3 SV=1	9.6	394
A0A076J209;D4V9Y7;J5TTX3;W2C462;R5INH1	A0A076J209_9BACE Succinate dehydrogenase OS=Bacteroides dorei GN=sdhA PE=4 SV=1	4.3	652
D4VCW3;A0A076J2L2	D4VCW3_BACVU Galactokinase OS=Bacteroides vulgatus PC510 GN=galK PE=3 SV=1	3.1	384
A0A076J379	A0A076J379_9BACE Orotate phosphoribosyltransferase OS=Bacteroides dorei GN=pyrE PE=3 SV=1	7.5	212
A0A076J380;D4VB73;A6KYK2	A0A076J380_9BACE DNA-directed RNA polymerase subunit beta' OS=Bacteroides dorei GN=rpoC PE=3 SV=1	4.1	1428
D4V3E8;A6L030;A0A076J3K7;D4WY05;D4VNW0;C3QVH4	D4V3E8_BACVU Translation initiation factor IF-2 OS=Bacteroides vulgatus PC510 GN=infB PE=3 SV=1	1.1	1003
A0A076J481	A0A076J481_9BACE Starch-binding protein OS=Bacteroides dorei GN=EL88_18775 PE=4 SV=1	4.4	498
D4VCL1;A6L646;A0A076J4T4	D4VCL1_BACVU Thiazole synthase OS=Bacteroides vulgatus PC510 GN=thiG PE=3 SV=1	5.1	257
D4V441;A0A076J4V9	D4V441_BACVU Glyceraldehyde-3-phosphate dehydrogenase OS=Bacteroides vulgatus PC510 GN=gap PE=3 SV=1	11.9	336
D4VAT9;A0A076J532	D4VAT9_BACVU Outer membrane protein OS=Bacteroides vulgatus PC510 GN=CUU_0316 PE=4 SV=1	18	167
D4V3W4;A0A076J553;F9D0J6	D4V3W4_BACVU Phosphoglycerate kinase OS=Bacteroides vulgatus PC510 GN=pgk PE=3 SV=1	9.9	416
A0A076J5A3	A0A076J5A3_9BACE Biopolymer transporter ExbD OS=Bacteroides dorei GN=EL88_17550 PE=3 SV=1	9.7	154
A0A076J5F3;D4V6D9;A6L1X1;F9D026	A0A076J5F3_9BACE Adenylosuccinate synthetase OS=Bacteroides dorei GN=purA PE=3 SV=1	5.7	423
D4V860;A0A076J5J6	D4V860_BACVU Putative phospho-2-dehydro-3-deoxyheptonate aldolase OS=Bacteroides vulgatus PC510 GN=CUU_1996 PE=4 SV=1	3.1	355
A0A076J5K4;D4V3A9;A6L0Y7;U5CK10	A0A076J5K4_9BACE 50S ribosomal protein L31 type B OS=Bacteroides dorei GN=rpmE2 PE=3 SV=1	32.1	84
D4VE91;A6L3G1;A0A076J6I2;J6GRB7	D4VE91_BACVU Protein translocase subunit SecA OS=Bacteroides vulgatus PC510 GN=secA PE=3 SV=1	2.4	1098
R6JM89;D4VEG1;C3QNR4;A0A076J6R0;D4WUH9;D4VN58	R6JM89_9BACE Uncharacterized protein OS=Bacteroides ovatus CAG:22 GN=BN541_03493 PE=4 SV=1	7.4	517
D4V9G3;A6L4C3;A0A076J7G7	D4V9G3_BACVU Pantothenate synthetase OS=Bacteroides vulgatus PC510 GN=panC PE=3 SV=1	4.6	282
D4V5C1;A0A076J7Z3	D4V5C1_BACVU Putative endoribonuclease L-PSP OS=Bacteroides vulgatus PC510 GN=CUU_3138 PE=4 SV=1	12	125
D4V7F9;A0A076J8N9	D4V7F9_BACVU Putative uncharacterized protein OS=Bacteroides vulgatus PC510 GN=CUU_3511 PE=4 SV=1	12.9	263
D4V9J6;A6L5A6;A0A076J8Y0	D4V9J6_BACVU Phosphoserine aminotransferase OS=Bacteroides vulgatus PC510 GN=serC PE=3 SV=1	0	356
A0A076J997	A0A076J997_9BACE Superoxide dismutase OS=Bacteroides dorei GN=EL88_10535 PE=3 SV=1	18	205
A0A076JAR5;D4VAY5	A0A076JAR5_9BACE Uncharacterized protein OS=Bacteroides dorei GN=EL88_09815 PE=4 SV=1	23	405
D4VE22;A6L7J7;A0A076JB43;D5EYB3	D4VE22_BACVU Threonine--tRNA ligase OS=Bacteroides vulgatus PC510 GN=thrS PE=3 SV=1	4.5	646
A0A076JC79;D4V4K0;A0A076IT71	A0A076JC79_9BACE Heat-shock protein OS=Bacteroides dorei GN=EL88_14905 PE=3 SV=1	40.4	146
A0A090WJH5;H1Z7J9;I3YXV1;F6GH43;A0A088PVH4;A0A076P2S9	A0A090WJH5_9FLAO ABC transporter ATP-binding protein OS=Algibacter lectus GN=JCM19274_4864 PE=4 SV=1	8.2	257
A0A076W1Y7	A0A076W1Y7_BACMY Uncharacterized protein OS=Bacillus mycoides GN=DJ92_4370 PE=4 SV=1	4	273
A0A078KTQ2	A0A078KTQ2_9GAMM Bifunctional enzyme CysN/CysC OS=Legionella massiliensis GN=cysNC PE=3 SV=1	2.2	627
E3PPJ5;E3PPJ1;E3PPJ9;M9T5V6;M9T042;M9T028;D4IGY6;Q8RMA0;Q8RJG3;Q8KXB3;Q8KXA9;Q8KXA3;Q8KX86;Q5EGL3;D4IGY7;Q9ZFF4;G0Y728;Q76DX5;Q76DX2;Q5K3G9;H2BN82;H2BN21;Q5ZYQ0;Q5X866;Q5WZL9;O86094;A5IHS1;A0A078KUH6	E3PPJ5_LEGPN RNA polymerase B subunit (Fragment) OS=Legionella pneumophila GN=rpoB PE=3 SV=1	18.8	96
A0A078S085	A0A078S085_BACUN Nucleotidyltransferase family protein OS=Bacteroides uniformis str. 3978 T3 ii GN=M094_0750 PE=4 SV=1	4.3	303
A0A078S0A4	A0A078S0A4_BACUN Triosephosphate isomerase OS=Bacteroides uniformis str. 3978 T3 ii GN=tpiA PE=3 SV=1	0	251
D4X0G2;D4VPA3;C3QWK7;R6JFN3;R9HAE0;A0A078SP22;A0A078S257	D4X0G2_9BACE Probable secreted glycosyl hydrolase OS=Bacteroides xylanisolvens SD CC 2a GN=BN891_23140 PE=4 SV=1	7	287
A0A078S3C5	A0A078S3C5_BACUN Ribosome maturation factor RimP OS=Bacteroides uniformis str. 3978 T3 i GN=rimP PE=3 SV=1	14.2	155
A0A078S3G3	A0A078S3G3_BACUN 3-oxoacyl-[acyl-carrier-protein] synthase 2 OS=Bacteroides uniformis str. 3978 T3 i GN=M093_0648 PE=3 SV=1	15.2	421
A0A078S4C9;R5IE79;D4VC13;A0A076IYY0;K6B0B6;K6A721	A0A078S4C9_BACUN RND transporter, hydrophobe/amphiphile efflux-1 family protein OS=Bacteroides uniformis str. 3978 T3 i GN=M093_0634 PE=4 SV=1	1.1	1139
A0A078S4I8;Q8A1E9;R6JF06;D4WQQ8;D4VIB5;C3QY41;A0A016NCX8;A0A016IMA3;A0A016E7I3;A0A016CGW3;A0A015XV56;A0A015RPU3;A0A015RHS3;A0A015R3F1;K6BAD0;K5Z6C3	A0A078S4I8_BACUN N-acetylornithine carbamoyltransferase OS=Bacteroides uniformis str. 3978 T3 i GN=M093_3176 PE=3 SV=1	17.7	317
A0A078S6P5	A0A078S6P5_BACUN Cysteine--tRNA ligase OS=Bacteroides uniformis str. 3978 T3 i GN=cysS PE=3 SV=1	3.3	491
A0A078S8N9	A0A078S8N9_BACUN Aspartate-semialdehyde dehydrogenase OS=Bacteroides uniformis str. 3978 T3 i GN=asd PE=3 SV=1	6	335
A0A078S8T3	A0A078S8T3_BACUN Outer membrane family protein OS=Bacteroides uniformis str. 3978 T3 i GN=M093_4283 PE=4 SV=1	25.6	168
D4V5R8;A6KXS5;A0A078SA77;D4WQQ0;D4VIA7;C3QY51;A0A081TW27	D4V5R8_BACVU Elongation factor P OS=Bacteroides vulgatus PC510 GN=efp PE=3 SV=1	23.9	188
Q8A2E6;D4WYA6;D4VHB3;C3QVM5;A0A078SK71	ACP_BACTN Acyl carrier protein OS=Bacteroides thetaiotaomicron (strain ATCC 29148 / DSM 2079 / NCTC 10582 / E50 / VPI-5482) GN=acpP PE=3 SV=1	20.5	78
A0A078SKG3	A0A078SKG3_BACUN Efflux transporter, RND family, MFP subunit OS=Bacteroides uniformis str. 3978 T3 i GN=M093_0635 PE=4 SV=1	10	391
A0A078SLS6	A0A078SLS6_BACUN Polyribonucleotide nucleotidyltransferase OS=Bacteroides uniformis str. 3978 T3 i GN=pnp PE=3 SV=1	7.1	714
A0A078SVA1	A0A078SVA1_BACUN Phosphoserine aminotransferase OS=Bacteroides uniformis str. 3978 T3 ii GN=serC PE=3 SV=1	7	355
A0A078T1C3;C3QWV7;R6J9R5;D4VEU3;F7LSM8;A0A081U6Y0;A0A016N367;A0A016IDF9;A0A016E4J4;A0A016C874;A0A015XKS9;A0A015VB64;A0A015S7C8;A0A015R8Q2;A0A015QUI2;D4VE80;A0A076ILH9	A0A078T1C3_9PORP Ketol-acid reductoisomerase OS=Parabacteroides distasonis str. 3776 D15 iv GN=M092_4084 PE=4 SV=1	25.3	344
A0A078TN62	A0A078TN62_9PORP Uncharacterized protein (Fragment) OS=Parabacteroides distasonis str. 3999B T(B) 6 GN=M096_1392 PE=4 SV=1	31.6	399
A0A080KD23	A0A080KD23_9GAMM Elongation factor Tu OS=Gilliamella apicola SCGC AB-598-P17 GN=tuf PE=3 SV=1	3.8	394
A0A080KJ69	A0A080KJ69_9GAMM Zn-dependent alcohol dehydrogenase OS=Gilliamella apicola SCGC AB-598-P17 GN=GASC598P17_015960 PE=3 SV=1	4.7	343
A0A081GHC7	A0A081GHC7_STRRM UPF0271 protein DF17_30025 OS=Streptomyces rimosus GN=DF17_30025 PE=3 SV=1	7.8	258
V8HXW3;U5WH90;S7Z1S8;J1E4F8;J1BRY5;J0ZGT6;J0YI23;I6L8L9;I0W0P3;I0Q1R1;H7KF56;G6VP39;G6VBU3;G6V588;G6RBW9;G6PPG4;G6MNV6;C1CGU4;A0A098YV55;A0A081R0P7;A0A081QIN6;N1XFL4;L0SC74;J0ZVL4;F0IJV3;B2E7G6;M5KCK4;V8IAP9;Q68AZ2	V8HXW3_9STRE Glyceraldehyde-3-phosphate dehydrogenase OS=Streptococcus pseudopneumoniae 1321 GN=U752_07280 PE=3 SV=1	0	335
X8KBU5;V8IAL6;S7XSJ6;R0MYB7;I0Q3L7;D4FT46;A0A081SAG9;A0A081QTS0;V8HQS5;F5VSQ3;E8JSN9	X8KBU5_9STRE Enolase OS=Streptococcus sp. CM6 GN=eno PE=3 SV=1	0	434
R6KCZ0;D4WZK4;D4VN86;C3QPN4;A0A081U8W9	R6KCZ0_9BACE ATP phosphoribosyltransferase OS=Bacteroides ovatus CAG:22 GN=hisG PE=3 SV=1	7.8	283
A0A081UDU1	A0A081UDU1_BACFG Superoxide dismutase OS=Bacteroides fragilis GN=IA74_13020 PE=3 SV=1	0	205
A0A081UJK5;A0A016B7A3;A0A015NB16;A0A015SEP8;A0A015MXH0;A0A015MVP7;A0A016NC90;A0A016KIH3;A0A016EDF6;A0A016D9B7;A0A015YUQ3	A0A081UJK5_BACFG Membrane protein OS=Bacteroides fragilis GN=IA74_04820 PE=3 SV=1	3.4	932
A0A081UKC7	A0A081UKC7_BACFG Pyruvate-flavodoxin oxidoreductase OS=Bacteroides fragilis GN=IA74_02925 PE=3 SV=1	0	1184
A0A081UL77;Q6A195;F7LVK9;A0A016N1T8;A0A016JAV7;A0A016DV58;A0A016B517;A0A015YI92;A0A015REM8;A0A015PR94;A0A015PC05	A0A081UL77_BACFG Uncharacterized protein OS=Bacteroides fragilis GN=IA74_01740 PE=4 SV=1	8.9	563
B7GSI9;A0A087DYV4;A0A087DY27;A0A083WW15	B7GSI9_BIFLS Alkyl hydroperoxide reductase OS=Bifidobacterium longum subsp. infantis (strain ATCC 15697 / DSM 20088 / JCM 1222 / NCTC 11817 / S12) GN=BLIJ_0035 PE=4 SV=1	7	187
W4N5R0;C0BRD1;B7GPD4;B6XW41;A0A087BCZ8;A0A083WW75	W4N5R0_9BIFI Sugar ABC transporter ATP-binding protein OS=Bifidobacterium moukalabense DSM 27321 GN=BMOU_2086 PE=4 SV=1	4	375
Q8G3Q1;B3DR33;A0A083X1C6	XYLA_BIFLO Xylose isomerase OS=Bifidobacterium longum (strain NCC 2705) GN=xylA PE=3 SV=1	8.7	449
A0A083X2E0;B7GQV6	A0A083X2E0_BIFLN Transketolase OS=Bifidobacterium longum subsp. longum 1-5B GN=BL15B_01540 PE=4 SV=1	3	702
D6T1L1;W4N705;Q8CY47;Q5YBW1;B9TTG5;B7GNF9;B3DPY3;A1A040;A0A087DUS1;A0A087BEF3;A0A083X565;Q5YBV6;B8DVZ4	D6T1L1_GARVA 10 kDa chaperonin OS=Gardnerella vaginalis 5-1 GN=groS PE=3 SV=1	16.7	90
W4N9P7;C0BSW0;B6XTY7;A0A083X736;A0A087DWB8;A0A087B475;D1NWU9;A0A087BKX9	W4N9P7_9BIFI 30S ribosomal protein S1 OS=Bifidobacterium moukalabense DSM 27321 GN=BMOU_0843 PE=3 SV=1	2	490
Q8G5B7;B3DT29;A0A083X7D9;G3G260;B7GU46	EFTU_BIFLO Elongation factor Tu OS=Bifidobacterium longum (strain NCC 2705) GN=tuf PE=3 SV=1	14.3	399
D0YRY2;C2KRT8;S2ZAZ1;A0A095Y6Z0;U7IYC6;F3NY39;E4D5M5;A0A083YCH5	D0YRY2_9ACTO Succinate dehydrogenase flavoprotein subunit OS=Mobiluncus mulieris 28-1 GN=sdhA PE=4 SV=1	2	657
A0A084C7Z6	A0A084C7Z6_9PSED Lipid A export ATP-binding/permease protein MsbA OS=Pseudomonas sp. WCS358 GN=msbA PE=3 SV=1	2.8	602
A0A090PHX7;A0A084JWC7	A0A090PHX7_9FLAO Chaperone protein DnaK OS=Nonlabens ulvanivorans GN=dnaK PE=2 SV=1	2.3	613
Q7CGI3;Q1CMB2;A0A084XFD1	Q7CGI3_YERPE AraC-family regulatory protein OS=Yersinia pestis GN=araC6 PE=4 SV=1	4.4	297
V3GXQ9;K8QUC1;A0A085IE61;C6PWS7	V3GXQ9_ENTCL 2-dehydro-3-deoxy-D-gluconate 5-dehydrogenase OS=Enterobacter cloacae UCICRE 5 GN=L416_01946 PE=3 SV=1	4.7	253
A0A085LBV0	A0A085LBV0_9FIRM Transcriptional regulator OS=Peptococcaceae bacterium SCADC1_2_3 GN=DK28_0205350 PE=4 SV=1	5.7	227
A0A095XRX5;A0A086YTY4	A0A095XRX5_9FIRM 60 kDa chaperonin OS=Clostridiales bacterium S5-A11 GN=groEL PE=3 SV=1	2	543
W4N8P5;B8DW19;A0A087AE82	W4N8P5_9BIFI 30S ribosomal protein S3 OS=Bifidobacterium moukalabense DSM 27321 GN=rpsC PE=3 SV=1	4.9	267
A0A087BI29;D1NSZ1;B7GQC0;A0A083WWX5	A0A087BI29_9BIFI Glyceraldehyde-3-phosphate dehydrogenase, type I OS=Bifidobacterium merycicum GN=BMERY_0091 PE=3 SV=1	4.3	352
A0A087BKN1;A0A087DZV4;W4NA80;C0BTV5;B7GTQ8;B6XUG3;A0A083X7B7;D1NU03	A0A087BKN1_9BIFI Glutamine synthetase OS=Bifidobacterium merycicum GN=BMERY_1094 PE=3 SV=1	6.5	479
C0BT56;B6XV21;W4NAI7;A0A087DW32;Q8G5Z8;B3DSB4;A0A083X6F8;B7GS74;A0A087B4J2;S2ZLA1	C0BT56_9BIFI 50S ribosomal protein L25 OS=Bifidobacterium pseudocatenulatum DSM 20438 = JCM 1200 = LMG 10505 GN=rplY PE=3 SV=1	19.2	198
A0A087PW37	A0A087PW37_LACPN Pyruvate kinase OS=Lactobacillus plantarum GN=Lp90_1661 PE=3 SV=1	0	586
W0HNZ5;S5UUM2;Q2NQL7;K1HY92;E0SGE5;D2BXX8;C6CH98;C6C4T6;C4SV11;A0A094TC15;A0A089V9V1;A0A088PAH6;B6RBJ1;B6RBI6;B6RBG9;B6RBG6;J2LFA3;J1Z2B9;Q7WUW6;S7GZ83;S1UHG1;A0A086I427;S1TD22;X8MBA3;X8M0D4;X8LME4;X6QC35;Z5WTC8;Z5WLG4;Z5V4L7;Z5TWC7;Z5TUX3;Z5T6S1;Z5SW54;Z5SHN4;Z5SCT9;Z5RE82;Z5QVU2;Z5QSD8;Z5Q4Z6;Z5PVG2;Z5P4N1;Z5NIP3;Z5NDA8;Z5NCM3;Z5MHF4;Z5M5S6;Z5LK24;Z5KZX1;Z5KDL4;Z5J2R1;Z5J0T8;Z5I394;Z5HJQ3;Z5GVN…	W0HNZ5_9ENTR Elongation factor Tu OS=Sodalis sp. HS1 GN=tufA PE=3 SV=1	0	394
A0A089GN71	A0A089GN71_9FLAO Elongation factor Tu OS=Ornithobacterium rhinotracheale ORT-UMN 88 GN=tuf PE=3 SV=1	4.8	395
A0A089GNI0	A0A089GNI0_9FLAO Probable thiol peroxidase OS=Ornithobacterium rhinotracheale ORT-UMN 88 GN=tpx PE=3 SV=1	12.3	162
Q9CHS7;Q030Y9;K7VR45;A2RIX1;A0A089XIV2;T0W1A9	ENO1_LACLA Enolase 1 OS=Lactococcus lactis subsp. lactis (strain IL1403) GN=eno1 PE=3 SV=1	7.2	433
A0A089XL96	A0A089XL96_9LACT Glyceraldehyde 3-phosphate dehydrogenase OS=Lactococcus lactis GN=gapB PE=4 SV=1	3.6	336
R6VWM6;A0A090WZG6;A0A090WWC3	R6VWM6_9BACT 50S ribosomal protein L15 OS=Alistipes sp. CAG:268 GN=rplO PE=3 SV=1	8.1	148
R7GE60;B2TPX5;A0A093WB89;R7DMF4	R7GE60_9CLOT Glyceraldehyde-3-phosphate dehydrogenase OS=Clostridium sp. CAG:440 GN=BN658_00859 PE=3 SV=1	4.7	338
A0A095VV63	A0A095VV63_9BURK LysR family transcriptional regulator OS=Achromobacter sp. RTa GN=JL37_20045 PE=4 SV=1	4	404
A0A095XBQ6;G4Q613;F4LX09	A0A095XBQ6_9FIRM C4-dicarboxylate ABC transporter substrate-binding protein OS=Clostridiales bacterium S5-A11 GN=HMPREF1633_15095 PE=4 SV=1	4.7	320
A0A095XET6	A0A095XET6_9FIRM Tryptophanase OS=Clostridiales bacterium S7-1-4 GN=HMPREF1634_02335 PE=4 SV=1	13.7	546
A0A095XF73	A0A095XF73_9FIRM Biotin synthase OS=Clostridiales bacterium S5-A11 GN=HMPREF1633_13530 PE=4 SV=1	6.3	351
A0A095XG08;A0A052JB65;A0A038JN38;X5IYG7;V9CYT3;V9CBL5;V9AMY1;V9A3J8;V9A0W0;V8ZCS8;V8YZV9;V8YCL6;V8Y2H1;V8WKD2;V8W876;V8VZG4;V8V731;V8UMF3;V8UF96;Q7TT91;Q79GC6;Q79G84;Q2L2G6;K4TWJ8;K4TFT7;K4QNX1;K0MLR7;K0MA52;J7QKH2;F4L8G9;E3HT08;A9IJ05;A0A081E8M8;A0A063QM61;A0A063Q013;A0A063JN97;A0A058VXD0;A0A058VNL6;A0A058U643;A0A058TSQ6;A0A058TRZ0;A0A052HWW5	A0A095XG08_9BURK Elongation factor Tu OS=Achromobacter sp. RTa GN=tuf PE=3 SV=1	0	396
A0A095YKL8	A0A095YKL8_9FIRM Elongation factor Tu (Fragment) OS=Clostridiales bacterium S5-A11 GN=tuf PE=4 SV=1	5.6	394
A0A095Z1N2	A0A095Z1N2_9ACTO Inosine-5-monophosphate dehydrogenase OS=Actinomyces urogenitalis S6-C4 GN=HMPREF1626_05525 PE=4 SV=1	3.2	374
X0DYR3;W7B7D1;Q927I6;Q8Y422;Q71WB9;L8E607;L8DYA0;G2K2T4;C8KDF2;C1KZK6;B8DAY7;A0ALY8;A0A097B8E9	X0DYR3_LISMN Elongation factor Tu OS=Listeria monocytogenes Lm_1889 GN=tuf PE=3 SV=1	0	395
A0QRV9;A0A097MME6	A0QRV9_MYCS2 Uncharacterized protein OS=Mycobacterium smegmatis (strain ATCC 700084 / mc(2)155) GN=MSMEG_1256 PE=4 SV=1	11.5	139
S6X1E1;S6WVE5;S6V227;Q889X4;Q48D33;L8ND91;F3K5N4;F3IM47;F2KLZ3;A0A098SUL1	S6X1E1_PSESF Elongation factor G OS=Pseudomonas syringae pv. actinidiae ICMP 19101 GN=fusA PE=3 SV=1	1.9	701
A0A099AIU7	A0A099AIU7_CLOTA Chromosome partitioning protein ParA OS=Clostridium tetani GN=KY52_09915 PE=4 SV=1	2.4	296
A0A099I268	A0A099I268_CLOIN ABC transporter substrate-binding protein OS=Clostridium innocuum GN=CIAN88_17300 PE=4 SV=1	7.9	444
A0A099I298	A0A099I298_CLOIN Phosphofructokinase OS=Clostridium innocuum GN=CIAN88_16760 PE=4 SV=1	6.2	401
A0A099I2T7	A0A099I2T7_CLOIN Reverse rubrerythrin-1 OS=Clostridium innocuum GN=CIAN88_21965 PE=4 SV=1	8.9	180
A0A099I315	A0A099I315_CLOIN Peptide ABC transporter OS=Clostridium innocuum GN=CIAN88_16765 PE=4 SV=1	2.5	566
A0A099I324	A0A099I324_CLOIN Molecular chaperone DnaK OS=Clostridium innocuum GN=dnaK PE=4 SV=1	6.1	604
A0A099I9E2;A0A099I3W3	A0A099I9E2_CLOIN PTS fructose transporter subunit IID OS=Clostridium innocuum GN=CIAN88_04975 PE=4 SV=1	4.7	296
A0A099I496	A0A099I496_CLOIN Chaperone protein HtpG OS=Clostridium innocuum GN=CIAN88_14265 PE=4 SV=1	2.9	647
A0A099I5I5	A0A099I5I5_CLOIN Elongation factor Tu OS=Clostridium innocuum GN=tuf PE=4 SV=1	27.2	394
A0A099I6D2	A0A099I6D2_CLOIN Rubrerythrin OS=Clostridium innocuum GN=CIAN88_10840 PE=4 SV=1	18	178
A0A099I6S8	A0A099I6S8_CLOIN Elongation factor Ts OS=Clostridium innocuum GN=CIAN88_07790 PE=4 SV=1	4.1	295
A0A099I6Z6	A0A099I6Z6_CLOIN Phosphoglycerate kinase OS=Clostridium innocuum GN=CIAN88_13335 PE=4 SV=1	3.8	392
A0A099I7L9	A0A099I7L9_CLOIN Uncharacterized protein OS=Clostridium innocuum GN=CIAN88_09105 PE=4 SV=1	5.2	539
A0A099I822	A0A099I822_CLOIN Pyruvate-flavodoxin oxidoreductase OS=Clostridium innocuum GN=CIAN88_11290 PE=4 SV=1	2.8	1168
A0A099I914	A0A099I914_CLOIN Membrane protein OS=Clostridium innocuum GN=CIAN88_07990 PE=4 SV=1	18	367
A0A099I9B3	A0A099I9B3_CLOIN Fructose-bisphosphate aldolase OS=Clostridium innocuum GN=CIAN88_02950 PE=4 SV=1	6.9	289
A0A099IAH7	A0A099IAH7_CLOIN 3-hydroxybutyryl-CoA dehydrogenase OS=Clostridium innocuum GN=CIAN88_00200 PE=4 SV=1	7.2	279
A0A099IB84	A0A099IB84_CLOIN Rubrerythrin OS=Clostridium innocuum GN=CIAN88_04960 PE=4 SV=1	14.5	179
A0A099IBW3;R9LQH5	A0A099IBW3_CLOIN Electron transfer flavoprotein subunit beta OS=Clostridium innocuum GN=CIAN88_00210 PE=4 SV=1	13.4	262
A0A099IC82	A0A099IC82_CLOIN Glyceraldehyde-3-phosphate dehydrogenase OS=Clostridium innocuum GN=CIAN88_02160 PE=4 SV=1	17.8	337
A0A099Y8B7;F8KBY4;A0A073JJQ3	A0A099Y8B7_9LACO Pyruvate kinase OS=Lactobacillus mucosae GN=LX03_08980 PE=4 SV=1	2.1	473
A0A099YA37;F8KFT4;B2G653;A5VIM0;A0A081NS30;A0A073JNN1	A0A099YA37_9LACO Ornithine carbamoyltransferase OS=Lactobacillus mucosae GN=LX03_00035 PE=4 SV=1	16.5	333
A0A099YAQ5	A0A099YAQ5_9LACO 30S ribosomal protein S1 OS=Lactobacillus mucosae GN=LX03_08915 PE=4 SV=1	2.4	409
A0A099YCC9;Q0JW30	A0A099YCC9_9LACO Elongation factor Tu OS=Lactobacillus mucosae GN=tuf PE=4 SV=1	12.6	396
A0LEH2;Q2IFK0;Q1D3Y5;Q08YB7;B8J6T9;B8J554;A7HGP8;A7HAD3;Q2IKI2	CH601_SYNFM 60 kDa chaperonin 1 OS=Syntrophobacter fumaroxidans (strain DSM 10017 / MPOB) GN=groL1 PE=3 SV=1	3.1	543
A0R718	A0R718_MYCS2 ABC transporter related protein OS=Mycobacterium smegmatis (strain ATCC 700084 / mc(2)155) GN=MSMEG_6748 PE=3 SV=1	1.8	558
A1A0H0;W4N7E9;C0BQ37;B6XVS1;A0A087BJJ7	XYLA_BIFAA Xylose isomerase OS=Bifidobacterium adolescentis (strain ATCC 15703 / DSM 20083 / NCTC 11814 / E194a) GN=xylA PE=3 SV=1	5.6	449
C0BT81;A1A1F4	C0BT81_9BIFI 5-methyltetrahydropteroyltriglutamate--homocysteine methyltransferase OS=Bifidobacterium pseudocatenulatum DSM 20438 = JCM 1200 = LMG 10505 GN=metE PE=3 SV=1	2.6	768
C0BV87;B6XW68;W4N9V2;A1A3P5;S2ZQ11;Q8G6W1;B3DNP9;A0A087BG93;A0A083WX78;B7GT47;D6SZ12;A0A087AZH2;D0YP96;C2KSP2;A0A095X2Z0;D1NVN6;B8DT62;F3P7W8;A0A087DZ49	C0BV87_9BIFI Chaperone protein DnaK OS=Bifidobacterium pseudocatenulatum DSM 20438 = JCM 1200 = LMG 10505 GN=dnaK PE=2 SV=1	12.4	620
Q7U8L9;Q0BPG2;B3QUN2;Q3AHW1;A9BCI5;A3PEY3;A8G6Z5;A5GNJ0;A2BT70;Q318P8;Q0I7K2;A2BYM0;Q7UZZ9;Q46J13;A2C4P1	IF2_SYNPX Translation initiation factor IF-2 OS=Synechococcus sp. (strain WH8102) GN=infB PE=3 SV=1	2.5	650
Q8DUG9;M7DTU6;M7DHX7;M2KEH8;M2GNZ7;J3A164;F0IML2;E8JZN9;A3CMW2;B9DU78;X8KFZ4;X8H9N7;I0Q445;F9P5M4;F5VXL7;F5U2T1;E8JSS4;D4FTM6;A8AXG8;A0A081R566	RL7_STRMU 50S ribosomal protein L7/L12 OS=Streptococcus mutans serotype c (strain ATCC 700610 / UA159) GN=rplL PE=3 SV=1	11.5	122
A4FPM7	EFTU_SACEN Elongation factor Tu OS=Saccharopolyspora erythraea (strain NRRL 23338) GN=tuf PE=3 SV=1	0	397
B1XRU1;A4SZR8	DNAK_POLNS Chaperone protein DnaK OS=Polynucleobacter necessarius subsp. necessarius (strain STIR1) GN=dnaK PE=3 SV=1	3.4	640
A4VZZ3;A4VTQ7	EFTU_STRS2 Elongation factor Tu OS=Streptococcus suis (strain 98HAH33) GN=tuf PE=3 SV=2	0	398
A4VZZ4;A4VTQ8	TPIS_STRS2 Triosephosphate isomerase OS=Streptococcus suis (strain 98HAH33) GN=tpiA PE=3 SV=1	9.6	250
S8AYN6;E8ZSS4;B1KYV2;A5I0T7	S8AYN6_CLOBO Glyceraldehyde-3-phosphate dehydrogenase OS=Clostridium botulinum CFSAN002367 GN=CFSAN002367_29426 PE=3 SV=1	2.4	338
W0RZF5;F8KC64;B2G6R2;A5VJ92	W0RZF5_LACRE Elongation factor Tu OS=Lactobacillus reuteri GN=EF-Tu PE=3 SV=1	4.3	396
D4V7S9;A6KX96	D4V7S9_BACVU Oxidoreductase, NAD-binding domain protein OS=Bacteroides vulgatus PC510 GN=CUU_2455 PE=4 SV=1	5.7	471
D4V7U0;A6KXA6	D4V7U0_BACVU Histidine--tRNA ligase OS=Bacteroides vulgatus PC510 GN=hisS PE=3 SV=1	3.1	454
D4VB66;A6KYK9	D4VB66_BACVU Elongation factor Tu OS=Bacteroides vulgatus PC510 GN=tuf PE=3 SV=1	5.6	394
D4VAQ0;A6KZ07	D4VAQ0_BACVU Phosphoenolpyruvate carboxykinase [ATP] OS=Bacteroides vulgatus PC510 GN=pckA PE=3 SV=1	15.1	535
D4VA35;A6KZL8;A0A016KKB9;R6J942;Q8A2S5;Q650K7;Q5LJ19;F7LJ24;D4WT24;D4VSE8;C3QW65;A0A081TUY0;A0A016NEW4;A0A016G9H1;A0A016DAY4;A0A015ZM96;A0A015U8E7;A0A015RJ61;A0A015QS26;A0A015N2W3	D4VA35_BACVU Tyrosine--tRNA ligase OS=Bacteroides vulgatus PC510 GN=tyrS PE=3 SV=1	8.4	430
A6L050;D4V3G8	GPMI_BACV8 2,3-bisphosphoglycerate-independent phosphoglycerate mutase OS=Bacteroides vulgatus (strain ATCC 8482 / DSM 1447 / NCTC 11154) GN=gpmI PE=3 SV=1	15.1	504
D4V886;A6L1Z2;D4V8U1;A6KWM1	D4V886_BACVU Oxidoreductase, NAD-binding domain protein OS=Bacteroides vulgatus PC510 GN=CUU_2023 PE=4 SV=1	7.2	502
D4V3X3;A6L2G2	D4V3X3_BACVU Bifunctional protein FolD OS=Bacteroides vulgatus PC510 GN=folD PE=3 SV=1	6.5	293
D4VD66;A6L2X7	D4VD66_BACVU Chaperone protein DnaK OS=Bacteroides vulgatus PC510 GN=dnaK PE=2 SV=1	2.5	638
Q8A767;D4WPU4;D4VIP5;D4V7H7;C3QNL3;A6L5J5	TAL_BACTN Probable transaldolase OS=Bacteroides thetaiotaomicron (strain ATCC 29148 / DSM 2079 / NCTC 10582 / E50 / VPI-5482) GN=tal PE=3 SV=1	6.9	218
D4V715;A6L6X5	D4V715_BACVU Aminomethyltransferase OS=Bacteroides vulgatus PC510 GN=gcvT PE=3 SV=1	16.3	361
A6L792;D4V916	XYLA_BACV8 Xylose isomerase OS=Bacteroides vulgatus (strain ATCC 8482 / DSM 1447 / NCTC 11154) GN=xylA PE=3 SV=1	8	438
A6LDG8;K6B1A3;K5YBR8	DNAK_PARD8 Chaperone protein DnaK OS=Parabacteroides distasonis (strain ATCC 8503 / DSM 20701 / NCTC 11152) GN=dnaK PE=3 SV=1	10	643
K6A0R2;K5ZU45;A6LE82	K6A0R2_9PORP 50S ribosomal protein L7/L12 OS=Parabacteroides merdae CL09T00C40 GN=rplL PE=3 SV=1	23.2	125
A6LE88	EFTU_PARD8 Elongation factor Tu OS=Parabacteroides distasonis (strain ATCC 8503 / DSM 20701 / NCTC 11152) GN=tuf PE=3 SV=1	13.2	395
A6LFF0;K6B3E8;K5Z1S8	TPIS_PARD8 Triosephosphate isomerase OS=Parabacteroides distasonis (strain ATCC 8503 / DSM 20701 / NCTC 11152) GN=tpiA PE=3 SV=1	11.2	251
A6LFQ4	PCKA_PARD8 Phosphoenolpyruvate carboxykinase [ATP] OS=Parabacteroides distasonis (strain ATCC 8503 / DSM 20701 / NCTC 11152) GN=pckA PE=3 SV=1	4.7	535
A6LGR3	GCSH_PARD8 Glycine cleavage system H protein OS=Parabacteroides distasonis (strain ATCC 8503 / DSM 20701 / NCTC 11152) GN=gcvH PE=3 SV=1	15.9	126
A6LHM7;K6B2A1;K6A056	RS2_PARD8 30S ribosomal protein S2 OS=Parabacteroides distasonis (strain ATCC 8503 / DSM 20701 / NCTC 11152) GN=rpsB PE=3 SV=1	11.2	278
A6LHM8;K6B310;K5Z0M3	EFTS_PARD8 Elongation factor Ts OS=Parabacteroides distasonis (strain ATCC 8503 / DSM 20701 / NCTC 11152) GN=tsf PE=3 SV=1	5.8	329
A6LHV2;D4V4L5;A6L7Q8;A0A076JCK7	NAGB_PARD8 Glucosamine-6-phosphate deaminase OS=Parabacteroides distasonis (strain ATCC 8503 / DSM 20701 / NCTC 11152) GN=nagB PE=3 SV=1	15.2	270
A6LIG0	CH60_PARD8 60 kDa chaperonin OS=Parabacteroides distasonis (strain ATCC 8503 / DSM 20701 / NCTC 11152) GN=groL PE=3 SV=1	11.7	546
A6LL19	A6LL19_THEM4 Phosphoglucomutase/phosphomannomutase alpha/beta/alpha domain I OS=Thermosipho melanesiensis (strain BI429 / DSM 12029) GN=Tmel_0757 PE=3 SV=1	3.1	574
A6LMG2;I1A7E2;I1A3A3	A6LMG2_THEM4 Triosephosphate isomerase OS=Thermosipho melanesiensis (strain BI429 / DSM 12029) GN=tpiA PE=3 SV=1	6.2	240
A6Q1L5	EFTU_NITSB Elongation factor Tu OS=Nitratiruptor sp. (strain SB155-2) GN=tuf PE=3 SV=1	3.8	399
Q2IID9;B8JAC4;B4UDM8;A7HCC4	ENO_ANADE Enolase OS=Anaeromyxobacter dehalogenans (strain 2CP-C) GN=eno PE=3 SV=1	4.2	429
A7HX96	PLSX_PARL1 Phosphate acyltransferase OS=Parvibaculum lavamentivorans (strain DS-1 / DSM 13023 / NCIMB 13966) GN=plsX PE=3 SV=1	5.8	361
L8XNH4;A7MZB2	L8XNH4_9VIBR Phosphoenolpyruvate carboxykinase [ATP] OS=Vibrio campbellii CAIM 519 = NBRC 15631 GN=pckA PE=3 SV=1	3.1	542
E7SBW0;A8AWA0;E8JU08	E7SBW0_9STRE Elongation factor Tu OS=Streptococcus australis ATCC 700641 GN=tuf PE=3 SV=1	0	398
A8AY46;E5G5D8	ENO_STRGC Enolase OS=Streptococcus gordonii (strain Challis / ATCC 35105 / CH1 / DL1 / V288) GN=eno PE=3 SV=1	4.4	434
A9AU53	A9AU53_BURM1 ParB domain protein nuclease OS=Burkholderia multivorans (strain ATCC 17616 / 249) GN=Bmul_6266 PE=4 SV=1	3.5	452
N2A592;E5VR63;D4M191;C5ERS4;C4ZF71;C0QVC8;A9KPQ3	N2A592_9FIRM Probable transaldolase OS=Eubacterium plexicaudatum ASF492 GN=tal PE=3 SV=1	8.9	213
T1U098;T1TJR6;Q3KM40;P0CD71;L0UQV3;C4PQZ4;B0BBV3;B0B7N8;S4TLB9;Q9Z9A7;Q9PK73;Q255F3;A0A069ZZC0	T1U098_CHLTH Elongation factor Tu OS=Chlamydia trachomatis GN=tuf PE=3 SV=1	8.9	394
B0NLT2	B0NLT2_BACSE TonB-linked outer membrane protein, SusC/RagA family OS=Bacteroides stercoris ATCC 43183 GN=BACSTE_00466 PE=3 SV=1	7	986
B0NLT3	B0NLT3_BACSE Uncharacterized protein OS=Bacteroides stercoris ATCC 43183 GN=BACSTE_00467 PE=4 SV=1	4.7	536
B0THD8	EFTS_HELMI Elongation factor Ts OS=Heliobacterium modesticaldum (strain ATCC 51547 / Ice1) GN=tsf PE=3 SV=1	7.4	215
W1UBA7;H7CVR6;B1QS70;Q8XL09	W1UBA7_CLOBU Uncharacterized protein OS=Clostridium butyricum DORA_1 GN=Q607_CBUC00185G0010 PE=4 SV=1	5.2	230
W1UAC6;B1QSK5;G4Q610;W1U9A4;W8T129;W1U8F4;B1QV47;U4D676;U3YJU1;U3WDQ8;T4R5E5;T4LTS9;T4KWI5;T4CJY9;T3ZD80;T3R8U4;T3BTA5;A0A031WB84;N2AF00	W1UAC6_CLOBU Pyruvate-flavodoxin oxidoreductase OS=Clostridium butyricum DORA_1 GN=Q607_CBUC00055G0010 PE=3 SV=1	0	1171
B1VA75	TPIS_PHYAS Triosephosphate isomerase OS=Phytoplasma australiense GN=tpiA PE=3 SV=1	3.7	268
B2A157	TIG_NATTJ Trigger factor OS=Natranaerobius thermophilus (strain ATCC BAA-1301 / DSM 18059 / JW/NM-WN-LF) GN=tig PE=3 SV=1	2.5	446
B2GAM0;E3C9V8	ENO_LACF3 Enolase OS=Lactobacillus fermentum (strain NBRC 3956 / LMG 18251) GN=eno PE=3 SV=1	0	440
Q8DPS0;Q04KG2;J1IK21;D9NN60;B2IPX8;G6PSR5;U5WF96;Q97QS2;N1XAD3;M5KFK3;L0S6J0;J1S4K7;J1JQ33;J1H888;J0ZCX1;I0W298;H7KCA8;G6VLQ7;G6V946;G6V2U8;G6R9H5;G6MU98;G6KJN0;E8K0B9;C1CRM6;C1CKJ0;C1CEB3;C1C7C0;B8ZPW9;B5E4P1;B2E5N6;B1IBR3;A0A081PXA5;A0A064C0W5;J1PU90;A4W2T1	ENO_STRR6 Enolase OS=Streptococcus pneumoniae (strain ATCC BAA-255 / R6) GN=eno PE=1 SV=1	0	434
B2KAX0	DNAK_ELUMP Chaperone protein DnaK OS=Elusimicrobium minutum (strain Pei191) GN=dnaK PE=3 SV=1	2.6	619
Q7MWK9;B2RIG7	RIBBA_PORGI Riboflavin biosynthesis protein RibBA OS=Porphyromonas gingivalis (strain ATCC BAA-308 / W83) GN=ribBA PE=3 SV=1	3	405
Q7MWI7;B2RII9	TPIS_PORGI Triosephosphate isomerase OS=Porphyromonas gingivalis (strain ATCC BAA-308 / W83) GN=tpiA PE=3 SV=1	17.9	251
Q7MTV8;B2RLL7	ENO_PORGI Enolase OS=Porphyromonas gingivalis (strain ATCC BAA-308 / W83) GN=eno PE=3 SV=1	2.8	425
Q2NBL8;B3ER92	CH601_ERYLH 60 kDa chaperonin 1 OS=Erythrobacter litoralis (strain HTCC2594) GN=groL1 PE=3 SV=1	0	539
B3EUG6;F8EJY7	IF2_AMOA5 Translation initiation factor IF-2 OS=Amoebophilus asiaticus (strain 5a2) GN=infB PE=3 SV=1	1.8	908
Q8DTS9;M7DM40;M7DDN6;M2KG78;M2H4P4;M2E2B4;B5LBH7	ENO_STRMU Enolase OS=Streptococcus mutans serotype c (strain ATCC 700610 / UA159) GN=eno PE=1 SV=1	8.8	432
E1KQY7;B5WXV4;B5WXV3;W2C764;P30899;K6AAX2;D4VAF0;C3QZ25;Q7WS04;Q7WS03;A0A015XHF7	E1KQY7_9BACT Beta-lactamase OS=Prevotella disiens FB035-09AN GN=HMPREF9296_1218 PE=3 SV=1	43.3	261
Q8P1W4;K4Q7H3;B5XKI1;B9DRL9;U9WI46;Q5XD49;Q48UK5;Q1JMR3;Q1JHV6;Q1J7N4;P69952;P0DA83;P0DA82;A2RFQ4;A0A098QK66;A0A030Q6N4;A0A030NGU5;A0A030N4W7;A0A030K0I8;A0A030EV97;A0A029WJZ6;A0A029T2K1;Q1JCT6;A0A029USR9;Q6PSL8;V4SLU7;A0A023VKX7;K4PXY6;K0H8B2;K9JJX3;K9JIQ6;B9UZ03;B9UZ02	EFTU_STRP8 Elongation factor Tu OS=Streptococcus pyogenes serotype M18 (strain MGAS8232) GN=tuf PE=3 SV=1	0	398
B6B1B0	B6B1B0_9RHOB Acetyltransferase, gnat family OS=Rhodobacteraceae bacterium HTCC2083 GN=RB2083_2215 PE=4 SV=1	9.7	186
B6BKM6	B6BKM6_SULGG Glutamate dehydrogenase OS=Sulfurimonas gotlandica (strain DSM 19862 / JCM 16533 / GD1) GN=gdhA PE=3 SV=1	2.4	451
B6RBH4;B6RBF3	B6RBH4_YERIN Elongation factor Tu B (Fragment) OS=Yersinia intermedia GN=tufB PE=4 SV=1	0	257
C0BUY6;B6XSP8	C0BUY6_9BIFI ATP synthase subunit beta OS=Bifidobacterium pseudocatenulatum DSM 20438 = JCM 1200 = LMG 10505 GN=atpD PE=3 SV=1	4.1	493
C0BUY2;B6XSQ2	C0BUY2_9BIFI ATP synthase subunit b OS=Bifidobacterium pseudocatenulatum DSM 20438 = JCM 1200 = LMG 10505 GN=atpF PE=3 SV=1	6.4	173
C0BTI1;B6XTJ6	C0BTI1_9BIFI Transketolase OS=Bifidobacterium pseudocatenulatum DSM 20438 = JCM 1200 = LMG 10505 GN=tkt PE=4 SV=1	13.7	702
[truncated: 592 more rows]

## Sheet: CN-Bacteria
Peptide IDs	Description	Mol. weight [kDa]	Sequence lengths
[truncated: 493 more rows]

## Sheet: CP-Bacteria
Peptide IDs	Description	Mol. weight [kDa]	Sequence lengths
[truncated: 1,101 more rows]
