# Supplementary material for: Cirrhosis related functionality characteristic of the fecal microbiota as revealed by a metaproteomic approach
Source: BMC Gastroenterol. 2016 Oct 4;16:121. doi: 10.1186/s12876-016-0534-0 (PMC5051048; doi:10.1186/s12876-016-0534-0)
Supplement: Additional file 2: Table S2. — Protein identification with peptide masses searched against the publically available database for Uniprot-Human database (XLSX 50 kb) [file 12876_2016_534_MOESM2_ESM.xlsx]

## Sheet: AN-Human
Peptide IDs	Description	Mol. weight [kDa]	Sequence lengths
B4DV64;A0A024QZ95;Q6UX06	B4DV64_HUMAN cDNA FLJ61420, highly similar to Homo sapiens olfactomedin 4 (OLFM4), mRNA OS=Homo sapiens PE=2 SV=1	3	367
M0QX98;P78448;M0QXV9;A0A087X013;T2HUW8;T2HVB7;A0A087WYX0;Q8N4D0;Q53G30;A0A024R0K5;P06731;M0R3J1;Q68DM9	M0QX98_HUMAN Carcinoembryonic antigen-related cell adhesion molecule 5 (Fragment) OS=Homo sapiens GN=CEACAM5 PE=4 SV=1	24.1	141
A4QMW8;E2DRY6;A0A024R4F1;P06733	A4QMW8_HUMAN Enolase (Fragment) OS=Homo sapiens GN=ENO1 PE=2 SV=1	11.1	135
A0A024R5C5;P11498	A0A024R5C5_HUMAN Pyruvate carboxylase OS=Homo sapiens GN=PC PE=4 SV=1	0.8	1178
D6RAL1;A0A024RAJ7;A0A024RAK1;Q969S9	D6RAL1_HUMAN Ribosome-releasing factor 2, mitochondrial (Fragment) OS=Homo sapiens GN=GFM2 PE=1 SV=1	4.2	285
B4DMA8;B4E063;A0A024RCS7;Q9BW19	B4DMA8_HUMAN cDNA FLJ53841, highly similar to Kinesin-like protein KIFC1 OS=Homo sapiens PE=2 SV=1	1.8	549
A0M8Q9;Q8TCJ5;A0A075B6L0;A0A075B6K9;A0A075B6K8;Q6PJR7;A0A087WWC9;C6KXN3;A0A087WXC3;Q8N5F4;Q6GMW4;A0A087WWU7;Q8N355;Q7Z2U7;Q6NS95;Q6GMW3;Q6GMV8;Q5CZ94;A0A087WYN7;A0A087WWT5;A0A087WU42;S6BGD6;Q6PJG0;Q6PIK1;Q6P2J1;Q6IN99;Q6GMW6;Q567P1;A2NUT2;A0A5E4;A0A087X2A1;A0A087WYR4;A0A087WX49;Q96E61;Q8NEJ1;Q6PIQ7;Q6P5S3;Q6IPQ0;Q6GMX4;Q6GMX3;Q6GMV7;Q6DHW4;P0CG06;P0CG05;P0CG04;P0CF74;B9A064;A0A075B6L1;S6C4R7;S6BG…	A0M8Q9_HUMAN C1 segment protein (Fragment) OS=Homo sapiens GN=C1 segment PE=4 SV=1	28.6	105
A0A075B6N7;Q6N041;Q6N091	A0A075B6N7_HUMAN Ig alpha-2 chain C region (Fragment) OS=Homo sapiens GN=IGHA2 PE=4 SV=1	14.4	340
O95978;S6BGF5;A0A075B6N8;Q6N093;Q6MZU6;Q68CN4;Q6MZX7;Q8NF17;A0A087WXL8;Q6N030;Q5EBM2;A0A087WVW2;P01859;P01861;P01860	O95978_HUMAN VH1 protein (Fragment) OS=Homo sapiens GN=VH1 PE=1 SV=1	7.6	157
Q0KKI6;A0A087X130;A0A087WZW8;Q5EFE6;A0A087WYL9;A0A087WWV8;V9HW34;Q6PJF2;Q7Z3Y4;Q6PIL8;Q6P5S8;Q6GMX0;A0A087WTX5;Q8TCD0;P01834;A0A075B6H6	Q0KKI6_HUMAN Immunoblobulin light chain (Fragment) OS=Homo sapiens PE=1 SV=1	38.8	219
J3QSA3;F5GZ39;M0R1V7;A0A087WV77;J3QS39;Q49A90;J3QTR3;F5H6Q2;Q3MIH3;F5GYU3;F5H2Z3;F5H265;Q5UGI3;B4DV12;F5H388;Q5RKT7;B2RDW1;F5H747;F5GXK7;J3QKN0;J3QLP7;Q5U5U6;Q5PY61;J3QRK5;Q9UFQ0;Q96C32;Q96MH4;L8B4I8;L8B196;Q96H31;L8B4R0;A8K674;L8B4Z6;L8B4M0;L8B4J3;Q66K58;Q59EM9;P62987;P62979;P0CG47;P0CG48	J3QSA3_HUMAN Ubiquitin (Fragment) OS=Homo sapiens GN=UBB PE=4 SV=1	37.2	43
A0A087WXI2;Q9Y6R7;A0A087WUZ2	A0A087WXI2_HUMAN IgGFc-binding protein OS=Homo sapiens GN=FCGBP PE=4 SV=1	4.9	4204
F8W1C5;A8KA41;A0A087X0V5;P29728	F8W1C5_HUMAN 2'-5'-oligoadenylate synthase 2 (Fragment) OS=Homo sapiens GN=OAS2 PE=1 SV=1	2.6	270
Q6PK75;A6XMV8;Q5NV56;Q3SY20;Q3SY19;A0A096LNX4;A0A096LPH0;Q7Z5F3;A6XMV9;A0A096LP77;P07478;Q86W17;Q53ZX9;Q53ZX8;Q53ZX7;Q45KI0;H0Y8D1;CON__P07477;A0A087WW55;E7EQ64;Q8NHM4;P07477	Q6PK75_HUMAN PRSS2 protein (Fragment) OS=Homo sapiens GN=PRSS2 PE=2 SV=1	16	187
A0A096LPK4;P98088	A0A096LPK4_HUMAN Mucin-5AC OS=Homo sapiens GN=MUC5AC PE=4 SV=1	0.3	5654
A2KUC3;A2KBC1;A2KBC8;A2KBC7;A2KBC6;A2KBC5;A2KBC4;A2KBC3;A2KBC2;A2KBC0;A2KBB9;A2J1N3;A2NWW8;A2NWW7;A2NWW6;A2NWW9;A2NWW4;A2NWW5;Q9UL90;A0A087WSX3;Q0ZCH1;A2NWX5;A0A068LN13;Q0ZCH5;A2NKM6;Q0ZCG5;Q0ZCG4;Q0ZCI4;G1FM93;G1FM92;G1FM85;A2NZ55;A2NUT3;P01765;P01764	A2KUC3_HUMAN UGa8H (Fragment) OS=Homo sapiens GN=IGHV PE=4 SV=1	24.8	121
A4D2H4	A4D2H4_HUMAN Similar to Histidine triad nucleotide-binding protein 1 (Adenosine 5-monophosphoramidase) (Protein kinase C inhibitor 1) (Protein kinase C-interacting protein 1) (PKCI-1) OS=Homo sapiens GN=LOC346521 PE=4 SV=1	5.6	126
A5AAY2	A5AAY2_ASPNC Similarity to protein inhibitor of activated STAT protein PIASX - Homo sapiens OS=Aspergillus niger (strain CBS 513.88 / FGSC A1513) GN=An07g07810 PE=4 SV=1	0.5	1323
B3KPP5;Q13707;B4DUI8;Q5T8M7;B3KUD3;B7Z6P1;B3KW67;D2JYH4;A8K3K1;P63267;P68133;P68032;P62736;K4EQ44;K4EP00;K4ENJ5;F1BXA6;A4UCT3;A5GZ75;Q96DE1;Q96FU6;V9HVZ7;G8FSY7;B3KWQ3;Q6PJ43;Q5T8M8;B7ZAP6;Q9BYX7;Q562R1;Q6S8J3;A5A3E0	B3KPP5_HUMAN cDNA FLJ32030 fis, clone NTONG2000040, highly similar to Actin, alpha cardiac OS=Homo sapiens PE=2 SV=1	5.4	186
A8K7I4;B4DUZ6;B3KUF3	CLCA1_HUMAN Calcium-activated chloride channel regulator 1 OS=Homo sapiens GN=CLCA1 PE=1 SV=3	6.5	914
J3KNA1;B7Z2M7;B2RCP3;B0I1S7;Q12840	J3KNA1_HUMAN Kinesin heavy chain isoform 5A OS=Homo sapiens GN=KIF5A PE=1 SV=1	0.8	943
B2R4M6;P06702	B2R4M6_HUMAN Protein S100 OS=Homo sapiens PE=2 SV=1	13.2	114
Q0VAS5;B2R4R0;P62805;Q6B823	Q0VAS5_HUMAN Histone H4 OS=Homo sapiens GN=HIST1H4H PE=2 SV=1	19.4	103
Q8N1A3;B7Z1G2;Q68D34;B2R5R0;P55259	Q8N1A3_HUMAN Glycoprotein 2 (Zymogen granule membrane) OS=Homo sapiens GN=GP2 PE=2 SV=2	15.1	383
B4DGG1	B4DGG1_HUMAN Uncharacterized protein OS=Homo sapiens PE=2 SV=1	1.9	531
C9JTK6;Q53SW9;B4DK14;J3KQ32;Q9NTK5	C9JTK6_HUMAN Obg-like ATPase 1 (Fragment) OS=Homo sapiens GN=OLA1 PE=1 SV=1	9.5	116
B4DUY8;Q86UP6	B4DUY8_HUMAN cDNA FLJ51324, highly similar to CUB and zona pellucida-like domain-containing protein 1 OS=Homo sapiens PE=2 SV=1	4.3	607
K7EP36;B4DVE1;Q08380;K7EJY8;K7ESM3;K7EKQ5;B4DWA8;B3KP88;B4DDG4	K7EP36_HUMAN Galectin-3-binding protein (Fragment) OS=Homo sapiens GN=LGALS3BP PE=1 SV=1	7.3	259
B4DVQ0;B4DW52;B4E335;B4E3A4;Q8WVW5;Q53GK6;Q53G99;Q53G76;Q1KLZ0;P63261;P60709;Q562Z7;Q562Z4;Q562Y6;Q562X9;Q562V5;Q562U2;Q562S0;Q562R8;Q562P9;Q562P0;Q562N8;Q562N6;Q562N4;Q562N0;Q562L9;Q562L6;Q562L5;A1E282;G5E9R0;K7EM38;I3L3R2;E7EVS6;J3KT65;I3L3I0;I3L1U9;I3L4N8	B4DVQ0_HUMAN cDNA FLJ58286, highly similar to Actin, cytoplasmic 2 OS=Homo sapiens PE=2 SV=1	5.4	333
Q2F839;B7Z1V7;B7Z4V2;V9HW84;Q8N1C8;P38646	Q2F839_HUMAN Heat shock 70 kDa protein 9B (Fragment) OS=Homo sapiens PE=2 SV=1	9.1	176
B7ZL91;Q16819	B7ZL91_HUMAN Metalloendopeptidase OS=Homo sapiens GN=MEP1A PE=2 SV=1	10.2	774
C9JA05;D6RHJ6;D6RD17;P01591	C9JA05_HUMAN Immunoglobulin J chain (Fragment) OS=Homo sapiens GN=IGJ PE=1 SV=1	17.1	70
C9JUF9;P15085;C9JUZ4;S4R433	C9JUF9_HUMAN Carboxypeptidase A1 OS=Homo sapiens GN=CPA1 PE=4 SV=1	26.9	331
H6VRG3;H6VRG0;H6VRF9;H6VRF8;CON__P04264;H6VRG1;P04264	H6VRG3_HUMAN Keratin 1 OS=Homo sapiens GN=KRT1 PE=3 SV=1	1.9	644
E5RHF9;G5EA20;Q86X45	E5RHF9_HUMAN Protein tilB homolog OS=Homo sapiens GN=LRRC6 PE=4 SV=1	11.2	89
E9KL23;P01009;Q3I0J7;A6YP93;Q2L9S7;G3V5R8;G3V387;G3V544;A0A024R6I7	E9KL23_HUMAN Epididymis secretory sperm binding protein Li 44a OS=Homo sapiens PE=2 SV=1	7.2	418
E9PBM9;P0C7U2;Q9NR71;B4DX28	E9PBM9_HUMAN Neutral ceramidase soluble form OS=Homo sapiens GN=ASAH2 PE=4 SV=1	6.4	622
F8W062;P04054	F8W062_HUMAN Phospholipase A2 OS=Homo sapiens GN=PLA2G1B PE=3 SV=1	31.9	119
H0YH81;Q0QEN7;V9HW31;P06576;F8W0P7;F8W079	H0YH81_HUMAN ATP synthase subunit beta (Fragment) OS=Homo sapiens GN=ATP5B PE=1 SV=1	6.9	362
H0YIS1;Q4VXY6;P13942	H0YIS1_HUMAN Collagen alpha-2(XI) chain OS=Homo sapiens GN=COL11A2 PE=4 SV=1	0.9	1629
H3BTQ4;J3QKZ2;Q6GPI1;P17538;H3BP92;H3BMY1	H3BTQ4_HUMAN Chymotrypsin B2 chain A (Fragment) OS=Homo sapiens GN=CTRB2 PE=3 SV=1	32.5	114
H6VRG2	H6VRG2_HUMAN Keratin 1 OS=Homo sapiens GN=KRT1 PE=3 SV=1	0	644
J3QKX5;Q16820	J3QKX5_HUMAN Metalloendopeptidase OS=Homo sapiens GN=MEP1B PE=3 SV=1	4.6	700
O43895;Q5JZ40;B4DV70;B7ZLM6	XPP2_HUMAN Xaa-Pro aminopeptidase 2 OS=Homo sapiens GN=XPNPEP2 PE=1 SV=3	4.5	674
O60844	ZG16_HUMAN Zymogen granule membrane protein 16 OS=Homo sapiens GN=ZG16 PE=1 SV=2	20.4	167
Q9UL91;Q0ZCH9;P01766	Q9UL91_HUMAN Myosin-reactive immunoglobulin heavy chain variable region (Fragment) OS=Homo sapiens PE=2 SV=1	0	118
P01833	PIGR_HUMAN Polymeric immunoglobulin receptor OS=Homo sapiens GN=PIGR PE=1 SV=4	25.1	764
Q9UP60;Q8NCL6;Q96K68;Q6N090;Q6MZW0;P01876;Q6ZW64;Q96DK0;Q8WY24;Q6N092	Q9UP60_HUMAN SNC73 protein OS=Homo sapiens GN=SNC73 PE=2 SV=1	9.4	384
Q53F26;P04746;Q6NSB3;B7ZMD7;P19961;P04745;A0A024QYW2;A0A087WZK1;Q5T085	Q53F26_HUMAN Alpha-amylase (Fragment) OS=Homo sapiens PE=2 SV=1	25.6	511
P05109	S10A8_HUMAN Protein S100-A8 OS=Homo sapiens GN=S100A8 PE=1 SV=1	11.8	93
Q6ISU5;Q6ISP9;Q6ISN8;Q6ICV2;P08218;P08217	Q6ISU5_HUMAN Elastase 2A OS=Homo sapiens GN=ELA2A PE=2 SV=1	3	269
P08861	CEL3B_HUMAN Chymotrypsin-like elastase family member 3B OS=Homo sapiens GN=CELA3B PE=1 SV=3	24.4	270
Q96QL8;P09093	Q96QL8_HUMAN Elastase 3A, pancreatic OS=Homo sapiens GN=ELA3A PE=2 SV=1	49.3	270
P15086	CBPB1_HUMAN Carboxypeptidase B OS=Homo sapiens GN=CPB1 PE=1 SV=4	15.1	417
V9HW26;P25705	V9HW26_HUMAN ATP synthase subunit alpha OS=Homo sapiens GN=HEL-S-123m PE=2 SV=1	2.4	553
Q6EZE9;P59666;P59665	Q6EZE9_HUMAN Defensin, alpha 3, neutrophil-specific OS=Homo sapiens GN=DEFA3 PE=2 SV=1	10.6	94
Q02817	MUC2_HUMAN Mucin-2 OS=Homo sapiens GN=MUC2 PE=1 SV=2	1.6	5179
W5XAV0;W5X330;W5XAU6;W5X2R1;Q2QBD7;W5X1W6	W5XAV0_CHV16 Ribonucleoside-diphosphate reductase OS=Cercopithecine herpesvirus 16 GN=UL39 PE=3 SV=1	1.4	979
Q5IWS5;Q8WWA0	Q5IWS5_HUMAN Intelectin 1 OS=Homo sapiens GN=ITLN1 PE=2 SV=1	3.2	313
Q6A1I4	Q6A1I4_CHLTH 60 kDa chaperonin OS=Chlamydia trachomatis GN=groel-1 PE=3 SV=1	2.4	543
Q6UWV6	ENPP7_HUMAN Ectonucleotide pyrophosphatase/phosphodiesterase family member 7 OS=Homo sapiens GN=ENPP7 PE=1 SV=3	22.9	458
Q6ZVX0;Q9NPP6;Q6MZV6;Q6P089;Q6MZX9;P01877;Q7Z374	Q6ZVX0_HUMAN cDNA FLJ41981 fis, clone SMINT2011888, highly similar to Protein Tro alpha1 H,myeloma OS=Homo sapiens PE=1 SV=1	0	487
Q7Z5H4	VN1R5_HUMAN Vomeronasal type-1 receptor 5 OS=Homo sapiens GN=VN1R5 PE=2 SV=2	2	357
Q92630	DYRK2_HUMAN Dual specificity tyrosine-phosphorylation-regulated kinase 2 OS=Homo sapiens GN=DYRK2 PE=1 SV=3	2.5	601
Q96MP5	ZSWM3_HUMAN Zinc finger SWIM domain-containing protein 3 OS=Homo sapiens GN=ZSWIM3 PE=2 SV=2	1	696
Q99895	CTRC_HUMAN Chymotrypsin-C OS=Homo sapiens GN=CTRC PE=1 SV=2	55.6	268
Q9BYE9	CDHR2_HUMAN Cadherin-related family member 2 OS=Homo sapiens GN=CDHR2 PE=1 SV=2	7.8	1310
Q9UGM3;B6V682	DMBT1_HUMAN Deleted in malignant brain tumors 1 protein OS=Homo sapiens GN=DMBT1 PE=1 SV=2	10.1	2413
Q9UL88	Q9UL88_HUMAN Myosin-reactive immunoglobulin heavy chain variable region (Fragment) OS=Homo sapiens PE=2 SV=1	14.5	131

## Sheet: AP-Human
Peptide IDs	Description	Mol. weight [kDa]	Sequence lengths
Q8N4D0;Q53G30;A0A024R0K5;P06731;A0A087X013;T2HVB7;A0A087WYX0	Q8N4D0_HUMAN Carcinoembryonic antigen-related cell adhesion molecule 5 OS=Homo sapiens GN=CEACAM5 PE=2 SV=1	10	702
A0A024R4A2;P09923;B2R7C7;P05187	A0A024R4A2_HUMAN Alkaline phosphatase OS=Homo sapiens GN=ALPI PE=3 SV=1	12.9	528
A4QMW8;E2DRY6;A0A024R4F1;P06733	A4QMW8_HUMAN Enolase (Fragment) OS=Homo sapiens GN=ENO1 PE=2 SV=1	11.1	135
B4DZC2;Q9Y4Q3;B4DZ41;B7Z926;A0A024R4W4;Q86X06;A0A024R4V5;O95696	B4DZC2_HUMAN cDNA FLJ51161, highly similar to Bromodomain-containing protein 1 OS=Homo sapiens PE=2 SV=1	2.2	649
E9KL23;A0A024R6I7;P01009;B2D098;A7L8C6;A7L8C5;C1KH65;G3V5R8;G3V387;Q9P173;G3V544;Q13747	E9KL23_HUMAN Epididymis secretory sperm binding protein Li 44a OS=Homo sapiens PE=2 SV=1	5.7	418
D6RAL1;A0A024RAJ7;A0A024RAK1;Q969S9	D6RAL1_HUMAN Ribosome-releasing factor 2, mitochondrial (Fragment) OS=Homo sapiens GN=GFM2 PE=1 SV=1	4.2	285
A8KA84;A0A024RBQ5;Q9Y6K5	A8KA84_HUMAN cDNA FLJ78682, highly similar to Homo sapiens 2'-5'-oligoadenylate synthetase 3, 100kDa (OAS3), mRNA OS=Homo sapiens PE=2 SV=1	0.6	1087
A2J1M2;A0A068LL60;A2J1M4;Q65ZC8;P01742;P01761;P06326	A2J1M2_HUMAN Rheumatoid factor RF-IP9 (Fragment) OS=Homo sapiens PE=2 SV=1	12.2	98
Q8TCJ5;A0A075B6L0;A0A075B6K9;Q6PJR7;C6KXN3;Q8N5F4;Q8N355;Q7Z2U7;Q6GMW3;Q6GMV8;S6BGD6;Q6PJG0;Q6IN99;Q567P1;A2NUT2;A0A5E4;Q8NEJ1;Q6PIQ7;Q6IPQ0;Q6GMX4;Q6GMX3;P0CG06;P0CG05;S6BGF9;S6B286;S6AWE6;S6BAR0;S6BAN6;S6C4S2;S6BAP8;S6B2B0;Q5FWF9;P0CF74;A0A075B6L1;S6C4R7;S6C4Q9;A0M8Q6	Q8TCJ5_HUMAN Putative uncharacterized protein DKFZp667J0810 (Fragment) OS=Homo sapiens GN=DKFZp667J0810 PE=2 SV=1	27.4	106
A2MYE2;A2MYE1;A0A087X0N5;A0A087WVN6;A0A087WTK4;Q9UL81;Q96SA9;Q9UL77;Q9UL70;A2NI60;A0A087WZH9;Q96PF6;P80362;P01610;P01609;P01608;P01607;P01600;P01599;P01594;P01593	A2MYE2_HUMAN A30 protein (Fragment) OS=Homo sapiens GN=A30 PE=4 SV=1	18.8	96
B4DIK6;B4DGA6;H0Y912;A0A087WTT5;Q1RMF5;A8K3I1;Q96NX9	B4DIK6_HUMAN cDNA FLJ56972, highly similar to Dachshund homolog 2 OS=Homo sapiens PE=2 SV=1	3	236
Q0KKI6;A0A087WZW8;A0A087WYL9;A0A087WWV8;V9HW34;Q6PJF2;Q7Z3Y4;Q6PIL8;Q6P5S8;Q6GMX0;A0A087WTX5;Q8TCD0;A0A087X130;Q5EFE6;P01834;A0A075B6H6	Q0KKI6_HUMAN Immunoblobulin light chain (Fragment) OS=Homo sapiens PE=1 SV=1	25.1	219
A0A087WV47;V9HW68;Q6MZV7;A0A087X079;Q0ZCH4;Q0ZCJ4;Q0ZCJ5;Q0ZCJ2;Q0ZCI8;Q0ZCJ0;A4F255;Q6N096	A0A087WV47_HUMAN Ig gamma-1 chain C region OS=Homo sapiens GN=IGHG1 PE=1 SV=1	0	466
J3QSA3;F5GZ39;M0R1V7;A0A087WV77;J3QS39;Q49A90;J3QTR3;F5H6Q2;Q3MIH3;F5GYU3;F5H2Z3;F5H265;Q5UGI3;B4DV12;F5H388;Q5RKT7;B2RDW1;F5H747;F5GXK7;J3QKN0;J3QLP7;Q5U5U6;Q5PY61;J3QRK5;Q9UFQ0;Q96C32;Q96MH4;L8B4I8;L8B196;Q96H31;L8B4R0;A8K674;L8B4Z6;L8B4M0;L8B4J3;Q66K58;Q59EM9;P62987;P62979;P0CG47;P0CG48	J3QSA3_HUMAN Ubiquitin (Fragment) OS=Homo sapiens GN=UBB PE=4 SV=1	37.2	43
A0A087WXI2;Q9Y6R7;A0A087WUZ2	A0A087WXI2_HUMAN IgGFc-binding protein OS=Homo sapiens GN=FCGBP PE=4 SV=1	3.5	4204
A0A087WYE1;S6BAM6;A0A087WXL8	A0A087WYE1_HUMAN Ig gamma-1 chain C region OS=Homo sapiens GN=IGHG1 PE=1 SV=1	0	475
A0A087WZW1;P04118	A0A087WZW1_HUMAN Colipase OS=Homo sapiens GN=CLPS PE=4 SV=1	14.3	98
A0A087X2C0;Q86TT1;A0A075B6N9;A0A087WYJ9;P01871	A0A087X2C0_HUMAN Ig mu chain C region OS=Homo sapiens GN=IGHM PE=1 SV=1	14.1	588
Q6PK75;A6XMV8;Q5NV56;Q3SY20;Q3SY19;A0A096LNX4;Q7Z5F3;A6XMV9;A0A096LP77;P07478;A0A096LPH0	Q6PK75_HUMAN PRSS2 protein (Fragment) OS=Homo sapiens GN=PRSS2 PE=2 SV=1	21.4	187
B1N7B8;A0N5G5	B1N7B8_HUMAN Cryocrystalglobulin CC1 kappa light chain variable region (Fragment) OS=Homo sapiens PE=2 SV=1	16.8	107
A2J1N5	A2J1N5_HUMAN Rheumatoid factor RF-ET6 (Fragment) OS=Homo sapiens PE=2 SV=1	11.7	94
A2KUC3;A2KBC1;A2KBC8;A2KBC7;A2KBC6;A2KBC5;A2KBC4;A2KBC3;A2KBC2;A2KBC0;A2KBB9;A2J1N3;A2NWW8;A2NWW7;A2NWW6;A2NWW9;A2NWW4;A2NWW5;Q9UL90;A0A087WSX3;Q0ZCH1;A2NWX5;Q0ZCH5;A2NKM6;Q0ZCG5;Q0ZCG4;Q0ZCI4;A2NZ55;A2NUT3;P01765;P01764	A2KUC3_HUMAN UGa8H (Fragment) OS=Homo sapiens GN=IGHV PE=4 SV=1	15.7	121
Q5NV81;A2MYD0;Q96SB0;P04208;P01699	Q5NV81_HUMAN V1-16 protein (Fragment) OS=Homo sapiens GN=V1-16 PE=4 SV=1	17.2	99
A2MYD3;Q5NV69;P01703	A2MYD3_HUMAN V1-18 protein (Fragment) OS=Homo sapiens GN=V1-18 PE=4 SV=1	17.2	99
G3GAU4;Q9UL78;A2NB46;P04206;P01623;P01622;P01620	G3GAU4_HUMAN Anti-H1N1 influenza HA kappa chain variable region (Fragment) OS=Homo sapiens PE=2 SV=1	16.8	107
A8K394	A8K394_HUMAN cDNA FLJ76708, highly similar to Homo sapiens nuclear mitotic apparatus protein 1 (NUMA1), mRNA (Fragment) OS=Homo sapiens PE=2 SV=1	2.6	852
B3KW67;D2JYH4;A8K3K1;P63267;P68133;P68032;P62736;B4DUI8;Q5T8M7;B3KUD3;Q13707;B7Z6P1;Q5T8M8;C9JFL5;F6UVQ4;F6QUT6;B7Z6I1;Q7Z7J6;A6NL76	B3KW67_HUMAN cDNA FLJ42347 fis, clone UTERU2003399, highly similar to Actin, gamma-enteric smooth muscle OS=Homo sapiens PE=2 SV=1	15.4	376
A8K7G6;P05451;Q6ICS1;P48304	A8K7G6_HUMAN cDNA FLJ75763, highly similar to Homo sapiens regenerating islet-derived 1 alpha (pancreatic stone protein, pancreatic thread protein) (REG1A), mRNA OS=Homo sapiens PE=2 SV=1	37.3	166
A8K7I4;B4DUZ6	CLCA1_HUMAN Calcium-activated chloride channel regulator 1 OS=Homo sapiens GN=CLCA1 PE=1 SV=3	16.6	914
B2MUD5;P08246	B2MUD5_HUMAN Neutrophil elastase (Fragment) OS=Homo sapiens GN=ELA2 PE=3 SV=1	5.2	192
B2MV14;W8QEY1;B7ZAL5;E7EQB2;B3KSL2;E7ER44;Q2TUW9;V9HWI4;Q5EK51;B3VMW0;A8K494;P02788;Q19KS2;Q8IX02	B2MV14_HUMAN Truncated lactoferrin OS=Homo sapiens GN=LTF PE=3 SV=1	19.8	585
B2R4C5;P61626;F8VV32	B2R4C5_HUMAN C-type lysozyme OS=Homo sapiens GN=LYZ PE=2 SV=1	35.1	148
B2R4M6;P06702	B2R4M6_HUMAN Protein S100 OS=Homo sapiens PE=2 SV=1	45.6	114
Q0VAS5;B2R4R0;P62805;Q6B823	Q0VAS5_HUMAN Histone H4 OS=Homo sapiens GN=HIST1H4H PE=2 SV=1	27.2	103
Q68D34;B2R5R0;P55259;Q8N1A3;B7Z1G2	Q68D34_HUMAN Putative uncharacterized protein DKFZp779K0533 OS=Homo sapiens GN=DKFZp779K0533 PE=2 SV=1	7	530
B2R858;P26196	B2R858_HUMAN cDNA, FLJ93750, Homo sapiens DEAD (Asp-Glu-Ala-Asp) box polypeptide 6 (DDX6), mRNA OS=Homo sapiens PE=2 SV=1	4	472
B4DRW6;B2RB32;P11217;B4DSD8;E9PK47;B2R825;Q59GM9;P11216;P06737	B4DRW6_HUMAN Alpha-1,4 glucan phosphorylase OS=Homo sapiens PE=2 SV=1	3	832
E9PI65;E9PLF4;B4DTX2;E9PN89;Q53HF2;B4E1Q1;Q96IS6;B3KTV0;E9PKE3;V9HW22;P11142;E9PQQ4;E9PQK7;E9PK54;A4D111;B4DEF7;B4DXY3;Q5IST7;A0A024R6B5;Q53FA3;B2RCQ9;Q53GZ6;V9HWB4;B4DI54;P54652;P34931;P11021	E9PI65_HUMAN Heat shock cognate 71 kDa protein (Fragment) OS=Homo sapiens GN=HSPA8 PE=1 SV=1	16.7	168
B4DGG1	B4DGG1_HUMAN Uncharacterized protein OS=Homo sapiens PE=2 SV=1	1.9	531
B4DKM4;Q14002	B4DKM4_HUMAN cDNA FLJ51760, highly similar to Carcinoembryonic antigen-related cell adhesion molecule 7 OS=Homo sapiens PE=2 SV=1	11.1	244
Q75N04;B4DUH7;P40879;Q6MZW7	Q75N04_HUMAN Putative uncharacterized protein SLC26A3 (Fragment) OS=Homo sapiens GN=SLC26A3 PE=4 SV=1	5.8	327
B4DUY8;Q86UP6	B4DUY8_HUMAN cDNA FLJ51324, highly similar to CUB and zona pellucida-like domain-containing protein 1 OS=Homo sapiens PE=2 SV=1	9.6	607
B4DVE1;Q08380;K7EP36;B3KP88;B4DDG4;K7ESM3;K7EKQ5;B4DI70;B4DWA8	B4DVE1_HUMAN cDNA FLJ53478, highly similar to Galectin-3-binding protein OS=Homo sapiens PE=2 SV=1	7.9	573
B4E335;B4E3A4;Q8WVW5;Q53GK6;Q53G99;Q53G76;Q1KLZ0;P63261;P60709;I3L3I0;I3L1U9;B4DVQ0;A1E282;G5E9R0;K7EM38;I3L3R2;E7EVS6;J3KT65;B4DW52;C9JTX5;C9JUM1;C9JZR7;F8WB63;B8ZZJ2;I3L4N8	B4E335_HUMAN cDNA FLJ52842, highly similar to Actin, cytoplasmic 1 OS=Homo sapiens PE=2 SV=1	5.1	351
B6EDE2;A2NW97	B6EDE2_HUMAN Epididymis luminal protein 180 (Fragment) OS=Homo sapiens GN=HEL180 PE=2 SV=1	8.9	123
B7ZMD7;P04745;Q6NSB3;Q5T085	B7ZMD7_HUMAN Alpha-amylase OS=Homo sapiens GN=AMY1A PE=2 SV=1	2.9	511
C9JUF9;P15085;C9JUZ4	C9JUF9_HUMAN Carboxypeptidase A1 OS=Homo sapiens GN=CPA1 PE=4 SV=1	49.5	331
H6VRG3;H6VRG0;H6VRF8;CON__P04264;H6VRG1;P04264;H6VRF9	H6VRG3_HUMAN Keratin 1 OS=Homo sapiens GN=KRT1 PE=3 SV=1	0	644
U3KPS2;D6CHE9;P24158	U3KPS2_HUMAN Myeloblastin OS=Homo sapiens GN=PRTN3 PE=1 SV=1	13.5	215
D6RD17;P01591;D6RHJ6	D6RD17_HUMAN Immunoglobulin J chain (Fragment) OS=Homo sapiens GN=IGJ PE=1 SV=3	20.9	158
E9PBM9;P0C7U2;Q9NR71;B4DX28	E9PBM9_HUMAN Neutral ceramidase soluble form OS=Homo sapiens GN=ASAH2 PE=4 SV=1	8.8	622
F8W062;P04054	F8W062_HUMAN Phospholipase A2 OS=Homo sapiens GN=PLA2G1B PE=3 SV=1	31.9	119
F8W0P7;H0YH81;Q0QEN7;V9HW31;P06576	F8W0P7_HUMAN ATP synthase subunit beta, mitochondrial (Fragment) OS=Homo sapiens GN=ATP5B PE=1 SV=2	5.2	270
H6VRG2	H6VRG2_HUMAN Keratin 1 OS=Homo sapiens GN=KRT1 PE=3 SV=1	0	644
I3L3G5;Q6UWV6	I3L3G5_HUMAN Ectonucleotide pyrophosphatase/phosphodiesterase family member 7 (Fragment) OS=Homo sapiens GN=ENPP7 PE=4 SV=1	25.2	159
J7F2Q3;U5TNS5;U5TIK2	J7F2Q3_COWPX A-type inclusion protein OS=Cowpox virus GN=atip PE=4 SV=1	1.2	1262
K9J962;O95977	K9J962_HUMAN Sphingosine-1-phosphate receptor 4 variant OS=Homo sapiens PE=2 SV=1	4.1	338
O43895;B7ZLM6	XPP2_HUMAN Xaa-Pro aminopeptidase 2 OS=Homo sapiens GN=XPNPEP2 PE=1 SV=3	18.8	674
O60635	TSN1_HUMAN Tetraspanin-1 OS=Homo sapiens GN=TSPAN1 PE=1 SV=2	5.4	241
O60844	ZG16_HUMAN Zymogen granule membrane protein 16 OS=Homo sapiens GN=ZG16 PE=1 SV=2	20.4	167
P01625;Q9NP29;P06312;P06313;P06314	KV402_HUMAN Ig kappa chain V-IV region Len OS=Homo sapiens PE=1 SV=2	15.8	114
P01781	HV320_HUMAN Ig heavy chain V-III region GAL OS=Homo sapiens PE=1 SV=1	9.5	116
P01833	PIGR_HUMAN Polymeric immunoglobulin receptor OS=Homo sapiens GN=PIGR PE=1 SV=4	32.6	764
S6BGF5;Q6N093;Q68CN4;Q6MZX7;P01859;P01861	S6BGF5_HUMAN IgG H chain OS=Homo sapiens PE=2 SV=1	5.8	240
P04259;B4DWU6;B4DRR0;B4DRU6;CON__P48668;CON__P04259;CON__P02538;B2R853;A8K2I0;P48668;P02538;B4DKV4;B4DRY0;F8W0C6;CON__Q8VED5	K2C6B_HUMAN Keratin, type II cytoskeletal 6B OS=Homo sapiens GN=KRT6B PE=1 SV=5	0	564
Q53F26;P04746;A0A024QYW2	Q53F26_HUMAN Alpha-amylase (Fragment) OS=Homo sapiens PE=2 SV=1	7.6	511
P05109	S10A8_HUMAN Protein S100-A8 OS=Homo sapiens GN=S100A8 PE=1 SV=1	46.2	93
P05164	PERM_HUMAN Myeloperoxidase OS=Homo sapiens GN=MPO PE=1 SV=1	6.2	745
Q6ISN8;Q6ICV2;P08217;Q6ISU5	Q6ISN8_HUMAN Elastase 2A OS=Homo sapiens GN=ELA2A PE=2 SV=1	68.8	269
P08861	CEL3B_HUMAN Chymotrypsin-like elastase family member 3B OS=Homo sapiens GN=CELA3B PE=1 SV=3	56.3	270
Q96QL8;P09093	Q96QL8_HUMAN Elastase 3A, pancreatic OS=Homo sapiens GN=ELA3A PE=2 SV=1	49.3	270
P11678	PERE_HUMAN Eosinophil peroxidase OS=Homo sapiens GN=EPX PE=1 SV=2	3.6	715
P12273	PIP_HUMAN Prolactin-inducible protein OS=Homo sapiens GN=PIP PE=1 SV=1	28.8	146
Q3KRG8;P13688	Q3KRG8_HUMAN CEACAM1 protein (Fragment) OS=Homo sapiens GN=CEACAM1 PE=2 SV=1	11	493
P13727	PRG2_HUMAN Bone marrow proteoglycan OS=Homo sapiens GN=PRG2 PE=1 SV=2	5.9	222
P15086	CBPB1_HUMAN Carboxypeptidase B OS=Homo sapiens GN=CPB1 PE=1 SV=4	46.3	417
P16233	LIPP_HUMAN Pancreatic triacylglycerol lipase OS=Homo sapiens GN=PNLIP PE=1 SV=1	37	465
P19961	AMY2B_HUMAN Alpha-amylase 2B OS=Homo sapiens GN=AMY2B PE=1 SV=1	2.9	511
V9HW26;P25705;B4DGW3;K7ENJ4;K7EK77	V9HW26_HUMAN ATP synthase subunit alpha OS=Homo sapiens GN=HEL-S-123m PE=2 SV=1	3.6	553
P40199;M0QYM2;Q13985	CEAM6_HUMAN Carcinoembryonic antigen-related cell adhesion molecule 6 OS=Homo sapiens GN=CEACAM6 PE=1 SV=3	9.9	344
P42126	ECI1_HUMAN Enoyl-CoA delta isomerase 1, mitochondrial OS=Homo sapiens GN=ECI1 PE=1 SV=1	2.6	302
P48052	CBPA2_HUMAN Carboxypeptidase A2 OS=Homo sapiens GN=CPA2 PE=1 SV=3	8.4	419
P49411;H3BNU3	EFTU_HUMAN Elongation factor Tu, mitochondrial OS=Homo sapiens GN=TUFM PE=1 SV=2	3.5	452
Q6EZE9;P59666;P59665	Q6EZE9_HUMAN Defensin, alpha 3, neutrophil-specific OS=Homo sapiens GN=DEFA3 PE=2 SV=1	20.2	94
Q02817	MUC2_HUMAN Mucin-2 OS=Homo sapiens GN=MUC2 PE=1 SV=2	0.4	5179
Q03403	TFF2_HUMAN Trefoil factor 2 OS=Homo sapiens GN=TFF2 PE=1 SV=2	11.6	129
Q0ZCH9;Q9UL91;S4R460;P01766	Q0ZCH9_HUMAN Immunglobulin heavy chain variable region (Fragment) OS=Homo sapiens PE=4 SV=1	0	121
Q0ZCI9;A2J1N0;A2NWX1;Q9UGP3;A0A087WSX4;Q0ZCG6;Q0ZCG9;Q0ZCG7;Q0ZCI3;A2JA14;A2N192;A2J423;Q65ZC9	Q0ZCI9_HUMAN Immunglobulin heavy chain variable region (Fragment) OS=Homo sapiens PE=1 SV=1	0	126
Q5IWS5;Q8WWA0	Q5IWS5_HUMAN Intelectin 1 OS=Homo sapiens GN=ITLN1 PE=2 SV=1	3.2	313
Q68CW3	Q68CW3_HUMAN Putative uncharacterized protein DKFZp547P183 OS=Homo sapiens GN=DKFZp547P183 PE=4 SV=1	7.2	195
Q6GMW4;A0M8Q9;A0A075B6K8;A0A087WWC9;A0A087WXC3;A0A087WWU7;Q6NS95;Q5CZ94;A0A087WYN7;A0A087WWT5;A0A087WU42;Q6PIK1;Q6P2J1;Q6GMW6;A0A087X2A1;A0A087WYR4;A0A087WX49;Q96E61;Q6P5S3;Q6GMV7;Q6DHW4;P0CG04;B9A064	Q6GMW4_HUMAN IGL@ protein OS=Homo sapiens GN=IGL@ PE=2 SV=1	12	233
Q6GPI1;P17538;H3BMY1;H3BP92	CTRB2_HUMAN Chymotrypsinogen B2 OS=Homo sapiens GN=CTRB2 PE=2 SV=2	35.7	263
Q6MZP3;B4DQ46;B2R8Y6;Q6MZM4;Q6MZM3;Q6AI02;Q8N3U4	Q6MZP3_HUMAN Putative uncharacterized protein DKFZp686I05169 OS=Homo sapiens GN=DKFZp686I05169 PE=2 SV=1	4.7	1268
Q6MZQ6	Q6MZQ6_HUMAN Putative uncharacterized protein DKFZp686G11190 OS=Homo sapiens GN=DKFZp686G11190 PE=1 SV=1	2.3	475
Q6N036	Q6N036_HUMAN Putative uncharacterized protein DKFZp686G24192 OS=Homo sapiens GN=DKFZp686G24192 PE=2 SV=1	2.7	297
Q6N089;Q9UL87;A0N5G2;Q9UL71	Q6N089_HUMAN Putative uncharacterized protein DKFZp686P15220 OS=Homo sapiens GN=DKFZp686P15220 PE=1 SV=1	0	472
Q6ZVX0;Q6MZX9	Q6ZVX0_HUMAN cDNA FLJ41981 fis, clone SMINT2011888, highly similar to Protein Tro alpha1 H,myeloma OS=Homo sapiens PE=1 SV=1	3.1	487
Q6ZW64;Q96DK0;Q6N092	Q6ZW64_HUMAN cDNA FLJ41552 fis, clone COLON2004478, highly similar to Protein Tro alpha1 H,myeloma OS=Homo sapiens PE=1 SV=1	9.5	494
Q96K68;Q9UP60;Q8NCL6;Q6MZW0;P01876;Q8WY24;Q6N090	Q96K68_HUMAN cDNA FLJ14473 fis, clone MAMMA1001080, highly similar to Homo sapiens SNC73 protein (SNC73) mRNA OS=Homo sapiens PE=2 SV=1	0	494
Q99895	CTRC_HUMAN Chymotrypsin-C OS=Homo sapiens GN=CTRC PE=1 SV=2	58.6	268
Q9BYE9	CDHR2_HUMAN Cadherin-related family member 2 OS=Homo sapiens GN=CDHR2 PE=1 SV=2	1	1310
Q9H3R2	MUC13_HUMAN Mucin-13 OS=Homo sapiens GN=MUC13 PE=1 SV=3	3.7	512
Q9HCC1	Q9HCC1_HUMAN Single chain Fv (Fragment) OS=Homo sapiens PE=1 SV=1	17	112
Q9NPP6	Q9NPP6_HUMAN Immunoglobulin heavy chain variant (Fragment) OS=Homo sapiens PE=2 SV=1	0	416
Q9UGM3;B6V682	DMBT1_HUMAN Deleted in malignant brain tumors 1 protein OS=Homo sapiens GN=DMBT1 PE=1 SV=2	19.9	2413
Q9UL83;Q9UL85	Q9UL83_HUMAN Myosin-reactive immunoglobulin light chain variable region (Fragment) OS=Homo sapiens PE=1 SV=1	16.7	108
Q9UL88	Q9UL88_HUMAN Myosin-reactive immunoglobulin heavy chain variable region (Fragment) OS=Homo sapiens PE=2 SV=1	14.5	131
Q9Y4G6	TLN2_HUMAN Talin-2 OS=Homo sapiens GN=TLN2 PE=1 SV=4	0.5	2542
Q9Y509	Q9Y509_HUMAN VH3 protein (Fragment) OS=Homo sapiens GN=VH3 PE=1 SV=1	7.5	147
S6BAP0;S6C4R2;S6B291	S6BAP0_HUMAN IgG H chain OS=Homo sapiens PE=2 SV=1	0	229

## Sheet: BN-Human
Peptide IDs	Description	Mol. weight [kDa]	Sequence lengths
Q5TB53;Q8WUB5;Q96JZ5;A0A024QYS2;Q9HD45	Q5TB53_HUMAN Transmembrane 9 superfamily member 3 (Fragment) OS=Homo sapiens GN=TM9SF3 PE=4 SV=3	4.3	254
B4DV64;A0A024QZ95;Q6UX06	B4DV64_HUMAN cDNA FLJ61420, highly similar to Homo sapiens olfactomedin 4 (OLFM4), mRNA OS=Homo sapiens PE=2 SV=1	3.5	367
A0A024QZX3;A0A024QZX5;A0A087X1N8;P35237;Q8IXH2	A0A024QZX3_HUMAN Serpin peptidase inhibitor, clade B (Ovalbumin), member 6, isoform CRA_a OS=Homo sapiens GN=SERPINB6 PE=3 SV=1	18.4	376
Q8N4D0;Q53G30;A0A024R0K5;P06731;A0A087X013;T2HVB7;A0A087WYX0;M0QX98;P78448;M0QXV9;T2HUW8	Q8N4D0_HUMAN Carcinoembryonic antigen-related cell adhesion molecule 5 OS=Homo sapiens GN=CEACAM5 PE=2 SV=1	12.8	702
A0A024R4A2;P09923	A0A024R4A2_HUMAN Alkaline phosphatase OS=Homo sapiens GN=ALPI PE=3 SV=1	36.7	528
A0A024R4I9;Q9BQG1	A0A024R4I9_HUMAN Synaptotagmin III, isoform CRA_a OS=Homo sapiens GN=SYT3 PE=4 SV=1	1.2	590
E9PRK8;E9PKY7;Q8TD27;Q6NZ44;B3KXC3;A0A024R525;P02794;E9PQR3;E9PKM5;E9PK45;Q6NS36	E9PRK8_HUMAN Ferritin OS=Homo sapiens GN=FTH1 PE=1 SV=1	33.7	95
V9HW65;A0A024R5Z7;P07355;B3KRQ1;H0YM50;A6NMY6;H0YN52;H0YNA0;H0YN28;H0YL33;H0YNP5;H0YKS4;B4DNH8;H0YMD0;H0YMU9;H0YN42	V9HW65_HUMAN Annexin OS=Homo sapiens GN=HEL-S-270 PE=2 SV=1	18.6	339
G3V3A0;A0A024R6P0;B3KS79;P01011	G3V3A0_HUMAN Alpha-1-antichymotrypsin OS=Homo sapiens GN=SERPINA3 PE=3 SV=1	29.3	205
A0A024RC61;Q59E93;P15144;B4DP96;B4DPH5;B4DP01;B4DV63	A0A024RC61_HUMAN Alanyl (Membrane) aminopeptidase (Aminopeptidase N, aminopeptidase M, microsomal aminopeptidase, CD13, p150), isoform CRA_a OS=Homo sapiens GN=ANPEP PE=4 SV=1	6.6	967
Q8TCJ5;A0A075B6L0;A0A075B6K9;Q6PJR7;C6KXN3;Q8N5F4;Q8N355;Q7Z2U7;Q6GMW3;Q6GMV8;S6BGD6;Q6PJG0;Q6IN99;Q567P1;A2NUT2;A0A5E4;Q8NEJ1;Q6PIQ7;Q6IPQ0;Q6GMX4;Q6GMX3;P0CG06;P0CG05;P0CF74;A0M8Q9;A0A075B6L1;A0A075B6K8;S6C4R7;S6BGF9;S6B286;S6AWE6;S6BAR0;S6BAN6;S6C4S2;S6BAP8;S6B2B0;A0A087WWC9;Q5FWF9;A0A087WXC3;Q6GMW4;A0A087WWU7;Q6NS95;Q5CZ94;A0A087WYN7;A0A087WWT5;A0A087WU42;Q6PIK1;Q6P2J1;Q6GMW6;A0A087X2A1;A0A08…	Q8TCJ5_HUMAN Putative uncharacterized protein DKFZp667J0810 (Fragment) OS=Homo sapiens GN=DKFZp667J0810 PE=2 SV=1	46.2	106
A0A075B6N7;Q7Z379;Q6MZV6;Q6P089;P01877	A0A075B6N7_HUMAN Ig alpha-2 chain C region (Fragment) OS=Homo sapiens GN=IGHA2 PE=4 SV=1	5	340
O95978;S6BGF5;A0A075B6N8;Q6N093;Q6MZU6;Q68CN4;Q6MZX7;Q8NF17;A0A087WXL8;Q6N030;Q5EBM2;A0A087WVW2;P01859;P01861;P01860	O95978_HUMAN VH1 protein (Fragment) OS=Homo sapiens GN=VH1 PE=1 SV=1	7.6	157
A6XMH1;A0A087WV45;E9KL36;A6XGL1;A0A087WT59;P02766	A6XMH1_HUMAN Transthyretin OS=Homo sapiens PE=2 SV=1	34.8	138
A6ZIF0;A6ZIE5;Q7Z551;Q7Z549;A6ZIE7;A6ZIE6;A6ZIE4;B6ECB3;A6ZIE3;A6ZIE2;A5YRV2;A0A087WVJ0;Q7Z546;B1AVQ7;A5YRV0;A6ZID7;A0A087X0L2;A6ZID6;A5YRU8;B6ECA3;A6ZID5;A5YRU5;A0A087X2A4;B4DWK6;A0A087WWM1;P15941	A6ZIF0_HUMAN MUC1 isoform M15 OS=Homo sapiens GN=MUC1 PE=2 SV=1	7.6	145
A0A087WXI2;Q9Y6R7;A0A087WUZ2	A0A087WXI2_HUMAN IgGFc-binding protein OS=Homo sapiens GN=FCGBP PE=4 SV=1	5.3	4204
Q6PK75;A6XMV8;Q5NV56;Q3SY20;Q3SY19;A0A096LNX4;Q7Z5F3;A6XMV9;A0A096LP77;P07478;A0A096LPH0	Q6PK75_HUMAN PRSS2 protein (Fragment) OS=Homo sapiens GN=PRSS2 PE=2 SV=1	21.4	187
A0A096LPK4;P98088	A0A096LPK4_HUMAN Mucin-5AC OS=Homo sapiens GN=MUC5AC PE=4 SV=1	0.3	5654
A2KUC3;A2KBC1;A2KBC8;A2KBC7;A2KBC6;A2KBC5;A2KBC4;A2KBC3;A2KBC2;A2KBC0;A2KBB9;P01765;A2J1N3;A2NWW8;A2NWW7;A2NWW6;A2NWW9;A2NWW4;A2NWW5;A2NWW3;Q9UL90;A0A087WSX3;Q0ZCH1;A2NWX5;A0A068LN13;Q0ZCH5;A2NKM6;A2IPH7;Q9UL84;Q0ZCG5;Q0ZCG4;Q0ZCI4;G1FM93;G1FM92;G1FM85;A2NZ55;A2NKM7;A2NUT3;P01779;P01776;P01764;P01774	A2KUC3_HUMAN UGa8H (Fragment) OS=Homo sapiens GN=IGHV PE=4 SV=1	24.8	121
C9JFL5;F6UVQ4;F6QUT6;B7Z6I1;Q7Z7J6;A6NL76;Q5T8M8;Q13707;B3KW67;D2JYH4;A8K3K1;P63267;P68133;P68032;P62736;F8WCH0;C9JTX5;C9JUM1;C9JZR7;Q562S2;F8WB63;B8ZZJ2;A1E282;G5E9R0;K7EM38;I3L3R2;E7EVS6;J3KT65;I3L3I0;I3L1U9;I3L4N8;B4DUI8;B4DVQ0;Q5T8M7;B3KUD3;B7Z6P1;B4DW52;B4E335;B4E3A4;Q8WVW5;Q53GK6;Q53G99;Q53G76;Q1KLZ0;P63261;P60709;Q6S8J3;P0CG38;A5A3E0	C9JFL5_HUMAN Actin, gamma-enteric smooth muscle (Fragment) OS=Homo sapiens GN=ACTG2 PE=3 SV=3	20	145
B4DPP0;A6NNI4;G8JLH6;P21926	B4DPP0_HUMAN cDNA FLJ51032, highly similar to CD9 antigen OS=Homo sapiens PE=2 SV=1	7.1	141
F2Z2W8;F8WCR4;Q9H8A8;A6PVX1;V9HWG1;Q13228	F2Z2W8_HUMAN Selenium-binding protein 1 OS=Homo sapiens GN=SELENBP1 PE=1 SV=1	8.1	123
I6XKJ3;I6XTI3;I6WNA2;E9PEL9;I6WZ08;A7E2D5;Q8NF91	I6XKJ3_HUMAN Nesprin-1 OS=Homo sapiens GN=SYNE1 PE=2 SV=1	9.6	104
A8K0P2;Q9H2U2	A8K0P2_HUMAN cDNA FLJ76209, highly similar to Homo sapiens inorganic pyrophosphatase 2 (PPA2), transcript variant 2, mRNA OS=Homo sapiens PE=2 SV=1	4.4	274
A8K1Z4;P42702	A8K1Z4_HUMAN cDNA FLJ76704, highly similar to Homo sapiens leukemia inhibitory factor receptor (LIFR), mRNA OS=Homo sapiens PE=2 SV=1	1	1097
B4DWU6;B4DRR0;CON__P48668;CON__P02538;A8K2I0;P48668;P02538;B4DRU6;B2R853;CON__P04259;B4DRY0;B4DKV4	B4DWU6_HUMAN cDNA FLJ51361, highly similar to Keratin, type II cytoskeletal 6A OS=Homo sapiens PE=2 SV=1	3.3	520
F5GWG3;A8K556;Q8NFJ5	F5GWG3_HUMAN Retinoic acid-induced protein 3 (Fragment) OS=Homo sapiens GN=GPRC5A PE=1 SV=3	4.7	274
J3QS39;J3QTR3;F5H6Q2;Q3MIH3;F5GYU3;F5H2Z3;F5H265;Q5UGI3;B4DV12;F5H388;Q5RKT7;B2RDW1;F5H747;F5GXK7;J3QKN0;J3QLP7;Q5U5U6;Q5PY61;J3QRK5;Q9UFQ0;Q96C32;Q96MH4;L8B4I8;L8B196;Q96H31;L8B4R0;A8K674;L8B4Z6;L8B4M0;L8B4J3;Q66K58;Q59EM9;P62987;P62979;P0CG47;P0CG48;J3QSA3;K7EMA8;F5GZ39;M0R1V7;A0A087WV77;Q49A90;J3KSM4;M0R1M6;Q8WYN9;M0R2S1	J3QS39_HUMAN Ubiquitin (Fragment) OS=Homo sapiens GN=UBB PE=4 SV=1	26.9	93
A8K7G6;P05451;Q2TBE1;Q6ICS1;P48304	A8K7G6_HUMAN cDNA FLJ75763, highly similar to Homo sapiens regenerating islet-derived 1 alpha (pancreatic stone protein, pancreatic thread protein) (REG1A), mRNA OS=Homo sapiens PE=2 SV=1	19.9	166
A8K7I4;B4DUZ6	CLCA1_HUMAN Calcium-activated chloride channel regulator 1 OS=Homo sapiens GN=CLCA1 PE=1 SV=3	9.1	914
Q6MZH4;B1ANE3;B4DST3;B7ZLW7;B7ZLW8;Q99707	Q6MZH4_HUMAN Putative uncharacterized protein DKFZp686A22123 (Fragment) OS=Homo sapiens GN=DKFZp686A22123 PE=2 SV=1	1.5	819
B1Q3B3;P02792	B1Q3B3_HUMAN Ferritin (Fragment) OS=Homo sapiens GN=FTL PE=3 SV=1	16.3	92
B2MUD5;P08246	B2MUD5_HUMAN Neutrophil elastase (Fragment) OS=Homo sapiens GN=ELA2 PE=3 SV=1	5.2	192
B2R4M6;P06702	B2R4M6_HUMAN Protein S100 OS=Homo sapiens PE=2 SV=1	57	114
Q6B823;Q0VAS5;B2R4R0;P62805	Q6B823_HUMAN Histone H4 (Fragment) OS=Homo sapiens PE=3 SV=1	23.3	43
R4GN98;B2R577;P06703	R4GN98_HUMAN Protein S100 (Fragment) OS=Homo sapiens GN=S100A6 PE=1 SV=1	20	85
B2ZDQ1;X6R8F3;P80188	B2ZDQ1_HUMAN Neutrophil gelatinase-associated lipocalin OS=Homo sapiens GN=NGAL PE=2 SV=1	38.2	199
Q5VVK9;B4DIY2;B4DQS9	Q5VVK9_HUMAN tRNA:m(4)X modification enzyme TRM13 homolog OS=Homo sapiens GN=TRMT13 PE=4 SV=1	17.7	130
B4DJR1;B4DKK5;Q6FHZ4;P56470	B4DJR1_HUMAN Galectin OS=Homo sapiens PE=2 SV=1	7.1	141
B4DKM4;Q14002	B4DKM4_HUMAN cDNA FLJ51760, highly similar to Carcinoembryonic antigen-related cell adhesion molecule 7 OS=Homo sapiens PE=2 SV=1	28.7	244
B4DV98;Q58EZ6;Q9HBB8	B4DV98_HUMAN cDNA FLJ53522, highly similar to Homo sapiens mucin and cadherin-like (MUCDHL), transcript variant 3, mRNA OS=Homo sapiens PE=2 SV=1	2.8	644
K7EJY8;K7ESM3;K7EKQ5;K7EP36;B4DVE1;Q08380	K7EJY8_HUMAN Galectin-3-binding protein (Fragment) OS=Homo sapiens GN=LGALS3BP PE=1 SV=1	6.2	144
B4DW34;Q92485;Q5T0Y8;F8VWW8	B4DW34_HUMAN cDNA FLJ56798, highly similar to Acid sphingomyelinase-like phosphodiesterase 3b (EC 3.1.4.-) OS=Homo sapiens PE=2 SV=1	7.7	455
Q2F839;B7Z1V7;B7Z4V2;V9HW84;Q8N1C8;P38646	Q2F839_HUMAN Heat shock 70 kDa protein 9B (Fragment) OS=Homo sapiens PE=2 SV=1	9.1	176
B7ZKY6;P08473	B7ZKY6_HUMAN Membrane metallo-endopeptidase OS=Homo sapiens GN=MME PE=2 SV=1	5.6	750
Q6NSB3;Q53F26;B7ZMD7;P19961;P04746;P04745;Q5T085;A0A024QYW2;A0A087WZK1	Q6NSB3_HUMAN Alpha-amylase (Fragment) OS=Homo sapiens GN=AMY1A PE=2 SV=1	13.1	495
Q5ISJ7;C9IZQ6;H7BXZ5;J3QSW6;O60229	Q5ISJ7_MACFA Huntingtin-associated protein-interacting protein (Fragment) OS=Macaca fascicularis PE=2 SV=1	0.6	1403
C9J7K9;O15162;H7C5I5	C9J7K9_HUMAN Phospholipid scramblase 1 OS=Homo sapiens GN=PLSCR1 PE=1 SV=1	13.8	311
C9JA05;D6RHJ6;D6RD17;P01591	C9JA05_HUMAN Immunoglobulin J chain (Fragment) OS=Homo sapiens GN=IGJ PE=1 SV=1	17.1	70
C9JUF9;P15085;C9JUZ4	C9JUF9_HUMAN Carboxypeptidase A1 OS=Homo sapiens GN=CPA1 PE=4 SV=1	37.2	331
U3KPS2;D6CHE9;P24158	U3KPS2_HUMAN Myeloblastin OS=Homo sapiens GN=PRTN3 PE=1 SV=1	5.6	215
D6RC81	D6RC81_HUMAN Poly [ADP-ribose] polymerase 8 OS=Homo sapiens GN=PARP8 PE=4 SV=1	5.3	133
Q8TE24;E7ER45;O43451	Q8TE24_HUMAN Maltase-glucoamylase (Fragment) OS=Homo sapiens GN=MGAM PE=3 SV=1	2.4	1734
E9KL23;P01009;A0A024R6I7;Q13747	E9KL23_HUMAN Epididymis secretory sperm binding protein Li 44a OS=Homo sapiens PE=2 SV=1	50	418
E9PBM9;P0C7U2;Q9NR71	E9PBM9_HUMAN Neutral ceramidase soluble form OS=Homo sapiens GN=ASAH2 PE=4 SV=1	10.3	622
Q0NEZ3;Q0N554;P33060;P21008;F1DIV6	Q0NEZ3_VARV Virion core protein OS=Variola virus GN=VARV_IND53_ndel_096 PE=4 SV=1	5.5	146
F8W062;P04054	F8W062_HUMAN Phospholipase A2 OS=Homo sapiens GN=PLA2G1B PE=3 SV=1	31.9	119
F8W0N5	F8W0N5_HUMAN N-alpha-acetyltransferase 25, NatB auxiliary subunit OS=Homo sapiens GN=NAA25 PE=1 SV=1	27	37
H3BMY1;Q6GPI1;H3BTQ4;H3BP92;J3QKZ2;P17538	H3BMY1_HUMAN Chymotrypsin B2 chain A (Fragment) OS=Homo sapiens GN=CTRB2 PE=3 SV=1	15.5	168
H6VRG3;H6VRG0;H6VRF8;H6VRG1;P04264;H6VRF9;CON__P04264	H6VRG3_HUMAN Keratin 1 OS=Homo sapiens GN=KRT1 PE=3 SV=1	0	644
H6VRG2	H6VRG2_HUMAN Keratin 1 OS=Homo sapiens GN=KRT1 PE=3 SV=1	0	644
I3UJJ7;P12821	I3UJJ7_HUMAN Angiotensin I converting enzyme peptidyl-dipeptidase A 1 transcript variant OS=Homo sapiens GN=ACE PE=2 SV=1	1.1	1242
J3QKR2	J3QKR2_HUMAN Ubiquitin carboxyl-terminal hydrolase CYLD (Fragment) OS=Homo sapiens GN=CYLD PE=4 SV=1	10.6	104
O43895;B7ZLM6	XPP2_HUMAN Xaa-Pro aminopeptidase 2 OS=Homo sapiens GN=XPNPEP2 PE=1 SV=3	10.4	674
O60635	TSN1_HUMAN Tetraspanin-1 OS=Homo sapiens GN=TSPAN1 PE=1 SV=2	7.5	241
O60844	ZG16_HUMAN Zymogen granule membrane protein 16 OS=Homo sapiens GN=ZG16 PE=1 SV=2	27.5	167
Q9UL91;Q0ZCH9;P01766;A2J1N1;A2J1N5;A2J1M5;S4R460;A2J1N0;A2NWX4;A2J1N2;A2J1P0;A0A087WW89;A2NWX1;A2NWX3;A0A068LKS6;Q9UGP3;Q9HCC1;A0A087WSX4;Q0ZCH4;Q9UL72;A0A068LKR4;Q0ZCI1;Q0ZCG6;Q0ZCJ4;A2NYQ9;Q0ZCJ5;Q0ZCG9;Q0ZCG7;Q0ZCI6;Q0ZCF5;Q0ZCF2;Q0ZCJ2;Q0ZCI8;Q0ZCI3;A2JA14;Q0ZCJ0;A0A068LKR7;Q0ZCI9;Q0ZCF6;A2N192;S6BAP0;A4F255;A2J423;Q65ZC9;A2J422;Q6N096;A0A087WV47;V9HW68;Q6MZV7;A0A087X079;A0A087X2C0;P01763;P01…	Q9UL91_HUMAN Myosin-reactive immunoglobulin heavy chain variable region (Fragment) OS=Homo sapiens PE=2 SV=1	16.1	118
P01833	PIGR_HUMAN Polymeric immunoglobulin receptor OS=Homo sapiens GN=PIGR PE=1 SV=4	13.5	764
Q9UP60;Q8NCL6;Q96K68;Q6MZW0;P01876;Q6ZW64;Q96DK0;Q8WY24;Q6N090;Q6N092	Q9UP60_HUMAN SNC73 protein OS=Homo sapiens GN=SNC73 PE=2 SV=1	15.4	384
P05109	S10A8_HUMAN Protein S100-A8 OS=Homo sapiens GN=S100A8 PE=1 SV=1	34.4	93
P05164	PERM_HUMAN Myeloperoxidase OS=Homo sapiens GN=MPO PE=1 SV=1	3.2	745
Q6ISN8;Q6ICV2;P08217;Q6ISU5	Q6ISN8_HUMAN Elastase 2A OS=Homo sapiens GN=ELA2A PE=2 SV=1	36.8	269
P08861	CEL3B_HUMAN Chymotrypsin-like elastase family member 3B OS=Homo sapiens GN=CELA3B PE=1 SV=3	60	270
Q96QL8;P09093	Q96QL8_HUMAN Elastase 3A, pancreatic OS=Homo sapiens GN=ELA3A PE=2 SV=1	57	270
P11678	PERE_HUMAN Eosinophil peroxidase OS=Homo sapiens GN=EPX PE=1 SV=2	6.9	715
Q3KRG8;P13688	Q3KRG8_HUMAN CEACAM1 protein (Fragment) OS=Homo sapiens GN=CEACAM1 PE=2 SV=1	11	493
P15086	CBPB1_HUMAN Carboxypeptidase B OS=Homo sapiens GN=CPB1 PE=1 SV=4	38.8	417
V9HW26;P25705;K7EQH4;K7EJP1;B4DGW3;K7ERX7;K7EK77	V9HW26_HUMAN ATP synthase subunit alpha OS=Homo sapiens GN=HEL-S-123m PE=2 SV=1	4	553
P35908	K22E_HUMAN Keratin, type II cytoskeletal 2 epidermal OS=Homo sapiens GN=KRT2 PE=1 SV=2	4.7	639
Q13985;P40199;M0QYM2	Q13985_HUMAN Carcinoembryonic antigen (Fragment) OS=Homo sapiens GN=CEA PE=4 SV=1	27.7	141
P40879;C9JFJ2;Q75N04;B4DUH7	S26A3_HUMAN Chloride anion exchanger OS=Homo sapiens GN=SLC26A3 PE=1 SV=1	3.1	764
P49411;H3BNU3	EFTU_HUMAN Elongation factor Tu, mitochondrial OS=Homo sapiens GN=TUFM PE=1 SV=2	3.5	452
Q6EZE9;P59666;P59665	Q6EZE9_HUMAN Defensin, alpha 3, neutrophil-specific OS=Homo sapiens GN=DEFA3 PE=2 SV=1	20.2	94
P81605	DCD_HUMAN Dermcidin OS=Homo sapiens GN=DCD PE=1 SV=2	10	110
Q01523	DEF5_HUMAN Defensin-5 OS=Homo sapiens GN=DEFA5 PE=1 SV=1	12.8	94
Q02817	MUC2_HUMAN Mucin-2 OS=Homo sapiens GN=MUC2 PE=1 SV=2	0.9	5179
Q0KKI6;Q8TCD0;A0A087X130;A0A087WZW8;Q5EFE6;A0A087WYL9;A0A087WWV8;V9HW34;Q6PJF2;Q7Z3Y4;Q6PIL8;Q6P5S8;Q6GMX0;A0A087WTX5;P01834;A0A075B6H6	Q0KKI6_HUMAN Immunoblobulin light chain (Fragment) OS=Homo sapiens PE=1 SV=1	44.7	219
Q15628	TRADD_HUMAN Tumor necrosis factor receptor type 1-associated DEATH domain protein OS=Homo sapiens GN=TRADD PE=1 SV=2	3.2	312
W5XAV0;W5X330;W5XAU6;W5X2R1;Q2QBD7;W5X1W6	W5XAV0_CHV16 Ribonucleoside-diphosphate reductase OS=Cercopithecine herpesvirus 16 GN=UL39 PE=3 SV=1	1.4	979
V5QRV9;Q4KR72;Q92826	V5QRV9_HUMAN Homeobox protein Hox-B13 variant OS=Homo sapiens GN=HOXB13 PE=2 SV=1	4.2	284
Q5IWS5;Q8WWA0	Q5IWS5_HUMAN Intelectin 1 OS=Homo sapiens GN=ITLN1 PE=2 SV=1	14.7	313
Q5VUJ6	LRCH2_HUMAN Leucine-rich repeat and calponin homology domain-containing protein 2 OS=Homo sapiens GN=LRCH2 PE=2 SV=2	2.7	765
Q6A1I4	Q6A1I4_CHLTH 60 kDa chaperonin OS=Chlamydia trachomatis GN=groel-1 PE=3 SV=1	2.4	543
Q6N041;Q6N091;Q7Z374	Q6N041_HUMAN Putative uncharacterized protein DKFZp686O16217 (Fragment) OS=Homo sapiens GN=DKFZp686O16217 PE=2 SV=1	11.8	498
Q6UWV6;I3L3G5	ENPP7_HUMAN Ectonucleotide pyrophosphatase/phosphodiesterase family member 7 OS=Homo sapiens GN=ENPP7 PE=1 SV=3	14.4	458
Q6ZMW3	EMAL6_HUMAN Echinoderm microtubule-associated protein-like 6 OS=Homo sapiens GN=EML6 PE=2 SV=2	0.7	1958
Q6ZVX0;Q6MZX9	Q6ZVX0_HUMAN cDNA FLJ41981 fis, clone SMINT2011888, highly similar to Protein Tro alpha1 H,myeloma OS=Homo sapiens PE=1 SV=1	0	487
Q7Z406	MYH14_HUMAN Myosin-14 OS=Homo sapiens GN=MYH14 PE=1 SV=2	0.5	1995
Q8IZS4	Q8IZS4_HUMAN MRDS1 protein (Fragment) OS=Homo sapiens GN=MRDS1 PE=2 SV=1	31.8	22
Q8NCR9	CLRN3_HUMAN Clarin-3 OS=Homo sapiens GN=CLRN3 PE=2 SV=1	5.8	226
Q8TDR2	STK35_HUMAN Serine/threonine-protein kinase 35 OS=Homo sapiens GN=STK35 PE=1 SV=2	2.4	534
Q8WWU7	ITLN2_HUMAN Intelectin-2 OS=Homo sapiens GN=ITLN2 PE=2 SV=1	5.8	325
Q96KM6	Z512B_HUMAN Zinc finger protein 512B OS=Homo sapiens GN=ZNF512B PE=1 SV=1	1.3	892
Q99895	CTRC_HUMAN Chymotrypsin-C OS=Homo sapiens GN=CTRC PE=1 SV=2	58.6	268
Q9BYE9	CDHR2_HUMAN Cadherin-related family member 2 OS=Homo sapiens GN=CDHR2 PE=1 SV=2	11.3	1310
Q9H3R2	MUC13_HUMAN Mucin-13 OS=Homo sapiens GN=MUC13 PE=1 SV=3	6.8	512
Q9UGM3	DMBT1_HUMAN Deleted in malignant brain tumors 1 protein OS=Homo sapiens GN=DMBT1 PE=1 SV=2	29	2413

## Sheet: BP-Human
Peptide IDs	Description	Mol. weight [kDa]	Sequence lengths
A0A024R4A2;P09923;B2R7C7;P05187	A0A024R4A2_HUMAN Alkaline phosphatase OS=Homo sapiens GN=ALPI PE=3 SV=1	8.3	528
H0YMM1;H0YKS4;B4DNH8;H0YMD0;H0YMU9;H0YN42;V9HW65;A0A024R5Z7;P07355;H0YLE2;H0YN52;H0YNA0;H0YN28;H0YL33;H0YNP5;B3KRQ1;H0YM50;A6NMY6	H0YMM1_HUMAN Annexin (Fragment) OS=Homo sapiens GN=ANXA2 PE=1 SV=1	26.8	149
G3V3A0;A0A024R6P0;B3KS79;P01011;G3V595	G3V3A0_HUMAN Alpha-1-antichymotrypsin OS=Homo sapiens GN=SERPINA3 PE=3 SV=1	15.1	205
Q9H7N7;A0A024R8B8;Q9H7P6	Q9H7N7_HUMAN FLJ00031 protein (Fragment) OS=Homo sapiens GN=FLJ00031 PE=2 SV=1	3.7	188
A0A024RC61;Q59E93;P15144;B4DV63	A0A024RC61_HUMAN Alanyl (Membrane) aminopeptidase (Aminopeptidase N, aminopeptidase M, microsomal aminopeptidase, CD13, p150), isoform CRA_a OS=Homo sapiens GN=ANPEP PE=4 SV=1	5.7	967
A0A075B6N7;Q6N041;Q6N091	A0A075B6N7_HUMAN Ig alpha-2 chain C region (Fragment) OS=Homo sapiens GN=IGHA2 PE=4 SV=1	14.4	340
A2J1N0;A2NWX1;Q9UGP3;A0A087WSX4;Q0ZCG6;Q0ZCG9;Q0ZCG7;Q0ZCI3;A2JA14;Q0ZCI9;A2N192;S6BAP0;A2J423;Q65ZC9;A2NWX0;A2J1N3;A2NWW8;A2NWW7;A2NWW6;A2NWW9;A2NWW4;A2NWW5;Q9UL90;A2NWW1;Q9UL93;A0A087WSX3;A0A075B7E8;A0A075B7B8;A0A068LN07;Q0ZCJ3;Q0ZCH1;A2NWX5;A0A068LN13;Q0ZCH5;Q0ZCH0;Q0ZCJ1;Q0ZCI5;A2NKM6;A0A068LN11;Q0ZCI2;Q0ZCG5;Q0ZCG4;A2NXP8;Q0ZCI4;G1FM93;G1FM92;G1FM85;A2NZ55;A2NUT3;S6C4R2;S6B291;P01764	A2J1N0_HUMAN Rheumatoid factor RF-IP14 (Fragment) OS=Homo sapiens PE=2 SV=1	0	96
J3QSA3;F5GZ39;M0R1V7;A0A087WV77;J3QS39;Q49A90;J3QTR3;F5H6Q2;Q3MIH3;F5GYU3;F5H2Z3;F5H265;Q5UGI3;B4DV12;F5H388;Q5RKT7;B2RDW1;F5H747;F5GXK7;J3QKN0;J3QLP7;Q5U5U6;Q5PY61;J3QRK5;Q9UFQ0;Q96C32;Q96MH4;L8B4I8;L8B196;Q96H31;L8B4R0;A8K674;L8B4Z6;L8B4M0;L8B4J3;Q66K58;Q59EM9;P62987;P62979;P0CG47;P0CG48	J3QSA3_HUMAN Ubiquitin (Fragment) OS=Homo sapiens GN=UBB PE=4 SV=1	37.2	43
A0A087WXI2;Q9Y6R7;A0A087WUZ2	A0A087WXI2_HUMAN IgGFc-binding protein OS=Homo sapiens GN=FCGBP PE=4 SV=1	6.8	4204
A6XMV8;Q5NV56;Q3SY20;Q3SY19;A0A096LNX4;A0A096LPH0;Q7Z5F3;A6XMV9;A0A096LP77;P07478;Q6PK75	A6XMV8_HUMAN Protease serine 2 preproprotein OS=Homo sapiens GN=PRSS3P2 PE=2 SV=1	18.3	246
A0A096LPK4;P98088	A0A096LPK4_HUMAN Mucin-5AC OS=Homo sapiens GN=MUC5AC PE=4 SV=1	0.3	5654
Q5FWF9;A0A5E4;Q8TCJ5;A0A075B6L0;A0A075B6K9;Q6PJR7;S6C4Q9;S6BAP8;A0A087WWC9;C6KXN3;A0A087WXC3;Q8N5F4;Q6GMW4;A0A087WWU7;Q8N355;Q7Z2U7;Q6GMW3;Q6GMV8;Q6NS95;A0A087WYN7;A0A087WWT5;A0A087WU42;S6BGD6;Q6PJG0;Q6IN99;Q567P1;A2NUT2;Q6PIK1;Q6GMW6;A0A087X2A1;A0A087WYR4;A0A087WX49;Q8NEJ1;Q6PIQ7;Q6IPQ0;Q6GMX4;Q6GMX3;Q96E61;Q6P5S3;Q6GMV7;P0CG06;P0CG05;P0CF74;B9A064	Q5FWF9_HUMAN IGL@ protein OS=Homo sapiens GN=IGL@ PE=1 SV=1	18.1	232
E9PI65;E9PQQ4;E9PQK7;E9PK54;E9PLF4;B4DTX2;A4D111;E9PN89;Q53HF2;B4E1Q1;Q96IS6;B3KTV0;E9PKE3;V9HW22;Q53GZ6;P11142	E9PI65_HUMAN Heat shock cognate 71 kDa protein (Fragment) OS=Homo sapiens GN=HSPA8 PE=1 SV=1	7.1	168
E5KNX5;E5KNW2;E5KNV8;E5KNU5;A8K5G6;P54098	E5KNX5_HUMAN DNA polymerase subunit gamma-1 OS=Homo sapiens PE=3 SV=1	0.6	1239
A8K7I4;B4DUZ6	CLCA1_HUMAN Calcium-activated chloride channel regulator 1 OS=Homo sapiens GN=CLCA1 PE=1 SV=3	10	914
B2R4M6;P06702	B2R4M6_HUMAN Protein S100 OS=Homo sapiens PE=2 SV=1	44.7	114
R4GN98;B2R577;P06703	R4GN98_HUMAN Protein S100 (Fragment) OS=Homo sapiens GN=S100A6 PE=1 SV=1	20	85
Q8N1A3;B7Z1G2;Q68D34;B2R5R0;P55259	Q8N1A3_HUMAN Glycoprotein 2 (Zymogen granule membrane) OS=Homo sapiens GN=GP2 PE=2 SV=2	15.1	383
Q6P452;B4DE02;V9HW59;Q6LES2;P09525;Q6MZI0;Q59FK3;B4DDZ4	Q6P452_HUMAN Annexin OS=Homo sapiens GN=ANXA4 PE=1 SV=1	13	299
K7EPE2;B4DHG7	K7EPE2_HUMAN Guanine nucleotide-binding protein G(olf) subunit alpha (Fragment) OS=Homo sapiens GN=GNAL PE=4 SV=1	7.8	179
B4DKM4;Q14002	B4DKM4_HUMAN cDNA FLJ51760, highly similar to Carcinoembryonic antigen-related cell adhesion molecule 7 OS=Homo sapiens PE=2 SV=1	17.2	244
B4DTB2;Q8IUX8	B4DTB2_HUMAN cDNA FLJ51300, highly similar to Homo sapiens EGF-like-domain, multiple 6 (EGFL6), mRNA OS=Homo sapiens PE=2 SV=1	2.9	276
Q75N04;B4DUH7;P40879	Q75N04_HUMAN Putative uncharacterized protein SLC26A3 (Fragment) OS=Homo sapiens GN=SLC26A3 PE=4 SV=1	2.4	327
B4DUY8;Q86UP6	B4DUY8_HUMAN cDNA FLJ51324, highly similar to CUB and zona pellucida-like domain-containing protein 1 OS=Homo sapiens PE=2 SV=1	17.5	607
B4DVE1;Q08380;K7ESM3;K7EKQ5;K7EP36;B4DI70	B4DVE1_HUMAN cDNA FLJ53478, highly similar to Galectin-3-binding protein OS=Homo sapiens PE=2 SV=1	8.2	573
B4E1T1;CON__P13647;P13647;F8W0C6;B4DKV4	B4E1T1_HUMAN cDNA FLJ54081, highly similar to Keratin, type II cytoskeletal 5 OS=Homo sapiens PE=2 SV=1	0	555
Q2F839;B7Z1V7;B7Z4V2;V9HW84;Q8N1C8;P38646	Q2F839_HUMAN Heat shock 70 kDa protein 9B (Fragment) OS=Homo sapiens PE=2 SV=1	9.1	176
B7ZMD7;P04745;Q6NSB3;P19961;Q5T085	B7ZMD7_HUMAN Alpha-amylase OS=Homo sapiens GN=AMY1A PE=2 SV=1	2.9	511
C9JUF9;P15085;C9JUZ4	C9JUF9_HUMAN Carboxypeptidase A1 OS=Homo sapiens GN=CPA1 PE=4 SV=1	24.8	331
D6RHJ6;D6RD17;P01591;C9JA05	D6RHJ6_HUMAN Immunoglobulin J chain (Fragment) OS=Homo sapiens GN=IGJ PE=1 SV=1	14	157
Q8TE24;E7ER45;O43451;A0A024R7A5;Q2M2H8	Q8TE24_HUMAN Maltase-glucoamylase (Fragment) OS=Homo sapiens GN=MGAM PE=3 SV=1	2	1734
E9KL23;P01009;A0A024R6I7;Q13747	E9KL23_HUMAN Epididymis secretory sperm binding protein Li 44a OS=Homo sapiens PE=2 SV=1	39.5	418
E9PBM9;P0C7U2;Q9NR71	E9PBM9_HUMAN Neutral ceramidase soluble form OS=Homo sapiens GN=ASAH2 PE=4 SV=1	4.5	622
F8W062;P04054	F8W062_HUMAN Phospholipase A2 OS=Homo sapiens GN=PLA2G1B PE=3 SV=1	59.7	119
F8W0P7;H0YH81;Q0QEN7;V9HW31;P06576	F8W0P7_HUMAN ATP synthase subunit beta, mitochondrial (Fragment) OS=Homo sapiens GN=ATP5B PE=1 SV=2	5.2	270
H3BTQ4;H3BP92;H3BMY1;J3QKZ2;Q6GPI1;P17538	H3BTQ4_HUMAN Chymotrypsin B2 chain A (Fragment) OS=Homo sapiens GN=CTRB2 PE=3 SV=1	12.3	114
H6VRG3;H6VRG0;H6VRF8;H6VRG1;P04264;H6VRF9;CON__P04264	H6VRG3_HUMAN Keratin 1 OS=Homo sapiens GN=KRT1 PE=3 SV=1	0	644
H6VRG2	H6VRG2_HUMAN Keratin 1 OS=Homo sapiens GN=KRT1 PE=3 SV=1	0	644
I3L3G5;Q6UWV6	I3L3G5_HUMAN Ectonucleotide pyrophosphatase/phosphodiesterase family member 7 (Fragment) OS=Homo sapiens GN=ENPP7 PE=4 SV=1	27	159
K7ENI6;K7ERE1;Q8N2U0	K7ENI6_HUMAN Uncharacterized protein OS=Homo sapiens PE=4 SV=1	87.8	41
M0QYM2;Q13985;P40199	M0QYM2_HUMAN Uncharacterized protein (Fragment) OS=Homo sapiens PE=4 SV=1	19.4	67
Q6ZS89;O43861;Q9P241	Q6ZS89_HUMAN cDNA FLJ45732 fis, clone HSYRA2004550, highly similar to Potential phospholipid-transporting ATPase IIB OS=Homo sapiens PE=2 SV=1	1.8	457
O43895;Q5JZ40;B4DV70;B7ZLM6	XPP2_HUMAN Xaa-Pro aminopeptidase 2 OS=Homo sapiens GN=XPNPEP2 PE=1 SV=3	5.6	674
O60635	TSN1_HUMAN Tetraspanin-1 OS=Homo sapiens GN=TSPAN1 PE=1 SV=2	5.4	241
O60844	ZG16_HUMAN Zymogen granule membrane protein 16 OS=Homo sapiens GN=ZG16 PE=1 SV=2	20.4	167
Q9UL91;Q0ZCH9;P01766;S4R460;A0A087WW89;A0A068LKR4;P01777	Q9UL91_HUMAN Myosin-reactive immunoglobulin heavy chain variable region (Fragment) OS=Homo sapiens PE=2 SV=1	0	118
P01833	PIGR_HUMAN Polymeric immunoglobulin receptor OS=Homo sapiens GN=PIGR PE=1 SV=4	23.8	764
Q9UP60;Q8NCL6;Q96K68;Q6MZW0;P01876;Q8WY24;Q6N090	Q9UP60_HUMAN SNC73 protein OS=Homo sapiens GN=SNC73 PE=2 SV=1	0	384
P04259;B4DWU6;B4DRR0;CON__P48668;CON__P04259;CON__P02538;A8K2I0;P48668;P02538;B4DRU6;B2R853;B4DRY0	K2C6B_HUMAN Keratin, type II cytoskeletal 6B OS=Homo sapiens GN=KRT6B PE=1 SV=5	2.1	564
Q53F26;P04746;A0A024QYW2	Q53F26_HUMAN Alpha-amylase (Fragment) OS=Homo sapiens PE=2 SV=1	7.6	511
P05109	S10A8_HUMAN Protein S100-A8 OS=Homo sapiens GN=S100A8 PE=1 SV=1	38.7	93
P05164	PERM_HUMAN Myeloperoxidase OS=Homo sapiens GN=MPO PE=1 SV=1	3.2	745
T2HVB7;P06731;A0A087X013;A0A087WYX0;Q8N4D0;Q53G30;A0A024R0K5;M0QX98;P78448;M0QXV9;T2HUW8	T2HVB7_HUMAN Carcinoembryonic antigen-related cell adhesion molecule 5 isoform 5D OS=Homo sapiens GN=CEACAM5 PE=2 SV=1	9	524
P08861	CEL3B_HUMAN Chymotrypsin-like elastase family member 3B OS=Homo sapiens GN=CELA3B PE=1 SV=3	33.3	270
Q96QL8;P09093	Q96QL8_HUMAN Elastase 3A, pancreatic OS=Homo sapiens GN=ELA3A PE=2 SV=1	48.9	270
P12273	PIP_HUMAN Prolactin-inducible protein OS=Homo sapiens GN=PIP PE=1 SV=1	37	146
V9HWC1;P12882;Q9UKX2;Q5GJ54;Q59EV3;A5YM51;P12883;P13535	V9HWC1_HUMAN Epididymis luminal protein 71 OS=Homo sapiens GN=HEL71 PE=2 SV=1	1.8	1939
Q3KRG8;P13688	Q3KRG8_HUMAN CEACAM1 protein (Fragment) OS=Homo sapiens GN=CEACAM1 PE=2 SV=1	7.7	493
P15086	CBPB1_HUMAN Carboxypeptidase B OS=Homo sapiens GN=CPB1 PE=1 SV=4	6.2	417
P16233	LIPP_HUMAN Pancreatic triacylglycerol lipase OS=Homo sapiens GN=PNLIP PE=1 SV=1	13.8	465
V9HW26;P25705	V9HW26_HUMAN ATP synthase subunit alpha OS=Homo sapiens GN=HEL-S-123m PE=2 SV=1	2.4	553
P49411	EFTU_HUMAN Elongation factor Tu, mitochondrial OS=Homo sapiens GN=TUFM PE=1 SV=2	1.5	452
Q6EZE9;P59666;P59665	Q6EZE9_HUMAN Defensin, alpha 3, neutrophil-specific OS=Homo sapiens GN=DEFA3 PE=2 SV=1	10.6	94
Q01523	DEF5_HUMAN Defensin-5 OS=Homo sapiens GN=DEFA5 PE=1 SV=1	12.8	94
Q02817	MUC2_HUMAN Mucin-2 OS=Homo sapiens GN=MUC2 PE=1 SV=2	1.4	5179
Q03403	TFF2_HUMAN Trefoil factor 2 OS=Homo sapiens GN=TFF2 PE=1 SV=2	11.6	129
Q0KKI6;Q8TCD0;A0A087X130;A0A087WZW8;Q5EFE6;A0A087WYL9;A0A087WWV8;V9HW34;Q6PJF2;Q7Z3Y4;Q6PIL8;Q6P5S8;Q6GMX0;A0A087WTX5;P01834;A0A075B6H6	Q0KKI6_HUMAN Immunoblobulin light chain (Fragment) OS=Homo sapiens PE=1 SV=1	44.7	219
Q5IWS5;Q8WWA0	Q5IWS5_HUMAN Intelectin 1 OS=Homo sapiens GN=ITLN1 PE=2 SV=1	6.1	313
Q6A1I4	Q6A1I4_CHLTH 60 kDa chaperonin OS=Chlamydia trachomatis GN=groel-1 PE=3 SV=1	2.4	543
Q6ZW64;Q96DK0;Q6N092	Q6ZW64_HUMAN cDNA FLJ41552 fis, clone COLON2004478, highly similar to Protein Tro alpha1 H,myeloma OS=Homo sapiens PE=1 SV=1	6.5	494
Q6ZUG2	Q6ZUG2_HUMAN cDNA FLJ43743 fis, clone TESTI2019042 OS=Homo sapiens PE=2 SV=1	5.5	293
Q6ZVL3	Q6ZVL3_HUMAN cDNA FLJ42424 fis, clone BLADE2004089, moderately similar to Mus musculus PDZ domain actin binding protein Shroom mRNA (Fragment) OS=Homo sapiens PE=2 SV=1	1	809
Q6ZVX0;Q9NPP6;Q6MZV6;Q6P089;Q6MZX9;P01877;Q7Z379;Q7Z374	Q6ZVX0_HUMAN cDNA FLJ41981 fis, clone SMINT2011888, highly similar to Protein Tro alpha1 H,myeloma OS=Homo sapiens PE=1 SV=1	5.1	487
Q8WWU7	ITLN2_HUMAN Intelectin-2 OS=Homo sapiens GN=ITLN2 PE=2 SV=1	3.4	325
Q8WYK1	CNTP5_HUMAN Contactin-associated protein-like 5 OS=Homo sapiens GN=CNTNAP5 PE=2 SV=1	1.9	1306
Q99895	CTRC_HUMAN Chymotrypsin-C OS=Homo sapiens GN=CTRC PE=1 SV=2	56	268
Q9BYD5	CNFN_HUMAN Cornifelin OS=Homo sapiens GN=CNFN PE=1 SV=2	19.6	112
Q9BYE9	CDHR2_HUMAN Cadherin-related family member 2 OS=Homo sapiens GN=CDHR2 PE=1 SV=2	2.9	1310
Q9UGM3	DMBT1_HUMAN Deleted in malignant brain tumors 1 protein OS=Homo sapiens GN=DMBT1 PE=1 SV=2	18.7	2413

## Sheet: CN-Human
Peptide IDs	Description	Mol. weight [kDa]	Sequence lengths
Q8IXH2;A0A024QZX3;A0A024QZX5;A0A087X1N8;P35237	Q8IXH2_HUMAN MSTP057 OS=Homo sapiens PE=2 SV=1	5.8	259
A0A087X013;T2HVB7;A0A087WYX0;Q8N4D0;Q53G30;A0A024R0K5;P06731;M0QX98;P78448;M0QXV9;T2HUW8;Q68DM9	A0A087X013_HUMAN Carcinoembryonic antigen-related cell adhesion molecule 5 OS=Homo sapiens GN=CEACAM5 PE=4 SV=1	12.9	264
A0A024R4A2;P09923	A0A024R4A2_HUMAN Alkaline phosphatase OS=Homo sapiens GN=ALPI PE=3 SV=1	40.5	528
A4QMW8;E2DRY6;A0A024R4F1;P06733	A4QMW8_HUMAN Enolase (Fragment) OS=Homo sapiens GN=ENO1 PE=2 SV=1	11.1	135
A0A024R525;Q6NS36;P02794;G3V192;Q6NZ44;B3KXC3;G3V1D1;Q8TD27	A0A024R525_HUMAN Ferritin OS=Homo sapiens GN=FTH1 PE=3 SV=1	36.6	183
H0YK20;H0YL42;H0YKX5;Q8TCG4;H0YNC7;Q15657;Q1ZYL5;F5H7S3;D9YZV7;H7BYY1;H0YK48;B7Z722;H0YL52;B7Z596;D9YZV5;D9YZV4;A0A024R5W6;Q59GR8;Q6ZN40;P09493	H0YK20_HUMAN Tropomyosin alpha-1 chain OS=Homo sapiens GN=TPM1 PE=1 SV=1	12	92
H0YLE2;H0YN52;H0YNA0;H0YN28;H0YL33;H0YMM1;H0YNP5;H0YKS4;B3KRQ1;B4DNH8;H0YMD0;H0YMU9;H0YM50;H0YN42;V9HW65;A0A024R5Z7;P07355;A6NMY6	H0YLE2_HUMAN Annexin A2 (Fragment) OS=Homo sapiens GN=ANXA2 PE=4 SV=1	57.8	45
A0A024R652;F5H2F4;B7Z809;P11586	A0A024R652_HUMAN Methylenetetrahydrofolate dehydrogenase (NADP+ dependent) 1, methenyltetrahydrofolate cyclohydrolase, formyltetrahydrofolate synthetase, isoform CRA_a OS=Homo sapiens GN=MTHFD1 PE=4 SV=1	1.2	935
G3V3A0;A0A024R6P0;B3KS79;P01011	G3V3A0_HUMAN Alpha-1-antichymotrypsin OS=Homo sapiens GN=SERPINA3 PE=3 SV=1	29.3	205
Q5QPP9;Q5QPP3;Q5QPP4;A0A024RAB7;Q14376	Q5QPP9_HUMAN UDP-glucose 4-epimerase (Fragment) OS=Homo sapiens GN=GALE PE=1 SV=1	9.3	108
A0A087WYF5;A0A024RAR0;A0A087WYT0;A0A087WV42;A0A024RAQ4;A0A087WZY1;P02810	A0A087WYF5_HUMAN Salivary acidic proline-rich phosphoprotein 1/2 (Fragment) OS=Homo sapiens GN=PRH1 PE=4 SV=1	12.1	140
F8VVY4;F8W0J2;F8VWQ5;F8VRI6;F8VU34;F8VR34;F8VTT8;F8W1S4;F8W4S1;A0A024RB75;O75390	F8VVY4_HUMAN Citrate synthase, mitochondrial OS=Homo sapiens GN=CS PE=4 SV=1	16.3	49
B4DP96;B4DPH5;B4DP01;B4DV63;A0A024RC61;Q59E93;P15144	B4DP96_HUMAN cDNA FLJ51269, highly similar to Aminopeptidase N (EC 3.4.11.2) OS=Homo sapiens PE=2 SV=1	15.1	482
B4DMA8;B4E063;A0A024RCS7;Q9BW19	B4DMA8_HUMAN cDNA FLJ53841, highly similar to Kinesin-like protein KIFC1 OS=Homo sapiens PE=2 SV=1	1.8	549
O95978;S6BGF5;A0A075B6N8;Q6N093;Q6MZU6;Q68CN4;Q6MZX7;Q8NF17;A0A087WXL8;Q6N030;Q5EBM2;A0A087WVW2;P01859;P01861;P01860	O95978_HUMAN VH1 protein (Fragment) OS=Homo sapiens GN=VH1 PE=1 SV=1	7.6	157
A6XMH1;A0A087WV45;E9KL36;A6XGL1;A0A087WT59;P02766	A6XMH1_HUMAN Transthyretin OS=Homo sapiens PE=2 SV=1	34.8	138
J3QSA3;F5GZ39;M0R1V7;A0A087WV77;J3QS39;Q49A90;J3QTR3;F5H6Q2;Q3MIH3;F5GYU3;F5H2Z3;F5H265;Q5UGI3;B4DV12;F5H388;Q5RKT7;B2RDW1;F5H747;F5GXK7;J3QKN0;J3QLP7;Q5U5U6;Q5PY61;J3QRK5;Q9UFQ0;Q96C32;Q96MH4;L8B4I8;L8B196;Q96H31;L8B4R0;A8K674;L8B4Z6;L8B4M0;L8B4J3;Q66K58;Q59EM9;P62987;P62979;P0CG47;P0CG48	J3QSA3_HUMAN Ubiquitin (Fragment) OS=Homo sapiens GN=UBB PE=4 SV=1	37.2	43
Q8IUK7;A0A087WWT3;F6KPG5;A8K9P0;Q56G89;CON__P02768-1;B2RBS8;B4DPP6;P02768;C9JKR2;H0YA55;D6RHD5;B7WNR0;B4DPR2	Q8IUK7_HUMAN ALB protein OS=Homo sapiens GN=ALB PE=1 SV=1	7.3	396
Q6LDX7;Q5VU62;B4DQ80;Q8NAG3;B4DWT5;Q5VU61;A0A087WWU8;Q5VU59;Q5HYB6;Q8NAH0;B2RDE1;J3KN67;M1VPF4;P06753	Q6LDX7_HUMAN Cytoskeletal tropomyosin isoform (2.5 kb) (Fragment) OS=Homo sapiens PE=2 SV=1	11.5	96
A0A087WXI2;Q9Y6R7;A0A087WUZ2	A0A087WXI2_HUMAN IgGFc-binding protein OS=Homo sapiens GN=FCGBP PE=4 SV=1	15.8	4204
A0A087X2C0;Q86TT1;A0A075B6N9;A0A087WYJ9;P04220;P01871	A0A087X2C0_HUMAN Ig mu chain C region OS=Homo sapiens GN=IGHM PE=1 SV=1	2.6	588
A6XMV8;Q5NV56;Q3SY20;Q3SY19;A0A096LNX4;Q7Z5F3;A6XMV9;A0A096LP77;P07478;Q6PK75;A0A096LPH0;A0A087WW55;Q8NHM4	A6XMV8_HUMAN Protease serine 2 preproprotein OS=Homo sapiens GN=PRSS3P2 PE=2 SV=1	19.9	246
A0A096LPK4;P98088	A0A096LPK4_HUMAN Mucin-5AC OS=Homo sapiens GN=MUC5AC PE=4 SV=1	0.3	5654
A2J1N0;A0A075B7E8	A2J1N0_HUMAN Rheumatoid factor RF-IP14 (Fragment) OS=Homo sapiens PE=2 SV=1	7.3	96
A2KBC1;A2KBC8;A2KBC7;A2KBC6;A2KBC5;A2KBC4;A2KBC3;A2KBC2;A2KBC0;A2KBB9;A2KUC3;A2J1N3;A2NWW8;A2NWW7;A2NWW6;A2NWW9;A2NWW4;A2NWW5;Q9UL90;A0A087WSX3;Q0ZCH1;A2NWX5;A0A068LN13;Q0ZCH5;A2NKM6;Q0ZCG5;Q0ZCG4;Q0ZCI4;G1FM93;G1FM92;G1FM85;A2NZ55;A2NUT3;P01765;P01764	A2KBC1_HUMAN Anti-(ED-B) scFV (Fragment) OS=Homo sapiens PE=2 SV=2	12.7	236
C6KXN3;Q8N5F4;Q8N355;Q6GMW3;Q6PJG0;A2NUT2;Q6PIQ7;Q6IPQ0;Q6GMX4;Q8TCJ5;A0A075B6L0;A0A075B6K9;Q6PJR7;S6BAN6;S6C4S2;S6B2B0;Q7Z2U7;Q6GMV8;S6BGD6;Q6IN99;Q567P1;Q8NEJ1;Q6GMX3;P0CG06;P0CG05;P0CF74;A0A075B6L1;S6C4R7;S6BGF9;S6B286;S6AWE6;S6BAR0;A0M8Q6	C6KXN3_HUMAN Lambda light chain of human immunoglobulin surface antigen-related protein (Fragment) OS=Homo sapiens GN=IgLC-rG PE=1 SV=1	3.4	232
A2VED2;E9PC85;Q17RV3;Q5S007	A2VED2_HUMAN Augmented in rheumatoid arthritis 17 OS=Homo sapiens GN=AURA17 PE=2 SV=1	2.3	870
B9EIM0;Q9H205;A6NM03	B9EIM0_HUMAN Olfactory receptor, family 2, subfamily AG, member 2 OS=Homo sapiens GN=OR2AG2 PE=2 SV=1	2.2	316
F2Z2W8;F8WCR4;Q9H8A8;A6PVX1;V9HWG1;Q13228	F2Z2W8_HUMAN Selenium-binding protein 1 OS=Homo sapiens GN=SELENBP1 PE=1 SV=1	8.1	123
K7EPV9;K7EMU5;U3KQK2;K7ERG3;K7ENT6;B4DGC2;B4DVY2;V9HW56;V9HW25;Q5TCU3;CON__Q3SX28;A7XZE4;B4E3P1;Q5TCU8;P67936;P07951	K7EPV9_HUMAN Tropomyosin alpha-4 chain (Fragment) OS=Homo sapiens GN=TPM4 PE=1 SV=1	11.5	96
B4DUI8;B3KW67;D2JYH4;A8K3K1;P63267;P68133;P68032;P62736;B3KPP5;Q5T8M8;Q13707;Q5T8M7;B3KUD3;B7Z6P1;F1BXA6;A4UCT3;A5GZ75;Q96DE1;Q96FU6;V9HVZ7;B3KWQ3;Q7Z7J6;A6NL76;Q6PJ43;B7ZAP6;B4DVQ0;B4DW52;B4E335;B4E3A4;Q8WVW5;Q53GK6;Q53G99;Q53G76;Q1KLZ0;P63261;P60709;Q562R1	B4DUI8_HUMAN cDNA FLJ52761, highly similar to Actin, aortic smooth muscle OS=Homo sapiens PE=2 SV=1	15.4	332
A8K7G6;P05451	A8K7G6_HUMAN cDNA FLJ75763, highly similar to Homo sapiens regenerating islet-derived 1 alpha (pancreatic stone protein, pancreatic thread protein) (REG1A), mRNA OS=Homo sapiens PE=2 SV=1	38.6	166
A8K7I4;B4DUZ6	CLCA1_HUMAN Calcium-activated chloride channel regulator 1 OS=Homo sapiens GN=CLCA1 PE=1 SV=3	19.1	914
F5H793;C9J7H8;A8MW50;Q5U077;P07195	F5H793_HUMAN L-lactate dehydrogenase B chain (Fragment) OS=Homo sapiens GN=LDHB PE=1 SV=1	8.8	102
B2R4C5;P61626;F8VV32	B2R4C5_HUMAN C-type lysozyme OS=Homo sapiens GN=LYZ PE=2 SV=1	27	148
B2R4M6;P06702	B2R4M6_HUMAN Protein S100 OS=Homo sapiens PE=2 SV=1	45.6	114
Q6B823;Q0VAS5;B2R4R0;P62805	Q6B823_HUMAN Histone H4 (Fragment) OS=Homo sapiens PE=3 SV=1	41.9	43
Q68D34;B2R5R0;P55259;I3L4Y3;Q8N1A3;B7Z1G2	Q68D34_HUMAN Putative uncharacterized protein DKFZp779K0533 OS=Homo sapiens GN=DKFZp779K0533 PE=2 SV=1	23.4	530
B2R7F8;P00747;Q9UMI2;Q68DS2;B4DPH4	B2R7F8_HUMAN cDNA, FLJ93426, highly similar to Homo sapiens plasminogen (PLG), mRNA OS=Homo sapiens PE=2 SV=1	2.3	810
B2RAN2;O95497	B2RAN2_HUMAN cDNA, FLJ95014, highly similar to Homo sapiens vanin 1 (VNN1), mRNA OS=Homo sapiens PE=2 SV=1	7.4	513
B2ZDQ1;X6R8F3;P80188	B2ZDQ1_HUMAN Neutrophil gelatinase-associated lipocalin OS=Homo sapiens GN=NGAL PE=2 SV=1	20.1	199
B3KRI9;B7Z4B7;Q5JXI8;B7Z5T3;B7Z6U8;B7Z5V0;Q53FI7;B7Z9A1;Q13642	B3KRI9_HUMAN cDNA FLJ34383 fis, clone HCHON1000015, highly similar to Four and a half LIM domains protein 1 OS=Homo sapiens PE=2 SV=1	9.6	157
B4DGG1	B4DGG1_HUMAN Uncharacterized protein OS=Homo sapiens PE=2 SV=1	1.9	531
B4DHW6;B4E099;Q8NFT6	B4DHW6_HUMAN cDNA FLJ54930, highly similar to Homo sapiens Dbf4-related factor 1 (DRF1), transcript variant 2, mRNA OS=Homo sapiens PE=2 SV=1	6.5	154
B4DJP6;M0R2H5;B4DJM9;M0QWZ7;B4DXB9;M0R2C6;Q9NP81	B4DJP6_HUMAN cDNA FLJ58901, highly similar to Seryl-tRNA synthetase, mitochondrial (EC 6.1.1.11) OS=Homo sapiens PE=2 SV=1	5.3	133
B4DKM4;Q14002	B4DKM4_HUMAN cDNA FLJ51760, highly similar to Carcinoembryonic antigen-related cell adhesion molecule 7 OS=Homo sapiens PE=2 SV=1	17.6	244
Q75N04;B4DUH7;P40879;Q6MZW7	Q75N04_HUMAN Putative uncharacterized protein SLC26A3 (Fragment) OS=Homo sapiens GN=SLC26A3 PE=4 SV=1	9.8	327
B4DUY8;Q86UP6	B4DUY8_HUMAN cDNA FLJ51324, highly similar to CUB and zona pellucida-like domain-containing protein 1 OS=Homo sapiens PE=2 SV=1	21.6	607
B4DV98;Q58EZ6;Q9HBB8	B4DV98_HUMAN cDNA FLJ53522, highly similar to Homo sapiens mucin and cadherin-like (MUCDHL), transcript variant 3, mRNA OS=Homo sapiens PE=2 SV=1	2.8	644
B4DVE1;Q08380;K7EP36;B4DI70;B4DWA8;B3KP88;B4DDG4	B4DVE1_HUMAN cDNA FLJ53478, highly similar to Galectin-3-binding protein OS=Homo sapiens PE=2 SV=1	12	573
B4DW34;Q92485;Q5T0Y8;F8VWW8	B4DW34_HUMAN cDNA FLJ56798, highly similar to Acid sphingomyelinase-like phosphodiesterase 3b (EC 3.1.4.-) OS=Homo sapiens PE=2 SV=1	7.7	455
Q2F839;B7Z1V7;B7Z4V2;V9HW84;Q8N1C8;P38646	Q2F839_HUMAN Heat shock 70 kDa protein 9B (Fragment) OS=Homo sapiens PE=2 SV=1	9.1	176
Q49AF1;B7Z6P8;G3V1E0;E9PJM3;Q59GS0;Q9UK99	Q49AF1_HUMAN F-box only protein 3 OS=Homo sapiens GN=FBXO3 PE=2 SV=1	5.1	158
Q9BR60;B7Z8E7;Q13438	Q9BR60_HUMAN OS9 protein (Fragment) OS=Homo sapiens GN=OS9 PE=2 SV=2	3.5	373
B7ZKY6;P08473	B7ZKY6_HUMAN Membrane metallo-endopeptidase OS=Homo sapiens GN=MME PE=2 SV=1	6.1	750
B7ZL91;Q16819	B7ZL91_HUMAN Metalloendopeptidase OS=Homo sapiens GN=MEP1A PE=2 SV=1	10.2	774
Q6NSB3;B7ZMD7;P04745;Q5T085	Q6NSB3_HUMAN Alpha-amylase (Fragment) OS=Homo sapiens GN=AMY1A PE=2 SV=1	2.2	495
D3DPF9;C0JYZ2;D3DPG0;Q8WZ42	D3DPF9_HUMAN Titin, isoform CRA_b OS=Homo sapiens GN=TTN PE=4 SV=1	0	26926
C9JCA5;H9KVA2;C9JZN9;F8WA37;P45378;M0QX01;M0QZY5;Q56R93;Q05DL6;Q56R94;Q3B759;M0QZU8;K7EQL4;A0A024R4S3;A8K5N7;P13805	C9JCA5_HUMAN Troponin T, fast skeletal muscle (Fragment) OS=Homo sapiens GN=TNNT3 PE=4 SV=1	13	208
C9JUF9;P15085;C9JUZ4;S4R433	C9JUF9_HUMAN Carboxypeptidase A1 OS=Homo sapiens GN=CPA1 PE=4 SV=1	45.6	331
D6RHJ6;D6RD17;P01591;C9JA05	D6RHJ6_HUMAN Immunoglobulin J chain (Fragment) OS=Homo sapiens GN=IGJ PE=1 SV=1	19.1	157
Q8TE24;E7ER45;O43451;Q2M2H8	Q8TE24_HUMAN Maltase-glucoamylase (Fragment) OS=Homo sapiens GN=MGAM PE=3 SV=1	1.2	1734
E9KL23;P01009;A0A024R6I7;Q13747	E9KL23_HUMAN Epididymis secretory sperm binding protein Li 44a OS=Homo sapiens PE=2 SV=1	45.7	418
F8W062;P04054	F8W062_HUMAN Phospholipase A2 OS=Homo sapiens GN=PLA2G1B PE=3 SV=1	66.4	119
F8W079;H0YH81;Q0QEN7;V9HW31;P06576	F8W079_HUMAN ATP synthase subunit beta, mitochondrial (Fragment) OS=Homo sapiens GN=ATP5B PE=1 SV=1	3.9	284
Q5W011;Q5W010;H0Y6J6;Q5W012;Q5W009;Q96I25	Q5W011_HUMAN Splicing factor 45 (Fragment) OS=Homo sapiens GN=RBM17 PE=1 SV=1	7.5	212
H6VRG3;H6VRG0;H6VRF8;H6VRG1;P04264;CON__P04264;H6VRF9	H6VRG3_HUMAN Keratin 1 OS=Homo sapiens GN=KRT1 PE=3 SV=1	0	644
H6VRG2	H6VRG2_HUMAN Keratin 1 OS=Homo sapiens GN=KRT1 PE=3 SV=1	0	644
J3QKX5;Q16820	J3QKX5_HUMAN Metalloendopeptidase OS=Homo sapiens GN=MEP1B PE=3 SV=1	8	700
K7ELG6;Q6UX82	K7ELG6_HUMAN Ly6/PLAUR domain-containing protein 8 OS=Homo sapiens GN=LYPD8 PE=4 SV=2	3.4	237
K7ENI6;K7ERE1;Q8N2U0	K7ENI6_HUMAN Uncharacterized protein OS=Homo sapiens PE=4 SV=1	87.8	41
M0QYM2;Q13985;P40199	M0QYM2_HUMAN Uncharacterized protein (Fragment) OS=Homo sapiens PE=4 SV=1	19.4	67
O43895;B7ZLM6	XPP2_HUMAN Xaa-Pro aminopeptidase 2 OS=Homo sapiens GN=XPNPEP2 PE=1 SV=3	30.9	674
O60635	TSN1_HUMAN Tetraspanin-1 OS=Homo sapiens GN=TSPAN1 PE=1 SV=2	5.4	241
O60844	ZG16_HUMAN Zymogen granule membrane protein 16 OS=Homo sapiens GN=ZG16 PE=1 SV=2	32.9	167
P01833	PIGR_HUMAN Polymeric immunoglobulin receptor OS=Homo sapiens GN=PIGR PE=1 SV=4	28	764
P02792;B1Q3B3;A0A087X1B9;Q6S4P3	FRIL_HUMAN Ferritin light chain OS=Homo sapiens GN=FTL PE=1 SV=2	25.1	175
Q53F26;P04746;A0A024QYW2	Q53F26_HUMAN Alpha-amylase (Fragment) OS=Homo sapiens PE=2 SV=1	7.6	511
P05109	S10A8_HUMAN Protein S100-A8 OS=Homo sapiens GN=S100A8 PE=1 SV=1	53.8	93
P05164	PERM_HUMAN Myeloperoxidase OS=Homo sapiens GN=MPO PE=1 SV=1	6.2	745
Q53R15;P05976	Q53R15_HUMAN Putative uncharacterized protein MYL1 (Fragment) OS=Homo sapiens GN=MYL1 PE=4 SV=1	5.7	140
Q6ISN8;Q6ICV2;P08217;Q6ISU5	Q6ISN8_HUMAN Elastase 2A OS=Homo sapiens GN=ELA2A PE=2 SV=1	48.7	269
P08861	CEL3B_HUMAN Chymotrypsin-like elastase family member 3B OS=Homo sapiens GN=CELA3B PE=1 SV=3	60	270
Q96QL8;P09093	Q96QL8_HUMAN Elastase 3A, pancreatic OS=Homo sapiens GN=ELA3A PE=2 SV=1	57.4	270
Q5IST7;V9HWB4;P11021;E9PI65;E9PLF4;B4DTX2;B4DEF7;E9PN89;Q53HF2;B4E1Q1;B4DXY3;Q96IS6;B3KTV0;E9PKE3;A0A024R6B5;Q53FA3;B2RCQ9;V9HW22;B4DI54;P54652;P34931;P11142	Q5IST7_MACFA Heat-shock 70-kDa protein 5 (Fragment) OS=Macaca fascicularis PE=2 SV=1	5	602
P11678	PERE_HUMAN Eosinophil peroxidase OS=Homo sapiens GN=EPX PE=1 SV=2	2	715
P12273	PIP_HUMAN Prolactin-inducible protein OS=Homo sapiens GN=PIP PE=1 SV=1	11	146
V9HWC1;P12882;Q9UKX2;P13535	V9HWC1_HUMAN Epididymis luminal protein 71 OS=Homo sapiens GN=HEL71 PE=2 SV=1	2.9	1939
P13533	MYH6_HUMAN Myosin-6 OS=Homo sapiens GN=MYH6 PE=1 SV=5	1	1939
Q3KRG8;P13688	Q3KRG8_HUMAN CEACAM1 protein (Fragment) OS=Homo sapiens GN=CEACAM1 PE=2 SV=1	11	493
P15086	CBPB1_HUMAN Carboxypeptidase B OS=Homo sapiens GN=CPB1 PE=1 SV=4	42.9	417
P16233	LIPP_HUMAN Pancreatic triacylglycerol lipase OS=Homo sapiens GN=PNLIP PE=1 SV=1	2.4	465
Q6I9V1;P16444	Q6I9V1_HUMAN Dipeptidase OS=Homo sapiens GN=DPEP1 PE=2 SV=1	9.5	411
P19961	AMY2B_HUMAN Alpha-amylase 2B OS=Homo sapiens GN=AMY2B PE=1 SV=1	2.2	511
P20142	PEPC_HUMAN Gastricsin OS=Homo sapiens GN=PGC PE=1 SV=1	3.1	388
V9HW26;P25705	V9HW26_HUMAN ATP synthase subunit alpha OS=Homo sapiens GN=HEL-S-123m PE=2 SV=1	2.4	553
P27487	DPP4_HUMAN Dipeptidyl peptidase 4 OS=Homo sapiens GN=DPP4 PE=1 SV=2	0.9	766
P35908;CON__P35908	K22E_HUMAN Keratin, type II cytoskeletal 2 epidermal OS=Homo sapiens GN=KRT2 PE=1 SV=2	47.9	639
P49411;H3BNU3	EFTU_HUMAN Elongation factor Tu, mitochondrial OS=Homo sapiens GN=TUFM PE=1 SV=2	3.5	452
Q6EZE9;P59666;P59665	Q6EZE9_HUMAN Defensin, alpha 3, neutrophil-specific OS=Homo sapiens GN=DEFA3 PE=2 SV=1	20.2	94
Q01523	DEF5_HUMAN Defensin-5 OS=Homo sapiens GN=DEFA5 PE=1 SV=1	12.8	94
Q02817	MUC2_HUMAN Mucin-2 OS=Homo sapiens GN=MUC2 PE=1 SV=2	1.4	5179
Q03403	TFF2_HUMAN Trefoil factor 2 OS=Homo sapiens GN=TFF2 PE=1 SV=2	11.6	129
Q0KKI6;Q8TCD0	Q0KKI6_HUMAN Immunoblobulin light chain (Fragment) OS=Homo sapiens PE=1 SV=1	5.9	219
Q0ZCH9;Q9UL91;P01766	Q0ZCH9_HUMAN Immunglobulin heavy chain variable region (Fragment) OS=Homo sapiens PE=4 SV=1	0	121
W5XAV0;W5X330;W5XAU6;W5X2R1;Q2QBD7;W5X1W6	W5XAV0_CHV16 Ribonucleoside-diphosphate reductase OS=Cercopithecine herpesvirus 16 GN=UL39 PE=3 SV=1	1.4	979
Q5IWS5;Q8WWA0	Q5IWS5_HUMAN Intelectin 1 OS=Homo sapiens GN=ITLN1 PE=2 SV=1	14.7	313
Q6GPI1;H3BTQ4;H3BMY1;J3QKZ2;P17538	CTRB2_HUMAN Chymotrypsinogen B2 OS=Homo sapiens GN=CTRB2 PE=2 SV=2	18.6	263
Q6ZW64;Q96DK0;Q6N092;Q9UP60;Q8NCL6;Q96K68;Q6MZW0;P01876;Q8WY24;Q6N090	Q6ZW64_HUMAN cDNA FLJ41552 fis, clone COLON2004478, highly similar to Protein Tro alpha1 H,myeloma OS=Homo sapiens PE=1 SV=1	19.8	494
V9HW34;Q6PJF2;Q6PIL8;A0A087WZW8;A0A087WYL9;A0A087WWV8;Q7Z3Y4;Q6P5S8;Q6GMX0;A0A087WTX5;A0A087X130;Q5EFE6;P01834;A0A075B6H6	V9HW34_HUMAN Epididymis luminal protein 213 OS=Homo sapiens GN=HEL-213 PE=2 SV=1	0	235
Q6UWV6	ENPP7_HUMAN Ectonucleotide pyrophosphatase/phosphodiesterase family member 7 OS=Homo sapiens GN=ENPP7 PE=1 SV=3	30.3	458
Q6ZVX0;Q6MZV6;Q6P089;Q6MZX9;P01877;Q7Z374;Q7Z379	Q6ZVX0_HUMAN cDNA FLJ41981 fis, clone SMINT2011888, highly similar to Protein Tro alpha1 H,myeloma OS=Homo sapiens PE=1 SV=1	0	487
Q70Z35	PREX2_HUMAN Phosphatidylinositol 3,4,5-trisphosphate-dependent Rac exchanger 2 protein OS=Homo sapiens GN=PREX2 PE=2 SV=1	0.7	1606
Q7Z5H4	VN1R5_HUMAN Vomeronasal type-1 receptor 5 OS=Homo sapiens GN=VN1R5 PE=2 SV=2	2	357
Q8IYW2	CFA46_HUMAN Protein CFAP46 OS=Homo sapiens GN=CFAP46 PE=2 SV=3	1	2715
Q8WWU7	ITLN2_HUMAN Intelectin-2 OS=Homo sapiens GN=ITLN2 PE=2 SV=1	5.5	325
Q99895	CTRC_HUMAN Chymotrypsin-C OS=Homo sapiens GN=CTRC PE=1 SV=2	58.6	268
Q9BYE9	CDHR2_HUMAN Cadherin-related family member 2 OS=Homo sapiens GN=CDHR2 PE=1 SV=2	14.4	1310
Q9NPP6	Q9NPP6_HUMAN Immunoglobulin heavy chain variant (Fragment) OS=Homo sapiens PE=2 SV=1	0	416
Q9NR71;E9PBM9;P0C7U2	ASAH2_HUMAN Neutral ceramidase OS=Homo sapiens GN=ASAH2 PE=1 SV=2	16	780
Q9P227	RHG23_HUMAN Rho GTPase-activating protein 23 OS=Homo sapiens GN=ARHGAP23 PE=1 SV=2	0.5	1491
Q9UGM3;B6V682	DMBT1_HUMAN Deleted in malignant brain tumors 1 protein OS=Homo sapiens GN=DMBT1 PE=1 SV=2	30.7	2413
Q9UL88;A2J1N8;A2J1N9;A2J1M7;A2J1N6;Q0ZCI0;Q0ZCJ6;A2N2G5	Q9UL88_HUMAN Myosin-reactive immunoglobulin heavy chain variable region (Fragment) OS=Homo sapiens PE=2 SV=1	14.5	131
Q9Y250	LZTS1_HUMAN Leucine zipper putative tumor suppressor 1 OS=Homo sapiens GN=LZTS1 PE=1 SV=3	1.3	596
Q9Y623;P11055	MYH4_HUMAN Myosin-4 OS=Homo sapiens GN=MYH4 PE=1 SV=2	0.6	1939
S6BAP0;A2NWX1;Q9UGP3;A0A087WSX4;Q0ZCG6;Q0ZCG9;Q0ZCG7;Q0ZCI3;A2JA14;Q0ZCI9;A2N192;A4F255;A2J423;Q65ZC9;S6C4R2;S6B291;Q6N096;Q6MZV7;A0A087X079	S6BAP0_HUMAN IgG H chain OS=Homo sapiens PE=2 SV=1	0	229

## Sheet: CP-Human
Peptide IDs	Description	Mol. weight [kDa]	Sequence lengths
A0A024QZX3;A0A024QZX5;A0A087X1N8;P35237;Q8IXH2	A0A024QZX3_HUMAN Serpin peptidase inhibitor, clade B (Ovalbumin), member 6, isoform CRA_a OS=Homo sapiens GN=SERPINB6 PE=3 SV=1	12	376
Q8N4D0;Q53G30;A0A024R0K5;P06731;A0A087X013;T2HVB7;A0A087WYX0	Q8N4D0_HUMAN Carcinoembryonic antigen-related cell adhesion molecule 5 OS=Homo sapiens GN=CEACAM5 PE=2 SV=1	10	702
A0A024R4A2;P09923	A0A024R4A2_HUMAN Alkaline phosphatase OS=Homo sapiens GN=ALPI PE=3 SV=1	36.4	528
H0YN42;V9HW65;A0A024R5Z7;P07355;H0YN28;H0YL33;B3KRQ1;H0YM50;H0YMD0;H0YMU9;A6NMY6	H0YN42_HUMAN Annexin (Fragment) OS=Homo sapiens GN=ANXA2 PE=1 SV=1	18	256
G3V3A0;A0A024R6P0;B3KS79;P01011	G3V3A0_HUMAN Alpha-1-antichymotrypsin OS=Homo sapiens GN=SERPINA3 PE=3 SV=1	14.1	205
Q5QPP9;Q5QPP3;Q5QPP4;A0A024RAB7;Q14376	Q5QPP9_HUMAN UDP-glucose 4-epimerase (Fragment) OS=Homo sapiens GN=GALE PE=1 SV=1	9.3	108
D6RAL1;A0A024RAJ7;A0A024RAK1;Q969S9	D6RAL1_HUMAN Ribosome-releasing factor 2, mitochondrial (Fragment) OS=Homo sapiens GN=GFM2 PE=1 SV=1	4.2	285
F8VNT9;F8VV56;F8W022;F8VWK8;W6A4U0;A0A024RB05;P08962	F8VNT9_HUMAN CD63 antigen (Fragment) OS=Homo sapiens GN=CD63 PE=1 SV=1	7.5	133
A0A024RC61;Q59E93;P15144;B4DP96;B4DPH5;B4DP01;B4DV63	A0A024RC61_HUMAN Alanyl (Membrane) aminopeptidase (Aminopeptidase N, aminopeptidase M, microsomal aminopeptidase, CD13, p150), isoform CRA_a OS=Homo sapiens GN=ANPEP PE=4 SV=1	17.2	967
A0A068LKQ0	A0A068LKQ0_HUMAN Ig heavy chain variable region (Fragment) OS=Homo sapiens PE=4 SV=1	10	120
A2MYE2;A2MYE1;A0A087X0N5;A0A087WVN6;A0A087WTK4;Q9UL81;Q96SA9;Q9UL77;Q9UL70;A2NI60;A0A087WZH9;Q96PF6;P80362;P01610;P01609;P01608;P01607;P01600;P01599;P01594;P01593	A2MYE2_HUMAN A30 protein (Fragment) OS=Homo sapiens GN=A30 PE=4 SV=1	18.8	96
A0A087WWC9;A0A087WXC3;Q6GMW4;A0A087WWU7;Q6NS95;A0A087WYN7;A0A087WWT5;A0A087WU42;Q6PIK1;Q6GMW6;A0A087X2A1;A0A087WYR4;A0A087WX49;Q96E61;Q6P5S3;Q6GMV7;B9A064;A0M8Q9;A0A075B6K8;Q5CZ94;Q6P2J1;Q6DHW4;P0CG04	A0A087WWC9_HUMAN Immunoglobulin lambda-like polypeptide 5 OS=Homo sapiens GN=IGLL5 PE=4 SV=1	8.2	231
A0A087WU91;Q0ZCH6	A0A087WU91_HUMAN Protein IGHV3-49 OS=Homo sapiens GN=IGHV3-49 PE=4 SV=1	7.9	114
A0A087WV47;V9HW68;Q6MZV7;A0A087X079;A2J1N2;A2NWX3;A0A068LKS6;Q9HCC1;Q0ZCH4;Q0ZCI1;Q0ZCJ4;A2NYQ9;Q0ZCJ5;Q0ZCJ2;Q0ZCI8;Q0ZCJ0;A0A068LKR7;A4F255;Q6N096;A0A087WYE1;A0A087X2C0	A0A087WV47_HUMAN Ig gamma-1 chain C region OS=Homo sapiens GN=IGHG1 PE=1 SV=1	0	466
Q86W17;Q53ZX9;Q53ZX8;Q53ZX7;Q45KI0;H0Y8D1;Q6PK75;A6XMV8;Q5NV56;Q3SY20;Q3SY19;CON__P07477;A0A096LNX4;A0A087WW55;A0A096LPH0;Q7Z5F3;E7EQ64;A6XMV9;A0A096LP77;Q8NHM4;P07478;P07477	Q86W17_HUMAN Protease serine 1 (Fragment) OS=Homo sapiens GN=PRSS1 PE=3 SV=1	23.8	84
A0A087WW89;P01771	A0A087WW89_HUMAN Protein IGHV3-72 OS=Homo sapiens GN=IGHV3-72 PE=4 SV=1	10.9	101
Q8IUK7;A0A087WWT3;C9JKR2;H0YA55;D6RHD5;B7WNR0;B4DPR2;F6KPG5;A8K9P0;Q56G89;CON__P02768-1;B2RBS8;B4DPP6;P02768;CON__P02769	Q8IUK7_HUMAN ALB protein OS=Homo sapiens GN=ALB PE=1 SV=1	5.8	396
A0A087WXI2;Q9Y6R7;A0A087WUZ2	A0A087WXI2_HUMAN IgGFc-binding protein OS=Homo sapiens GN=FCGBP PE=4 SV=1	13	4204
A0A087WZW1;P04118	A0A087WZW1_HUMAN Colipase OS=Homo sapiens GN=CLPS PE=4 SV=1	28.6	98
A0A096LPK4;P98088	A0A096LPK4_HUMAN Mucin-5AC OS=Homo sapiens GN=MUC5AC PE=4 SV=1	0.3	5654
A0A5E4;Q8TCJ5;A0A075B6L0;A0A075B6K9;Q6PJR7;S6BAP8;Q5FWF9;C6KXN3;Q8N5F4;Q8N355;Q7Z2U7;Q6GMW3;Q6GMV8;S6BGD6;Q6PJG0;Q6IN99;Q567P1;A2NUT2;Q8NEJ1;Q6PIQ7;Q6IPQ0;Q6GMX4;Q6GMX3;P0CG06;P0CG05;S6C4R7;S6BGF9;S6B286;S6AWE6;S6BAR0;S6BAN6;S6C4S2;S6B2B0;S6C4Q9;P0CF74	A0A5E4_HUMAN Uncharacterized protein OS=Homo sapiens PE=2 SV=1	8.1	235
Q9UM85;Q3L3Q5;D5FZW3;E9M263;Q9BXA2;Q9UBV6;Q14484;A9YUX2;A8MUF7;B5ANL9;Q9UP81;F8W6P5;Q4TZM4;Q14477;Q14476;E9PEW8;Q9BWU5;Q8IZI0;Q8IUL9;Q6V0K9;Q6J1Z7;Q670S4;Q52MT0;Q4F786;Q3LR79;Q0Z944;E9NGZ5;D1MGQ0;B7UCU6;B3VL31;B3VL05;B2M1S8;Q9BWV6;Q9GZL9;Q14474;Q9UK54;Q9UNL6;E9PBW4;B3VL86;E9PFT6;CON__P02070;E7CYP2;D9YZU9;D9YZU8;D9YZU7;D9YZU5;D3GKD9;D3GKD8;C8C504;A0N071;Q14403;Q14473;CON__Q3SX09;P69892;P69891;P688…	Q9UM85_HUMAN Beta-globin protein (Fragment) OS=Homo sapiens GN=beta-globin PE=4 SV=1	58.8	17
A2J1N5	A2J1N5_HUMAN Rheumatoid factor RF-ET6 (Fragment) OS=Homo sapiens PE=2 SV=1	11.7	94
A2KBC1;A2KBC8;A2KBC7;A2KBC6;A2KBC5;A2KBC4;A2KBC3;A2KBC2;A2KBC0;A2KBB9;A2KUC3;A2J1N3;A2NWW8;A2NWW7;A2NWW6;A2NWW9;A2NWW4;A2NWW5;A0A087WSX3;Q0ZCH1;A2NWX5;A0A068LN13;Q0ZCH5;A2NKM6;Q0ZCG5;Q0ZCG4;Q0ZCI4;G1FM93;G1FM92;G1FM85;A2NZ55;A2NUT3;P01765;P01764	A2KBC1_HUMAN Anti-(ED-B) scFV (Fragment) OS=Homo sapiens PE=2 SV=2	8.1	236
A4D1A8;Q9Y6V0	A4D1A8_HUMAN Similar to Piccolo protein (Aczonin) OS=Homo sapiens GN=LOC392742 PE=4 SV=1	0.3	3717
A6NC48;Q10588;H0Y984;H0Y9Q9;H0Y8G4	A6NC48_HUMAN ADP-ribosyl cyclase/cyclic ADP-ribose hydrolase 2 OS=Homo sapiens GN=BST1 PE=4 SV=1	17.1	333
B4DPP0;A6NNI4;G8JLH6;P21926	B4DPP0_HUMAN cDNA FLJ51032, highly similar to CD9 antigen OS=Homo sapiens PE=2 SV=1	7.1	141
Q9H8A8;A6PVX1;V9HWG1;Q13228;H0Y532;B4DPI7	Q9H8A8_HUMAN Selenium binding protein 1, isoform CRA_b OS=Homo sapiens GN=SELENBP1 PE=2 SV=1	17.9	235
B2MV14;B7ZAL5;E7EQB2;B3KSL2;E7ER44;Q2TUW9;V9HWI4;W8QEY1;Q5EK51;B3VMW0;A8K494;P02788;Q8IX02;B4E1V0;Q19KS2	B2MV14_HUMAN Truncated lactoferrin OS=Homo sapiens GN=LTF PE=3 SV=1	4.4	585
F5GWG3;A8K556;Q8NFJ5	F5GWG3_HUMAN Retinoic acid-induced protein 3 (Fragment) OS=Homo sapiens GN=GPRC5A PE=1 SV=3	4.7	274
J3QS39;J3QTR3;F5H6Q2;Q3MIH3;F5GYU3;F5H2Z3;F5H265;Q5UGI3;B4DV12;F5H388;Q5RKT7;B2RDW1;F5H747;F5GXK7;J3QKN0;J3QLP7;Q5U5U6;Q5PY61;J3QRK5;Q9UFQ0;Q96C32;Q96MH4;L8B4I8;L8B196;Q96H31;L8B4R0;A8K674;L8B4Z6;L8B4M0;L8B4J3;Q66K58;Q59EM9;P62987;P62979;P0CG47;P0CG48;J3QSA3;K7EMA8;F5GZ39;M0R1V7;A0A087WV77;Q49A90;J3KSM4;M0R1M6;Q8WYN9;M0R2S1	J3QS39_HUMAN Ubiquitin (Fragment) OS=Homo sapiens GN=UBB PE=4 SV=1	26.9	93
Q68EN4;Q6MZR8;A8K7A6;Q6P2R1;G8JLG1;Q14683	Q68EN4_HUMAN SMC1A protein (Fragment) OS=Homo sapiens GN=SMC1A PE=2 SV=1	2.6	417
A8K7I4	CLCA1_HUMAN Calcium-activated chloride channel regulator 1 OS=Homo sapiens GN=CLCA1 PE=1 SV=3	19.7	914
B2MUD5;P08246	B2MUD5_HUMAN Neutrophil elastase (Fragment) OS=Homo sapiens GN=ELA2 PE=3 SV=1	5.2	192
B2R4C5;P61626;F8VV32	B2R4C5_HUMAN C-type lysozyme OS=Homo sapiens GN=LYZ PE=2 SV=1	27	148
B2R4M6;P06702	B2R4M6_HUMAN Protein S100 OS=Homo sapiens PE=2 SV=1	44.7	114
R4GN98;B2R577;P06703	R4GN98_HUMAN Protein S100 (Fragment) OS=Homo sapiens GN=S100A6 PE=1 SV=1	20	85
Q68D34;B2R5R0;P55259;Q8N1A3;B7Z1G2	Q68D34_HUMAN Putative uncharacterized protein DKFZp779K0533 OS=Homo sapiens GN=DKFZp779K0533 PE=2 SV=1	21.9	530
B2ZDQ1;X6R8F3;P80188	B2ZDQ1_HUMAN Neutrophil gelatinase-associated lipocalin OS=Homo sapiens GN=NGAL PE=2 SV=1	21.6	199
E9PI65;E9PLF4;B4DTX2;E9PN89;Q53HF2;B4E1Q1;Q96IS6;B3KTV0;E9PKE3;V9HW22;P11142;E9PQQ4;E9PQK7;E9PK54;A4D111;B4DEF7;B4DXY3;Q5IST7;A0A024R6B5;Q53FA3;B2RCQ9;Q53GZ6;V9HWB4;B4DI54;P54652;P34931;P11021	E9PI65_HUMAN Heat shock cognate 71 kDa protein (Fragment) OS=Homo sapiens GN=HSPA8 PE=1 SV=1	16.7	168
B3KW38;Q75L80;B3KX18;Q75L79;O14493;O95484;P56747;O15551	B3KW38_HUMAN Claudin OS=Homo sapiens PE=2 SV=1	8.2	196
Q9BV00;B3KX20;B4E3F8;B4E3S9;B4DIX9;P29536	Q9BV00_HUMAN LMOD1 protein OS=Homo sapiens GN=LMOD1 PE=2 SV=1	4.1	269
Q59FK3;Q6P452;B4DDZ4;B4DE02;V9HW59;Q6LES2;P09525;Q6MZI0	Q59FK3_HUMAN Annexin (Fragment) OS=Homo sapiens PE=2 SV=1	10.7	225
B4DHW6;B4E099;Q8NFT6	B4DHW6_HUMAN cDNA FLJ54930, highly similar to Homo sapiens Dbf4-related factor 1 (DRF1), transcript variant 2, mRNA OS=Homo sapiens PE=2 SV=1	6.5	154
B4DKM4;Q14002	B4DKM4_HUMAN cDNA FLJ51760, highly similar to Carcinoembryonic antigen-related cell adhesion molecule 7 OS=Homo sapiens PE=2 SV=1	28.7	244
B4DV98;Q58EZ6;Q9HBB8	B4DV98_HUMAN cDNA FLJ53522, highly similar to Homo sapiens mucin and cadherin-like (MUCDHL), transcript variant 3, mRNA OS=Homo sapiens PE=2 SV=1	2.8	644
B4DVE1;Q08380;B4DI70;B4DWA8;B3KP88;B4DDG4;K7EP36	B4DVE1_HUMAN cDNA FLJ53478, highly similar to Galectin-3-binding protein OS=Homo sapiens PE=2 SV=1	14.3	573
B4DVQ0;B4E335;B4E3A4;Q8WVW5;Q53GK6;Q53G99;Q53G76;Q1KLZ0;P63261;P60709;B4DW52;A1E282;G5E9R0;K7EM38;I3L3R2;E7EVS6;J3KT65;I3L3I0;I3L1U9	B4DVQ0_HUMAN cDNA FLJ58286, highly similar to Actin, cytoplasmic 2 OS=Homo sapiens PE=2 SV=1	5.4	333
B4E1T1;CON__P13647;P13647;B4DL32;H0YI76	B4E1T1_HUMAN cDNA FLJ54081, highly similar to Keratin, type II cytoskeletal 5 OS=Homo sapiens PE=2 SV=1	1.8	555
B4E3A8;V9HWH1;P30740	B4E3A8_HUMAN cDNA FLJ53963, highly similar to Leukocyte elastase inhibitor OS=Homo sapiens PE=2 SV=1	5.6	341
Q2F839;B7Z1V7;B7Z4V2;V9HW84;Q8N1C8;P38646	Q2F839_HUMAN Heat shock 70 kDa protein 9B (Fragment) OS=Homo sapiens PE=2 SV=1	9.1	176
B7Z5V2;V9HW42;Q6NUR7;E7EQR4;J7M2B1;P15311;B7Z437;B2R6J2	B7Z5V2_HUMAN cDNA FLJ54141, highly similar to Ezrin OS=Homo sapiens PE=2 SV=1	4.7	554
B7ZKY6;P08473	B7ZKY6_HUMAN Membrane metallo-endopeptidase OS=Homo sapiens GN=MME PE=2 SV=1	10.1	750
Q6NSB3;B7ZMD7;P04745;P19961;Q5T085	Q6NSB3_HUMAN Alpha-amylase (Fragment) OS=Homo sapiens GN=AMY1A PE=2 SV=1	2.2	495
D3DPF9;C0JYZ2;D3DPG0;Q8WZ42	D3DPF9_HUMAN Titin, isoform CRA_b OS=Homo sapiens GN=TTN PE=4 SV=1	0.2	26926
C9JUF9;P15085;C9JUZ4	C9JUF9_HUMAN Carboxypeptidase A1 OS=Homo sapiens GN=CPA1 PE=4 SV=1	41.1	331
U3KPS2;D6CHE9;P24158	U3KPS2_HUMAN Myeloblastin OS=Homo sapiens GN=PRTN3 PE=1 SV=1	9.3	215
Q8TE24;E7ER45;O43451	Q8TE24_HUMAN Maltase-glucoamylase (Fragment) OS=Homo sapiens GN=MGAM PE=3 SV=1	3	1734
E7ERZ1	E7ERZ1_HUMAN Cyclin-G1 OS=Homo sapiens GN=CCNG1 PE=4 SV=1	6	167
E9KL23;P01009;A0A024R6I7;Q13747	E9KL23_HUMAN Epididymis secretory sperm binding protein Li 44a OS=Homo sapiens PE=2 SV=1	39	418
P17382;F8S3M2;F8S3H4	VE1_HPV31 Replication protein E1 OS=Human papillomavirus type 31 GN=E1 PE=3 SV=1	1.9	629
F8W062;P04054	F8W062_HUMAN Phospholipase A2 OS=Homo sapiens GN=PLA2G1B PE=3 SV=1	59.7	119
F8W079;H0YH81;Q0QEN7;V9HW31;P06576	F8W079_HUMAN ATP synthase subunit beta, mitochondrial (Fragment) OS=Homo sapiens GN=ATP5B PE=1 SV=1	3.9	284
H3BTQ4;J3QKZ2;Q6GPI1;P17538;H3BP92;H3BMY1	H3BTQ4_HUMAN Chymotrypsin B2 chain A (Fragment) OS=Homo sapiens GN=CTRB2 PE=3 SV=1	32.5	114
H6VRG3;H6VRG0;H6VRF8;H6VRG1;P04264;H6VRF9;CON__P04264	H6VRG3_HUMAN Keratin 1 OS=Homo sapiens GN=KRT1 PE=3 SV=1	0	644
H6VRG2	H6VRG2_HUMAN Keratin 1 OS=Homo sapiens GN=KRT1 PE=3 SV=1	0	644
J3QSD7;Q9NYV4	J3QSD7_HUMAN Cyclin-dependent kinase 12 (Fragment) OS=Homo sapiens GN=CDK12 PE=1 SV=1	1.4	1201
K7EJ46	SIM22_HUMAN Small integral membrane protein 22 OS=Homo sapiens GN=SMIM22 PE=2 SV=1	12.6	135
K7EKY5;P22748	K7EKY5_HUMAN Carbonic anhydrase 4 (Fragment) OS=Homo sapiens GN=CA4 PE=4 SV=1	6.5	184
O43895;B7ZLM6	XPP2_HUMAN Xaa-Pro aminopeptidase 2 OS=Homo sapiens GN=XPNPEP2 PE=1 SV=3	14.8	674
O60635	TSN1_HUMAN Tetraspanin-1 OS=Homo sapiens GN=TSPAN1 PE=1 SV=2	5.4	241
O60844	ZG16_HUMAN Zymogen granule membrane protein 16 OS=Homo sapiens GN=ZG16 PE=1 SV=2	20.4	167
P01591;D6RHJ6;D6RD17	IGJ_HUMAN Immunoglobulin J chain OS=Homo sapiens GN=IGJ PE=1 SV=4	23.3	159
Q9UL78;P04206;P01623;P01622;P01620;G3GAU4;A2NB46	Q9UL78_HUMAN Myosin-reactive immunoglobulin light chain variable region (Fragment) OS=Homo sapiens PE=2 SV=1	16.5	109
P01625;P06312;P06313;P06314	KV402_HUMAN Ig kappa chain V-IV region Len OS=Homo sapiens PE=1 SV=2	28.9	114
P01781	HV320_HUMAN Ig heavy chain V-III region GAL OS=Homo sapiens PE=1 SV=1	9.5	116
P01833	PIGR_HUMAN Polymeric immunoglobulin receptor OS=Homo sapiens GN=PIGR PE=1 SV=4	36.4	764
P04259	K2C6B_HUMAN Keratin, type II cytoskeletal 6B OS=Homo sapiens GN=KRT6B PE=1 SV=5	0	564
Q53F26;P04746;A0A024QYW2	Q53F26_HUMAN Alpha-amylase (Fragment) OS=Homo sapiens PE=2 SV=1	5.1	511
P05109	S10A8_HUMAN Protein S100-A8 OS=Homo sapiens GN=S100A8 PE=1 SV=1	32.3	93
P05164	PERM_HUMAN Myeloperoxidase OS=Homo sapiens GN=MPO PE=1 SV=1	14.8	745
Q6ISN8;Q6ICV2;P08217;Q6ISU5	Q6ISN8_HUMAN Elastase 2A OS=Homo sapiens GN=ELA2A PE=2 SV=1	52.8	269
P08861	CEL3B_HUMAN Chymotrypsin-like elastase family member 3B OS=Homo sapiens GN=CELA3B PE=1 SV=3	33.3	270
Q96QL8;P09093	Q96QL8_HUMAN Elastase 3A, pancreatic OS=Homo sapiens GN=ELA3A PE=2 SV=1	48.9	270
P12273	PIP_HUMAN Prolactin-inducible protein OS=Homo sapiens GN=PIP PE=1 SV=1	37	146
Q3KRG8;P13688	Q3KRG8_HUMAN CEACAM1 protein (Fragment) OS=Homo sapiens GN=CEACAM1 PE=2 SV=1	11	493
P15086	CBPB1_HUMAN Carboxypeptidase B OS=Homo sapiens GN=CPB1 PE=1 SV=4	42.9	417
P16233	LIPP_HUMAN Pancreatic triacylglycerol lipase OS=Homo sapiens GN=PNLIP PE=1 SV=1	30.3	465
V9HW26;P25705	V9HW26_HUMAN ATP synthase subunit alpha OS=Homo sapiens GN=HEL-S-123m PE=2 SV=1	2.4	553
P27352	IF_HUMAN Gastric intrinsic factor OS=Homo sapiens GN=GIF PE=1 SV=2	3.4	417
P40199;Q13985;M0QYM2	CEAM6_HUMAN Carcinoembryonic antigen-related cell adhesion molecule 6 OS=Homo sapiens GN=CEACAM6 PE=1 SV=3	17.4	344
P40879;B4DUH7;Q6MZW7;Q75N04	S26A3_HUMAN Chloride anion exchanger OS=Homo sapiens GN=SLC26A3 PE=1 SV=1	5.4	764
P42126	ECI1_HUMAN Enoyl-CoA delta isomerase 1, mitochondrial OS=Homo sapiens GN=ECI1 PE=1 SV=1	2.6	302
P52519	P100_HHV7J Large structural phosphoprotein OS=Human herpesvirus 7 (strain JI) GN=U11 PE=3 SV=1	3.6	755
Q6FHZ4;P56470;B4DJR1;B4DKK5;M0QZ93	Q6FHZ4_HUMAN Galectin OS=Homo sapiens GN=LGALS4 PE=2 SV=1	12.7	323
Q6EZE9;P59666;P59665	Q6EZE9_HUMAN Defensin, alpha 3, neutrophil-specific OS=Homo sapiens GN=DEFA3 PE=2 SV=1	20.2	94
Q01523	DEF5_HUMAN Defensin-5 OS=Homo sapiens GN=DEFA5 PE=1 SV=1	12.8	94
Q02817;Q9UMI9;Q9HBC5	MUC2_HUMAN Mucin-2 OS=Homo sapiens GN=MUC2 PE=1 SV=2	0.5	5179
Q07954	LRP1_HUMAN Prolow-density lipoprotein receptor-related protein 1 OS=Homo sapiens GN=LRP1 PE=1 SV=2	0.2	4544
Q9UL91;Q0ZCH9;S4R460;P01766	Q9UL91_HUMAN Myosin-reactive immunoglobulin heavy chain variable region (Fragment) OS=Homo sapiens PE=2 SV=1	0	118
Q5IWS5;Q8WWA0	Q5IWS5_HUMAN Intelectin 1 OS=Homo sapiens GN=ITLN1 PE=2 SV=1	11.5	313
Q6FIG5	Q6FIG5_HUMAN FN3KRP protein OS=Homo sapiens GN=FN3KRP PE=2 SV=1	5.1	197
Q6MZQ6;A0N7I9	Q6MZQ6_HUMAN Putative uncharacterized protein DKFZp686G11190 OS=Homo sapiens GN=DKFZp686G11190 PE=1 SV=1	2.3	475
Q6MZU6;O95978;Q6N093;Q68CN4;Q6MZX7;P01859;P01861	Q6MZU6_HUMAN Putative uncharacterized protein DKFZp686C15213 OS=Homo sapiens GN=DKFZp686C15213 PE=1 SV=1	0	464
Q6N041;Q6N091	Q6N041_HUMAN Putative uncharacterized protein DKFZp686O16217 (Fragment) OS=Homo sapiens GN=DKFZp686O16217 PE=2 SV=1	11.8	498
Q6N089	Q6N089_HUMAN Putative uncharacterized protein DKFZp686P15220 OS=Homo sapiens GN=DKFZp686P15220 PE=1 SV=1	0	472
Q6ZW64;Q96DK0;Q6N092	Q6ZW64_HUMAN cDNA FLJ41552 fis, clone COLON2004478, highly similar to Protein Tro alpha1 H,myeloma OS=Homo sapiens PE=1 SV=1	6.5	494
Q6P089;P01877;Q7Z374;Q7Z379	Q6P089_HUMAN IGH@ protein OS=Homo sapiens GN=IGH@ PE=1 SV=1	2.3	480
V9HW34;Q6PJF2;Q6PIL8;A0A087WZW8;A0A087WYL9;A0A087WWV8;Q7Z3Y4;Q6P5S8;Q6GMX0;A0A087WTX5;A0A087X130;Q5EFE6;P01834;A0A075B6H6	V9HW34_HUMAN Epididymis luminal protein 213 OS=Homo sapiens GN=HEL-213 PE=2 SV=1	0	235
Q6ZVX0;Q6MZX9	Q6ZVX0_HUMAN cDNA FLJ41981 fis, clone SMINT2011888, highly similar to Protein Tro alpha1 H,myeloma OS=Homo sapiens PE=1 SV=1	3.1	487
Q8IW41	MAPK5_HUMAN MAP kinase-activated protein kinase 5 OS=Homo sapiens GN=MAPKAPK5 PE=1 SV=2	3.4	473
Q8WWU7	ITLN2_HUMAN Intelectin-2 OS=Homo sapiens GN=ITLN2 PE=2 SV=1	3.4	325
Q96K68;Q9UP60;Q8NCL6;Q6MZW0;P01876;Q8WY24;Q6N090	Q96K68_HUMAN cDNA FLJ14473 fis, clone MAMMA1001080, highly similar to Homo sapiens SNC73 protein (SNC73) mRNA OS=Homo sapiens PE=2 SV=1	0	494
Q99895	CTRC_HUMAN Chymotrypsin-C OS=Homo sapiens GN=CTRC PE=1 SV=2	56	268
Q9H3R2	MUC13_HUMAN Mucin-13 OS=Homo sapiens GN=MUC13 PE=1 SV=3	16	512
Q9NPP6	Q9NPP6_HUMAN Immunoglobulin heavy chain variant (Fragment) OS=Homo sapiens PE=2 SV=1	0	416
Q9UGM3	DMBT1_HUMAN Deleted in malignant brain tumors 1 protein OS=Homo sapiens GN=DMBT1 PE=1 SV=2	28.4	2413
Q9UL71;Q9UL87;A0N5G2	Q9UL71_HUMAN Myosin-reactive immunoglobulin heavy chain variable region (Fragment) OS=Homo sapiens PE=1 SV=1	0	121
Q9UL88	Q9UL88_HUMAN Myosin-reactive immunoglobulin heavy chain variable region (Fragment) OS=Homo sapiens PE=2 SV=1	14.5	131
Q9Y509	Q9Y509_HUMAN VH3 protein (Fragment) OS=Homo sapiens GN=VH3 PE=1 SV=1	7.5	147
S6C4R6;S6B2A1	S6C4R6_HUMAN IgG L chain OS=Homo sapiens PE=2 SV=1	0	184
S6BGF5	S6BGF5_HUMAN IgG H chain OS=Homo sapiens PE=2 SV=1	0	240
